# Supplementary material for: Data Descriptor: Pacific Introduced Flora (PaciFLora)
Source: Biodivers Data J. 2021 Jul 20;9:e67318. doi: 10.3897/BDJ.9.e67318 (PMC8316249; doi:10.3897/BDJ.9.e67318)
Supplement: Supplementary material 1 — PacIFlora Phylogeny [file bdj-09-e67318-s001.tre]

(((((((((((((((((((((Mallotus_philippensis:12.990075,((Macaranga_involucrata:2.627706,Macaranga_tanarius:2.627706):10.354754,Macaranga_mappa:12.98245):0.007614):19.641573,(Ricinus_communis:32.174596,((Acalypha_macrostachya:5.284435,Acalypha_hispida:5.284435):5.128395,Acalypha_wilkesiana:10.41283,Acalypha_indica:10.41283,Acalypha_forsteriana:10.41283,Acalypha_amentacea:10.41283,Acalypha_integrifolia:10.41283):21.761766):0.457052):0.65932,(Dalechampia_scandens:30.388239,(Caperonia_palustris:23.167186,Chrozophora_tinctoria:23.167186):7.221052):2.902729):28.605509,(((Hevea_brasiliensis:14.14907,((Manihot_esculenta:6.089675,Manihot_palmata:6.08968):2.266236,Cnidoscolus_aconitifolius:8.3559112):5.793159):32.910168,(((Codiaeum_variegatum:22.182244,((Reutealis_trisperma:8.549199,(Vernicia_fordii:3.105465,Vernicia_montana:3.105465):5.443734):4.917765,Aleurites_moluccanus:13.466964):8.71528):18.082112,(((Jatropha_podagrica:6.953568,Jatropha_multifida:6.953568):2.30392,(((Jatropha_glandulifera:6.952258,Jatropha_integerrima:6.952258):0.480626,Jatropha_curcas:7.432884):0.966392,Jatropha_gossypiifolia:8.399276):0.858212):19.447838,(Astraea_lobata:20.861963,(Croton_hirtus:6.095255,Croton_guatemalensis:6.095255):14.766709):7.843363):11.559031):4.818753,Endospermum_macrophyllum:45.083122):1.976129):4.811584,((((Euphorbia_lathyris:17.13045,Euphorbia_helioscopia:17.130451):0.562335,(Euphorbia_peplus:10.879998,Euphorbia_genistoides:10.879998):6.812788):4.214759,((((((Euphorbia_lasiocarpa:1.343133,Euphorbia_hyssopifolia:1.343133):3.235716,Euphorbia_hypericifolia:4.57885):1.926825,((((Euphorbia_hirta:2.279522,Euphorbia_ophthalmica:2.279522):2.619949,(Euphorbia_makinoi:2.202783,Euphorbia_thymifolia:2.202784):2.696688):1.229329,Euphorbia_prostrata:6.128799):0.298391,((Euphorbia_chamaesyce:2.334285,Euphorbia_humifusa:2.334285):0.099906,Euphorbia_maculata:2.434191):3.993):0.078484):0.859727,(Euphorbia_serpens:3.228402,Euphorbia_albomarginata:3.228401):4.137001):3.128613,((Euphorbia_pulcherrima:3.934411,Euphorbia_heterophylla:3.934411):5.67519,(Euphorbia_graminea:8.529343,Euphorbia_leucocephala:8.529343):1.080257):0.884413):6.469839,(((Euphorbia_lophogona:3.004952,Euphorbia_milii:3.004952):8.48719,(Euphorbia_umbellata:10.861988,((Euphorbia_lactea:2.404637,Euphorbia_neriifolia:2.404637):0.879763,Euphorbia_ingens:3.284399):7.577589):0.630154):1.701527,(Euphorbia_gummifera:1.101875,(Euphorbia_tirucalli:0.682738,Euphorbia_stenoclada:0.682739):0.419137):12.091796):3.770181):4.943693,Euphorbia_engelmannii:21.90755,Euphorbia_graminifolia:21.90755,Euphorbia_blatteri:21.90755):10.024876,(Hura_crepitans:23.83767,(Triadica_sebifera:8.835134,(Homalanthus_populneus:3.93092,Homalanthus_populifolius:3.930921):4.904213):15.002537):8.094751):19.938402):10.025653):32.31013,(((((Linum_marginale:6.396316,(Linum_bienne:0.575945,Linum_usitatissimum:0.575945):5.820371):5.134665,Linum_grandiflorum:11.530981):15.142047,Linum_trigynum:26.673027):1.166912,Linum_mysorense:27.83994):65.009264,(Sauvagesia_erecta:35.58742,(Ochna_serrulata:6.819096,Ochna_thomasiana:6.81909,Ochna_kirkii:6.81909):28.768324):57.261784):1.357403):8.401122,((Parinari_insularum:33.661491,(Chrysobalanus_icaco:33.078798,Atuna_racemosa:33.078797):0.582693):65.469012,(((((Bruguiera_sexangula:11.972055,Bruguiera_parviflora:11.972055):16.6117,(Rhizophora_stylosa:6.558574,Rhizophora_mangle:6.558574):22.025182):10.122261,Carallia_brachiata:38.706015):53.639611,(((Flueggea_flexuosa:30.844262,(((Phyllanthus_marchionicus:17.130957,((Phyllanthus_niruri:15.596531,(((Phyllanthus_amarus:14.585841,Phyllanthus_debilis:14.58584):0.190614,(Phyllanthus_nummulariifolius:0.718166,Phyllanthus_tenellus:0.718166):14.058288):0.685413,(Phyllanthus_reticulatus:14.306681,(Phyllanthus_virgatus:6.83348,Phyllanthus_wheeleri:6.83348):7.473201):1.155187):0.134665):0.493257,Phyllanthus_acidus:16.08979):1.041168):0.005921,Phyllanthus_distichus:17.13688,Phyllanthus_urceolatus:17.13688,Phyllanthus_arbuscula:17.13688):0.005826,Breynia_disticha:17.142704):13.701547):23.406399,Bridelia_insulana:54.250649):17.67446,(Antidesma_bunius:46.561366,Bischofia_javanica:46.561367):25.363745):20.420516):2.56593,((((Byrsonima_crassifolia:36.489402,(Galphimia_speciosa:6.728822,(Galphimia_brasiliensis:6.281839,Galphimia_glauca:6.281838):0.446983):29.76058):14.841143,(Tristellateia_australasiae:29.798811,((Malpighia_coccigera:3.727988,(Malpighia_glabra:2.144076,Malpighia_emarginata:2.144077):1.583912,Malpighia_megacantha:3.728):14.990606,Hiptage_benghalensis:18.718594):11.080216):21.531735):43.229231,((((Hypericum_gramineum:24.943013,(Hypericum_canariense:13.449449,Hypericum_kouytchense:13.449449):11.493562):6.027458,Hypericum_parvulum:30.97045):58.095454,((Garcinia_xanthochymus:17.280064,Garcinia_cowa:17.280064):33.797362,(Clusia_palmicida:2.889443,Clusia_rosea:2.889442):48.187981):37.9885):1.651246,(Mammea_americana:40.107758,(Calophyllum_inophyllum:6.20566,Calophyllum_antillanum:6.20566):33.902098):50.609412):3.842605):0.305473,((((Caloncoba_echinata:22.575922,Hydnocarpus_kurzii:22.575758):42.362103,Pangium_edule:64.938025):25.06276,((Viola_hirta:3.298841,Viola_odorata:3.29884):11.638236,Viola_pilosa:14.93706,Viola_wiedemannii:14.93706):75.063709):4.36124,((((Passiflora_suberosa:12.895616,(Passiflora_rubra:11.32122,Passiflora_bicornis:11.32122):1.574395):8.55085,(((((Passiflora_ligularis:4.494377,Passiflora_maliformis:4.494376):3.401474,(Passiflora_incarnata:7.523758,((Passiflora_edulis:4.005393,(Passiflora_laurifolia:3.271266,(Passiflora_alata:2.110559,Passiflora_quadrangularis:2.110559):1.160708):0.734127):1.667112,Passiflora_vitifolia:5.672506):1.851252):0.372092):1.051804,(Passiflora_villosa:6.887208,Passiflora_caerulea:6.887208):2.060447):1.916565,(Passiflora_manicata:2.2087,Passiflora_tarminiana:2.208699):8.655519):0.714046,Passiflora_foetida:11.578265):9.868201,Passiflora_ciliata:21.44647,Passiflora_subpeltata:21.44647):25.953211,(Piriqueta_racemosa:38.780942,((Turnera_subulata:6.144485,Turnera_ulmifolia:6.144485):19.710175,Turnera_angustifolia:25.85467):12.926272):8.618748):43.726725,(((Dovyalis_caffra:0.705378,Dovyalis_hebecarpa:0.705378):32.691186,(Xylosma_flexuosa:13.792924,(Flacourtia_rukam:13.322172,(Flacourtia_indica:0.011073,Flacourtia_jangomas:0.011073):13.311099):0.470755):19.603635):12.652545,((Salix_heteromera:0.354334,Salix_babylonica:0.354333):37.684297,((Populus_alba:3.111669,Populus_nigra:3.111669):1.609329,Populus_caspica:4.72099):33.317635):8.010476):45.077296):3.235621):0.503224):0.046307):4.218947):3.477226):8.819158,(((Averrhoa_carambola:8.832446,Averrhoa_bilimbi:8.832446):36.836841,(Oxalis_debilis:2.04205,Oxalis_micrantha:2.04205,Oxalis_pes-caprae:2.04205,Oxalis_violacea:2.04205,Oxalis_pusilla:2.04205,Oxalis_purpurea:2.04205,Oxalis_barrelieri:2.04205,Oxalis_trilliifolia:2.04205,Oxalis_intermedia:2.04205,Oxalis_bakeriana:2.04205,Oxalis_bulbillifera:2.04205,Oxalis_hepatica:2.04205):43.62725):45.677076,(Aristotelia_chilensis:64.134049,Elaeocarpus_angustifolius:64.134048):27.212315):20.080572)mrcaott2ott345:0.594159,(Catha_edulis:27.766678,Brexia_madagascariensis:27.766679):84.254137)mrcaott2ott1479:3.764979,((((((((((Cucumis_dipsaceus:12.764398,Zehneria_mucronata:12.7644):0.51256,Coccinia_grandis:13.27696):0.34841,(Citrullus_colocynthis:9.724883,Lagenaria_siceraria:9.724883):3.900486):6.512963,(Sicana_odorifera:12.2117296,(Cucurbita_moschata:4.613277,Cucurbita_maxima:4.613278):7.598451):7.926603):3.3158,((Sechium_edule:11.950808,Cyclanthera_pedata:11.950808):7.340641,(Luffa_acutangula:3.335167,Luffa_aegyptiaca:3.335166):15.956282):4.162683):12.071388,Neoalsomitra_sarcophylla:35.525518):26.401344,((((Begonia_muricata:19.421322,(((Begonia_peltata:6.920372,Begonia_fusca:6.920374):0.885737,Begonia_nelumbifolia:7.806109):6.882908,(Begonia_foliosa:14.122279,Begonia_cucullata:14.122278):0.56674):4.732305):0.811864,(Begonia_glabra:17.770898,(Begonia_coccinea:2.441943,Begonia_maculata:2.441943):15.328955):2.462287):5.204146,Begonia_hirtella:25.43733,Begonia_lindleyana:25.43733):31.094916,Corynocarpus_laevigatus:56.532248):5.394616):47.141883,(Lophozonia_obliqua:102.819513,((Castanea_sativa:12.309126,Quercus_suber:12.309127):85.570407,(Juglans_neotropica:90.649003,(((Morella_cerifera:7.104001,Morella_faya:7.104001):5.083695,Morella_rubra:12.187695):77.570439,(Casuarina_glauca:84.772439,Alnus_nepalensis:84.772438):4.985698):0.890866):7.230533):4.939978)Fagales.rn.d8s.tre:6.249324)mrcaott2511ott32687:2.079523,(((((((Fragaria_vesca:7.328201,Fragaria_moschata:7.3282):0.104329,Fragaria_gillmanii:7.43252):73.923448,((Acaena_argentea:54.381043,Acaena_ovalifolia:54.381044):8.925628,(Sanguisorba_ancistroides:58.07837,Sanguisorba_mauritanica:58.07837):5.228301):18.049308):0.679169,(((Rosa_glauca:62.066377,Rosa_multiflora:62.066377):2.273547,Rosa_laevigata:64.339922):6.408278,Rosa_indica:70.74819):11.286945):2.967608,(((Rubus_ulmifolius:18.358946,Rubus_praecox:18.358945):44.910509,((Rubus_rosifolius:51.006138,Rubus_ellipticus:51.006137):9.319645,Rubus_niveus:60.325784):2.943669):21.035945,Rubus_fruticosus:84.30539,Rubus_sachalinensis:84.30539,Rubus_argutus:84.30539,Rubus_glaucus:84.30539,Rubus_sieboldii:84.30539,Rubus_moluccanus:84.30539,Rubus_megalococcus:84.30539):0.697357):9.558392,((((((Malus_domestica:3.38224,Malus_sylvestris:3.38224):5.035559,((Chaenomeles_speciosa:6.328711,Chaenomeles_sinensis:6.328711):1.576858,Cydonia_oblonga:7.905569):0.512229):1.196968,(Pyracantha_fortuneana:2.672439,Pyracantha_angustifolia:2.67244):6.942328):1.130995,(((Eriobotrya_fragrans:4.553568,Eriobotrya_japonica:4.553568):3.826148,Rhaphiolepis_indica:8.379717):1.533904,((Cotoneaster_pannosus:1.465624,Cotoneaster_glaucophyllus:1.465624):6.519001,Heteromeles_arbutifolia:7.984624):1.928995):0.832141):38.860409,(((Spiraea_betulifolia:2.050145,Spiraea_japonica:2.050145):0.35115,Spiraea_salicifolia:2.401296):2.516646,Spiraea_cantoniensis:4.917942):44.688228):1.127065,((((Prunus_persica:6.540284,Prunus_davidiana:6.540285):2.035977,Prunus_dulcis:8.576262):9.502202,Prunus_cerasus:18.078463):11.228992,Prunus_grisea:29.30746):21.425781):43.827912):4.400616,(((((((((((((((Ficus_pumila:5.755021,Ficus_punctata:5.75502):0.950067,Ficus_aspera:6.705087):1.506454,(Ficus_hookeriana:4.393694,Ficus_religiosa:4.393695):3.817847):1.047727,(Ficus_johannis:6.01184,Ficus_carica:6.011841):3.247428):0.842523,((Ficus_auriculata:8.113452,Ficus_adenosperma:8.113451):0.837628,Ficus_laevis:8.951079):1.150712):0.761219,(Ficus_lyrata:7.949354,(((Ficus_benjamina:3.199907,(Ficus_microcarpa:1.611124,Ficus_elastica:1.611124):1.588782):0.520656,(Ficus_altissima:0.021947,Ficus_benghalensis:0.021947):3.698616):3.538385,(Ficus_platypoda:0.182334,Ficus_rubiginosa:0.182334):7.076615):0.690407):2.913656):1.059382,Ficus_nota:11.92241):18.638083,(Castilla_elastica:20.634116,Antiaris_toxicaria:20.634116):9.926359):9.466051,((Dorstenia_contrajerva:37.174741,Broussonetia_papyrifera:37.174741):1.3784,Fatoua_villosa:38.553142):1.473384):1.729536,(Maclura_pomifera:8.950619,Maclura_tinctoria:8.95064):32.805443):0.707801,((Artocarpus_altilis:5.550368,(Artocarpus_integer:1.389536,Artocarpus_heterophyllus:1.389536):4.160832):21.906251,Morus_alba:27.45662):15.007244):26.048553,(((((((((Pilea_inaequalis:2.694377,Pilea_pubescens:2.694377):3.554768,Pilea_nummulariifolia:6.249144):2.866661,Pilea_depressa:9.115806):6.813641,Pilea_microphylla:15.929447):0.57534,Pilea_hyalina:16.504786):8.94503,Pilea_cadierei:25.449817,Pilea_margarettae:25.44983,Pilea_trianthemoides:25.44983):14.356422,Procris_pedunculata:39.806239):2.401548,((Urtica_incisa:14.270609,Urtica_urens:14.27061):21.361669,(Urera_caracasana:33.364837,(Laportea_interrupta:33.351283,Laportea_aestuans:33.3513):0.013552):2.267441):6.57551):4.491285,(((Boehmeria_nivea:15.666691,Boehmeria_virgata:15.66669):19.4262,(Parietaria_judaica:9.827548,Parietaria_officinalis:9.82756):25.265343):6.706683,(((Cecropia_peltata:6.104134,Cecropia_palmata:6.104134):5.472704,Cecropia_obtusifolia:11.576839,Cecropia_pachystachya:11.57684):24.443735,Maoutia_australis:36.020583):5.779001):4.899497):21.813345):4.956685,Trema_orientalis:73.469101):5.701507,Ulmus_parvifolia:79.170609):6.322774,(((((((Ziziphus_mauritiana:2.084606,Ziziphus_spina-christi:2.084606):6.798789,Ziziphus_jujuba:8.883395):12.742082,Hovenia_dulcis:21.625479):5.725787,Gouania_polygama:27.351275):2.50308,Alphitonia_excelsa:29.854345):21.544115,Frangula_californica:51.398458):24.21016,Elaeagnus_umbellata:75.608618):9.884764):13.46838)Rosales.rn.d8s.tre:12.186864)mrcaott371ott2511:1.553188,((((((((((((((((((Trifolium_resupinatum:3.822004,Trifolium_hybridum:3.822003):2.107578,(Trifolium_isthmocarpum:1.295808,Trifolium_repens:1.295808):4.633772):2.363513,((((Trifolium_pratense:4.181938,Trifolium_incarnatum:4.181937):1.136825,Trifolium_arvense:5.318761):1.20879,Trifolium_glomeratum:6.527553):0.337295,Trifolium_subterraneum:6.864847):1.428246):4.458682,(Trifolium_campestre:0.183403,Trifolium_dubium:0.183403):12.568372):4.821848,((((Medicago_sativa:5.602924,Medicago_polymorpha:5.602923):4.146252,(Medicago_granadensis:6.707208,Medicago_arabica:6.707208):3.041967):0.362389,(Medicago_lupulina:4.332872,Medicago_minima:4.332871):5.778693,Medicago_tornata:10.11158,Medicago_rugosa:10.11158,Medicago_doliata:10.11158):4.660104,(Melilotus_indicus:3.724886,Melilotus_neapolitanus:3.72489):11.046783):2.801954):0.985589,((((((((Vicia_sativa:3.398348,Vicia_sepium:3.398348):1.599739,Vicia_lathyroides:4.998087):1.977806,Vicia_pannonica:6.975893):2.004433,Vicia_multicaulis:8.980325):1.81156,(Vicia_tenuifolia:10.789233,Vicia_hirsuta:10.789235):0.002653):0.553,Vicia_tetrasperma:11.344886,Vicia_stenophylla:11.3449):0.015393,(((Lathyrus_latifolius:8.401362,Lathyrus_angulatus:8.401363):0.130001,Lathyrus_tingitanus:8.531364):1.525815,Pisum_sativum:10.057179):1.3031,Lathyrus_odoratus:11.36029):0.198223,(Lens_ervoides:2.762617,Lens_culinaris:2.762617):8.795884):7.00071):5.815209,Galega_officinalis:24.374421):1.388288,Cicer_arietinum:25.762709):6.49712,(Astragalus_chlorostachys:28.654271,Hedysarum_varium:28.654271):3.605575):3.977117,Wisteria_floribunda:36.236947):13.189545,(((((Lotus_subbiflorus:0.005275,Lotus_pedunculatus:0.005275):4.231292,Lotus_angustissimus:4.236568):19.014923,Securigera_varia:23.251489):21.931646,(((Sesbania_sesban:3.719461,(Sesbania_grandiflora:3.109648,Sesbania_cannabina:3.109648):0.609813):0.491151,Sesbania_herbacea:4.210612):12.51584,Sesbania_coccinea:16.72646):28.456686):1.075263,((Robinia_hispida:3.131195,Robinia_pseudoacacia:3.131195):14.149889,Gliricidia_sepium:17.281083):28.977316):3.168092):8.204971,(((((((((((((Glycine_microphylla:3.369609,Glycine_tabacina:3.369609):2.453512,Glycine_clandestina:5.823121):2.690568,Glycine_max:8.513688):7.311399,Teramnus_labialis:15.825088):1.163155,(Pueraria_montana:13.096811,Neonotonia_wightii:13.096812):3.89143):0.845089,((((Calopogonium_mucunoides:3.604889,Calopogonium_caeruleum:3.604889):5.057665,(Pachyrhizus_erosus:4.331277,Pachyrhizus_tuberosus:4.331297):4.331277):3.311025,Neorautanenia_mitis:11.973578):4.370348,Neustanthus_phaseoloides:16.343927):1.489405):12.610794,((((((((Desmodium_intortum:2.681548,Desmodium_uncinatum:2.681548):3.582549,Desmodium_nicaraguense:6.264098):0.010381,(Desmodium_tortuosum:3.731859,Desmodium_scorpiurus:3.731859):2.542619):1.740624,Desmodium_incanum:8.015102):3.305889,(Alysicarpus_vaginalis:4.860601,Alysicarpus_ovalifolius:4.86062):6.460391):0.194803,(((Desmodium_heterocarpon:4.444179,Desmodium_triflorum:4.444179):0.004216,Desmodium_barbatum:4.448396):6.722499,Desmodium_gangeticum:11.170893):0.344901,Desmodium_elegans:11.51581,Desmodium_canescens:11.51581,Desmodium_adscendens:11.51581,Desmodium_aparines:11.51581,Desmodium_heterophyllum:11.51581,Desmodium_hirtum:11.51581,Desmodium_ramosissimum:11.51581,Desmodium_sandwicense:11.51581,Desmodium_cajanifolium:11.51581):3.942715,Tadehagi_triquetrum:15.458527):2.781887,(Lespedeza_cuneata:8.039823,Kummerowia_striata:8.039823):10.200573):12.20373):0.002924,(((((((Phaseolus_lunatus:9.73921,(Phaseolus_coccineus:3.789957,Phaseolus_vulgaris:3.789958):5.949251):1.481539,(((Dolichopsis_ligulata:8.458208,(Macroptilium_atropurpureum:6.173811,Macroptilium_lathyroides:6.173811):2.284397):0.445886,Leptospron_adenanthum:8.904094):0.69038,Sigmoidotropis_speciosa:9.594472):1.626275):2.514707,((Vigna_radiata:7.526107,Vigna_vexillata:7.526107):2.184666,(Vigna_luteola:7.752924,Vigna_hosei:7.752924):1.957849,Vigna_truxillensis:9.71079):4.024683):1.309291,Lablab_purpureus:15.044748):3.519088,(Macrotyloma_axillare:2.222752,Macrotyloma_tenuiflorum:2.22278):16.341082):8.698236,(Strongylodon_macrobotrys:13.631036,Strongylodon_lucidus:13.631056):13.631036):2.881883,((Erythrina_crista-galli:4.13171,Erythrina_speciosa:4.13171,Erythrina_subumbrans:4.13173,Erythrina_corallodendron:4.13173,Erythrina_caffra:4.13173,Erythrina_fusca:4.13173,Erythrina_poeppigiana:4.13173,Erythrina_sigmoidea:4.13173):12.381078,Psophocarpus_tetragonolobus:16.512789):13.631165):0.303097):1.202173,((Rhynchosia_minima:13.180513,(Cajanus_cajan:1.504875,Cajanus_scarabaeoides:1.50489):11.675622):2.2999,((Flemingia_macrophylla:4.04873,Flemingia_strobilifera:4.04873):3.518884,Flemingia_semialata:7.56763):7.912782):16.168827):1.453491,(Mucuna_bennettii:15.620426,Mucuna_pruriens:15.620427,Mucuna_atropurpurea:15.62044,Mucuna_rostrata:15.62044):17.482289):10.950886,(((((((Derris_trifoliata:10.340716,Derris_elliptica:10.340716):2.44156,Derris_malaccensis:12.78229):3.237105,Piscidia_piscipula:16.019382):1.612056,(((Tephrosia_candida:2.94382,Tephrosia_villosa:2.94382):1.6125,Tephrosia_purpurea:4.55632):2.624994,Tephrosia_hookeriana:7.18134,Tephrosia_noctiflora:7.18134,Tephrosia_coronillifolia:7.18134,Tephrosia_colutea:7.18134,Tephrosia_subamoena:7.18134):10.450123):1.553686,Lonchocarpus_heptaphyllus:19.185123):16.019041,((Galactia_tenuiflora:12.374662,(Dioclea_reflexa:3.030384,Dioclea_wilsonii:3.030384):9.344275):2.838927,((((Canavalia_sericea:0.210447,Canavalia_cathartica:0.210447):0.010125,Canavalia_rosea:0.220573):0.209751,Canavalia_ensiformis:0.430323):6.42385,Canavalia_dictyota:6.854174):8.359412):19.990578):4.24681,Abrus_precatorius:39.450974):4.602626):0.878918,((Centrosema_pubescens:4.004199,Centrosema_virginianum:4.004199,Centrosema_plumieri:4.004199,Centrosema_molle:4.004199):34.217787,(Clitoria_ternatea:14.752965,Clitoria_heterophylla:14.75298,Clitoria_laurifolia:14.75298):23.469013):6.710541):5.585023,(Indigofera_argentea:15.428796,(Indigofera_suffruticosa:10.846305,Indigofera_tinctoria:10.846303):4.582493):35.088745):7.113922):5.882305,Dalea_emarginata:63.513776):0.702129,(((((((Crotalaria_agatiflora:8.069457,((Crotalaria_brevidens:0.916463,Crotalaria_impressa:0.916464):0.321897,Crotalaria_trichotoma:1.238362):6.831096):1.135495,(Crotalaria_pumila:7.86044,(((Crotalaria_grahamiana:3.473163,Crotalaria_spectabilis:3.473163):0.335345,Crotalaria_retusa:3.808509):0.280032,((Crotalaria_verrucosa:2.347549,Crotalaria_juncea:2.347549):0.325029,Crotalaria_assamica:2.672578):1.415963):3.771899):1.344512):0.085096,((Crotalaria_micans:1.499862,Crotalaria_goreensis:1.499862):4.95152,Crotalaria_pallida:6.451382):2.838667):0.004182,Crotalaria_berteroana:9.29423,Crotalaria_quinquefolia:9.29423,Crotalaria_linifolia:9.29423,Crotalaria_hoffmannii:9.29423,Crotalaria_longirostrata:9.29423):30.691936,((Lupinus_arboreus:11.006386,(Lupinus_cosentinii:5.013078,Lupinus_pilosus:5.013078):5.993308):8.018796,((Genista_monspessulana:13.81917,Ulex_europaeus:13.81917):0.276207,Spartium_junceum:14.095377):4.929805):20.960986):19.221012,(((((Dalbergia_sissoo:36.165667,(Aeschynomene_indica:32.305835,(Aeschynomene_villosa:3.02842,Aeschynomene_americana:3.02842):29.277416):3.859829,Aeschynomene_paniculata:36.16567):6.381295,(((Pterocarpus_indicus:11.465967,(Tipuana_tipu:8.591084,Inocarpus_fagifer:8.591084):2.874884):20.357954,Brya_ebenus:31.823922):5.557782,Platymiscium_stipulare:37.381702):5.165258):3.103542,(Zornia_gibbosa:8.011858,Zornia_latifolia:8.01186,Zornia_curvata:8.01186):37.638645):13.215977,((Sophora_tomentosa:30.674519,Bolusanthus_speciosus:30.674519):12.054742,Ormosia_monosperma:42.729255):16.137218):0.333846,(Myroxylon_balsamum:20.269804,Castanospermum_australe:20.269804):38.930523):0.006854):3.170228,(Stylosanthes_viscosa:31.18848,Stylosanthes_scabra:31.18848,Stylosanthes_humilis:31.18848)Stylosanthes:31.18848):1.838488,Indigofera_nummulariifolia:64.2159,Indigofera_compressa:64.2159,Indigofera_vicioides:64.2159,Indigofera_spicata:64.2159,Indigofera_hirsuta:64.2159,Indigofera_hendecaphylla:64.2159,Indigofera_oligophylla:64.2159):13.747261,(((((((((((((((((((((((Acacia_mangium:4.51998,Acacia_aulacocarpa:4.519978):0.004708,Acacia_holosericea:4.524688):0.985303,Acacia_auriculiformis:5.50999):0.003595,Acacia_confusa:5.513585):0.003737,Acacia_confluens:5.517323):1.70803,Acacia_aneura:7.225353):0.218772,Acacia_crassicarpa:7.444125):1.781679,Acacia_melanoxylon:9.225804):2.908705,(((Acacia_mearnsii:2.769834,Acacia_dealbata:2.769835):2.133816,Acacia_decurrens:4.90365):0.006782,Acacia_parramattensis:4.910432):7.224078):9.120759,Acacia_saligna:21.255268):3.805338,Acacia_sinuata:25.060606):0.469565,(((((Vachellia_robusta:4.229489,Vachellia_karroo:4.22949):0.026118,Vachellia_nilotica:4.255606):5.676539,((Vachellia_cornigera:5.191995,Vachellia_campechiana:5.191996):2.294938,Vachellia_farnesiana:7.486932):2.445213):7.187743,Albizia_lebbeck:17.119888):8.390799,Senegalia_catechu:25.510686):0.019483):0.006518,((((((((((Inga_sertulifera:1.601906,Inga_edulis:1.601907):0.011202,Inga_spectabilis:1.613109):0.806994,Inga_laurina:2.420103):3.090363,Serianthes_hooglandii:5.51048):11.532341,Enterolobium_cyclocarpum:17.042808):0.482709,Albizia_chinensis:17.525516):0.003819,((Pararchidendron_pruinosum:13.108367,Albizia_niopoides:13.108366):1.558695,Albizia_adianthifolia:14.667061):2.862274):2.015179,(Pithecellobium_dulce:17.584043,Paraserianthes_lophantha:17.584044):1.960469):4.336345,Acaciella_glauca:23.880858):0.512902,((Calliandra_surinamensis:7.190339,Calliandra_haematocephala:7.19034):6.280797,Calliandra_houstoniana:13.471136):10.922624):1.142926,Albizia_saponaria:25.5367,Albizia_retusa:25.5367,Paraserianthes_falcataria:25.536026,Wallaceodendron_celebicum:25.5367):2.047382,(Mimosa_pudica:26.59919,Mimosa_decurrens:26.59919,Mimosa_concinna:26.59919):0.984894):0.31546,Parkia_timoriana:27.899528):0.725963,(Prosopis_juliflora:1.566778,Prosopis_pallida:1.566778):27.058715):0.189922,((Desmanthus_acuminatus:22.718395,Leucaena_leucocephala:22.718395):2.984987,Neptunia_oleracea:25.703394):3.112033):0.002853,(Leucaena_trichodes:17.499889,Leucaena_diversifolia:17.499889):11.318378,Acacia_pycnantha:28.81827,Acacia_simplex:28.81827,Acacia_rothii:28.81827,Acacia_provincialis:28.81827,Desmanthus_virgatus:28.81827,Desmanthus_pernambucanus:28.81827):6.93212,Adenanthera_pavonina:35.750388):9.99728,((Parkinsonia_aculeata:19.435956,(Colvillea_racemosa:7.865439,Delonix_regia:7.865438):11.570518):9.404065,Peltophorum_pterocarpum:28.840021):16.907646):2.079759,(Libidibia_coriaria:27.664445,((Biancaea_sappan:17.531233,((Guilandina_bonduc:5.1194105,Caesalpinia_crista:5.1194105):5.9821275,Caesalpinia_major:11.101518):6.429715):5.539677,Caesalpinia_pulcherrima:23.070911):4.593534):20.162983):2.87239,(((((((Senna_obtusifolia:7.354508,Senna_tora:7.354508):18.667833,(((((Senna_septemtrionalis:6.241638,Senna_occidentalis:6.241638):1.253171,Senna_hirsuta:7.494809):3.713598,Senna_pendula:11.208407):2.832985,(Senna_spectabilis:0.013075,Senna_sophera:0.013075):14.028316):1.543309,((Senna_sulfurea:4.711641,Senna_bicapsularis:4.711641):0.008038,Senna_corymbosa:4.719679):10.865021):10.437641):3.725434,((Chamaecrista_mimosoides:14.187874,Senna_alata:14.187872):12.501821,Senna_siamea:26.689693):3.058083):1.121198,Senna_didymobotrya:30.868973):9.654617,Chamaecrista_leschenaultiana:40.5236,Senna_barclayana:40.5236,Senna_surattensis:40.5236,Senna_multiglandulosa:40.5236):0.451761,(Cassia_fistula:13.042601,Cassia_grandis:13.042601):27.932751):6.389071,Haematoxylum_campechianum:47.364422):3.335394):7.403068,((Gleditsia_australis:5.84486,Gleditsia_fera:5.84486):29.102296,Ceratonia_siliqua:34.94715):23.155735):19.860271):6.063258,((((Bauhinia_monandra:6.849891,Bauhinia_tomentosa:6.84989):4.140001,(Bauhinia_purpurea:2.797685,Bauhinia_galpinii:2.797685):8.192206):1.816962,Bauhinia_pauletia:12.806855):14.573814,(Bauhinia_binata:19.133669,Tylosema_esculentum:19.13367):8.246997):56.645746,Bauhinia_acuminata:84.02641,Bauhinia_kurzii:84.02641,Bauhinia_divaricata:84.02641):0.736893,(Amherstia_nobilis:40.201678,Copaifera_officinalis:40.201676):44.56163):11.311575,(((Polygala_tenella:19.404853,Polygala_paniculata:19.404853):17.686581,(Polygala_myrtifolia:7.92787,Polygala_virgata:7.927871):29.163563):7.95417,Monnina_mexicana:45.045608):51.029276):16.626633)mrcaott371ott579:3.084369)mrcaott2ott371:1.025329,(Tribulus_cistoides:60.011632,(Guaiacum_sanctum:1.287153,Guaiacum_officinale:1.28716):58.724464):56.799989)fabids:1.76771,((((((((((((((((((Sisymbrium_orientale:3.543851,Sisymbrium_officinale:3.543851):6.008964,Sisymbrium_irio:9.552815):2.212236,Sisymbrium_altissimum:11.765052,Sisymbrium_erysimoides:11.76507):13.221587,(((((((Brassica_napus:4.930123,Brassica_oleracea:4.930123):15.196447,Brassica_barrelieri:20.126569):1.705488,Brassica_nigra:21.832058):0.017909,((Raphanus_sativus:13.805969,Rapistrum_rugosum:13.805968):6.428389,(Erucastrum_gallicum:10.117179,Erucastrum_nasturtiifolium:10.117199):10.117179):1.615609):0.528063,(Diplotaxis_tenuifolia:22.323781,Diplotaxis_catholica:22.32378):0.054248):0.71123,(Sinapis_arvensis:16.56655,Sinapis_alba:16.56655):6.522709):0.066119,(Cakile_lanceolata:1.914084,Cakile_maritima:1.914084):21.241294):1.831262):1.759123,Ionopsidium_abulense:26.745763):0.188645,Stevenia_canescens:26.934408):0.367842,((Matthiola_incana:20.018863,Hesperis_boissieriana:20.018885):5.035736,(Chorispora_tenella:22.468958,Clausia_aprica:22.468958):2.585639):2.247652):0.146893,((((Erysimum_virgatum:14.573779,Arabidopsis_thaliana:14.57378):8.44184,(((((((Cardamine_pratensis:3.845116,(Cardamine_scutata:2.404173,Cardamine_flexuosa:2.404173):1.440942):1.931965,Cardamine_bonariensis:5.777081):4.17502,(Cardamine_hirsuta:7.720213,Cardamine_parviflora:7.720212):2.231889):1.114345,Cardamine_yunnanensis:11.066446):2.201007,Cardamine_papuana:13.26745):1.909194,(Nasturtium_officinale:0.013664,Nasturtium_microphyllum:0.013664,Nasturtium_aquaticum:0.01367):15.162983):1.608522,((Rorippa_indica:9.909488,Rorippa_sarmentosa:9.90948):5.231013,Armoracia_rusticana:15.140501):1.644667):6.23045):0.423589,((((((Lepidium_didymum:0.95642,Lepidium_foliosum:0.956417):0.886765,Lepidium_africanum:1.843182):1.401046,Lepidium_graminifolium:3.244228):1.152652,Lepidium_ruderale:4.39688):2.614216,((Lepidium_virginicum:2.065638,Lepidium_bonariense:2.065639):2.90193,(Lepidium_sativum:2.896791,Lepidium_densiflorum:2.896791):2.070777):2.043527):9.593903,Lepidium_hirtum:16.604999,Lepidium_oblongum:16.605,Lepidium_bidentatum:16.605,Lepidium_subulatum:16.605,Lepidium_pinnatifidum:16.605,Lepidium_cardamines:16.605,Lepidium_pubescens:16.605,Lepidium_puberulum:16.605):6.83421):0.183,Descurainia_sophia:23.622207):3.826936):0.604057,Lobularia_maritima:28.0532):16.170222,(((Cleome_gynandra:25.33637,Cleome_rutidosperma:25.336368):4.746278,Cleome_houstonii:30.08265):5.421475,Corynandra_viscosa:35.50412):8.719301):15.25226,Reseda_odorata:59.475693):7.160426,Batis_maritima:66.63611):12.353067,(Carica_papaya:57.402331,(Moringa_oleifera:11.792489,Moringa_stenopetala:11.7925):45.609844):21.586843):2.611864,Tropaeolum_majus:81.601042)Brassicales.rn.d8s.tre:11.352256,(Wikstroemia_indica:70.1180668,((Muntingia_calabura:61.43814,(((Kleinhovia_hospita:27.951924,(Theobroma_cacao:26.881125,(Melochia_corchorifolia:11.506147,Melochia_umbellata:11.506157,Melochia_pyramidata:11.506157):15.374978):1.0708,Waltheria_indica:27.951278):4.328722,((((Corchorus_aestuans:8.788604,(Corchorus_trilocularis:8.606518,Corchorus_olitorius:8.606518):0.182086):10.760958,(Triumfetta_rhomboidea:9.774781,Triumfetta_semitriloba:9.774781,Triumfetta_velutina:9.774781,Triumfetta_cana:9.774781):9.774781):0.711552,Heliocarpus_popayanensis:20.261114):3.728692,((Grewia_micrantha:2.59946,Grewia_truncata:2.59946):14.17078,Trichospermum_richii:16.769718):7.219565):8.290841):6.080466,((((((Heritiera_littoralis:10.344036,Cola_acuminata:10.344036):2.607924,(Brachychiton_acerifolius:1.024224,Brachychiton_populneus:1.024224):11.927737):2.179198,(Sterculia_apetala:9.631772,Sterculia_foetida:9.63177):5.499386):8.263929,Dombeya_wallichii:23.395099):2.148613,((Ochroma_pyramidale:21.384473,((Pachira_aquatica:13.319021,(Bombax_ceiba:10.905356,Ceiba_pentandra:10.905357):2.413663):1.574682,(Adansonia_digitata:13.287968,Cavanillesia_platanifolia:13.287969):1.605733):6.490771):1.314094,(((Kosteletzkya_depressa:14.375042,((Talipariti_tiliaceum:9.881896,Urena_lobata:9.881897):3.072087,((((Hibiscus_radiatus:3.291703,Hibiscus_sabdariffa:3.291703):9.449244,(Hibiscus_syriacus:8.504801,Hibiscus_rosa-sinensis:8.504802):4.236147):0.195037,(Hibiscus_trionum:8.597547,Hibiscus_mutabilis:8.597547):4.338437,Hibiscus_schizopetalus:12.93597,Hibiscus_pedunculatus:12.93597,Hibiscus_martianus:12.93597,Hibiscus_ovalifolius:12.93597,Hibiscus_makinoi:12.93597,Hibiscus_indicus:12.93597,Hibiscus_diversifolius:12.93597,Hibiscus_fragilis:12.93597,Hibiscus_hirtus:12.93597,Hibiscus_liliiflorus:12.93597):0.010553,((((Pavonia_hastata:6.869,Pavonia_longifolia:6.869):0.696334,(Malvaviscus_arboreus:0.569392,Malvaviscus_penduliflorus:0.569392):6.995956):0.645489,(Malachra_fasciata:4.1054387,Malachra_alceifolia:4.1054387):4.1054187):2.313932,((Abelmoschus_manihot:4.721352,Abelmoschus_moschatus:4.721352):0.811335,Abelmoschus_esculentus:5.532688):4.992082):2.421768):0.007446):1.421059):5.178018,(((Gossypium_arboreum:7.206852,(Gossypium_hirsutum:1.077141,Gossypium_barbadense:1.077141):6.129712):5.472768,Thespesia_lampas:12.679621):6.48047,((((((Abutilon_theophrasti:1.468729,Abutilon_indicum:1.468729):5.589296,Abutilon_grandifolium:7.058025):2.856362,Abutilon_viscosum:9.91438,Abutilon_auritum:9.91438):0.022343,(Callianthe_geminiflora:4.62466,Callianthe_vexillaria:4.62466):5.31206):1.924034,(((Sida_cordifolia:1.066432,Sida_cordata:1.066432):6.250915,(Sida_spinosa:2.266273,(Sida_acuta:1.512052,Sida_rhombifolia:1.512052):0.75422):5.051074):2.804919,Sida_linifolia:10.12225,Sida_urens:10.12225,Sida_glabra:10.12225,Sida_glomerata:10.12225,Sida_ciliaris:10.12225,Sida_ulmifolia:10.12225,Sida_parvifolia:10.12225,Sida_planicaulis:10.12225,Sida_stipulata:10.12225):1.738499):3.393362,(((Malvastrum_coromandelianum:3.8862374,Malvastrum_americanum:3.8862574,Malvastrum_tomentosum:3.8862574):5.6740654,((((Malva_neglecta:0.396359,Malva_parviflora:0.39636):0.404029,Malva_nicaeensis:0.800388):4.589012,Malva_arborea:5.38939):3.27992,Alcea_rosea:8.66932):0.890984):1.661898,Modiola_caroliniana:11.222202):4.031925):3.905965):0.392969):2.841401,(Anoda_cristata:11.196894,Anoda_crenatiflora:11.196894,Anoda_hastata:11.196894)Anoda:11.196894,(Sidastrum_paniculatum:11.196894,Sidastrum_micranthum:11.196894)Sidastrum:11.196894,Herissantia_crispa:22.393788):0.304108):2.845133):7.766866,Durio_zibethinus:33.310566):5.050547):23.077026):5.354883,(Bixa_orellana:40.46841,Cochlospermum_vitifolium:40.46841):26.324616):3.325043):22.83555)mrcaott378ott1697:11.304922,((((((Semecarpus_anacardium:19.589882,(Anacardium_occidentale:16.672225,(Mangifera_odorata:4.808786,Mangifera_indica:4.808786):11.863441):2.917656):5.442075,(Schinus_molle:21.499262,Pistacia_vera:21.499262):3.532693):18.321453,Choerospondias_axillaris:43.35341):0.481205,(((Spondias_pinnata:7.369741,Spondias_dulcis:7.369741):4.331324,Spondias_mombin:11.701065):0.624304,Spondias_purpurea:12.325369,Spondias_negrosensis:12.32537):31.509246):7.724537,((Canarium_indicum:5.433209,Canarium_harveyi:5.433209):1.723148,Canarium_ovatum:7.156357):44.402794):28.359167,((Acer_negundo:57.58125,((((Koelreuteria_paniculata:23.97457,Koelreuteria_elegans:23.97457):24.997813,((Sapindus_saponaria:17.942159,Sapindus_microcarpus:17.94214):16.295461,((Cupaniopsis_anacardioides:20.918091,(Blighia_sapida:6.80233,(Litchi_chinensis:6.437668,(Pometia_pinnata:5.412638,(Nephelium_lappaceum:2.416022,Nephelium_ramboutan-ake:2.416007):2.996616):1.02503):0.364662):14.115761):12.356462,((Cardiospermum_halicacabum:5.053671,Cardiospermum_grandiflorum:5.053671):25.529309,Melicoccus_bijugatus:30.582999):2.691572):0.963066):14.734763):3.748602,Filicium_decipiens:52.720984):2.081091,Allophylus_cobbe:54.8011,Majidea_zanguebarica:54.8011):2.779175):21.567132,(((Brucea_javanica:36.500181,Ailanthus_altissima:36.50018):30.389597,(((Azadirachta_indica:23.726198,Melia_azedarach:23.726198):23.016285,((Lansium_domesticum:19.5022938,Aphanamixis_polystachya:19.502293):19.362451,Sandoricum_koetjape:38.864746):7.877737):3.891429,(((Khaya_anthotheca:1.428254,Khaya_senegalensis:1.428254):21.050504,(Swietenia_mahagoni:4.792695,Swietenia_macrophylla:4.792695,Swietenia_krukovii:4.7927):17.686064):11.408241,(Toona_ciliata:11.733314,Cedrela_odorata:11.733315):22.153684):16.746914):16.255865):2.389928,(((Micromelum_minutum:27.095353,(((Murraya_paniculata:25.523908,Murraya_koenigii:25.523909):1.263275,((Glycosmis_pentaphylla:22.639499,Clausena_lansium:22.6395):2.593246,(Aegle_marmelos:21.469898,(Atalantia_buxifolia:19.376506,((Citrus_reticulata:10.279744,Citrus_maxima:10.279745):3.232957,(Citrus_limon:9.895876,Citrus_hystrix:9.895876):3.616825):5.863806):2.093391):3.762847):1.55444):0.036984,Triphasia_trifolia:26.8241686):0.271185):22.568559,(Ruta_graveolens:18.270962,Ruta_chalepensis:18.270962):31.39295):4.714784,((Flindersia_brayleyana:44.313172,Melicope_elleryana:44.313173):2.864667,Euodia_hortensis:47.177845):7.200855):14.90101):9.868676):0.769939):24.340385)mrcaott96ott378:12.120034,(((Conocarpus_erectus:41.430221,((Terminalia_myriocarpa:16.125881,Terminalia_arjuna:16.125881):10.226113,(Terminalia_bellirica:22.832454,(((Terminalia_melanocarpa:2.73366,Terminalia_ivorensis:2.73366):4.018108,Terminalia_microcarpa:6.751768):4.31902,(Terminalia_muelleri:8.122025,Terminalia_catappa:8.122025):2.948764):11.761667):3.519541,Terminalia_neotaliala:26.35201):15.078224):5.518503,(Combretum_indicum:28.288147,Combretum_grandiflorum:28.28815):18.660576):49.69057,((((((Miconia_calvescens:9.27197,Miconia_bicolor:9.27196):0.308545,Clidemia_hirta:9.580516):19.674428,(((Trembleya_phlogiformis:24.480106,Arthrostemma_ciliatum:24.480106):0.58256,(((Heterotis_rotundifolia:0.827027,Heterotis_prostrata:0.82703):14.601806,(Melastoma_candidum:1.052466,Melastoma_sanguineum:1.052466):14.376367):2.885752,((((Tibouchina_urvilleana:10.737598,(Tibouchina_semidecandra:2.514585,Tibouchina_granulosa:2.514584):8.223013):2.101134,Tibouchina_longifolia:12.838733,Tibouchina_herbacea:12.83874,Tibouchina_viminea:12.83874):2.331854,(Heterocentron_elegans:2.622452,Heterocentron_subtriplinervium:2.622452):12.548134):2.667888,Pterolepis_glomerata:17.838473):0.476112):6.748079):2.906161,(Medinilla_venosa:9.23086,Medinilla_magnifica:9.23086,Medinilla_heterophylla:9.23086):18.737952):1.286117):14.98598,Oxyspora_paniculata:44.240394):48.023447,(Lophostemon_confertus:44.9517,((((Callistemon_citrinus:0.064239,Callistemon_viminalis:0.064239):14.64114,Callistemon_lanceolatus:14.70538):6.316847,(Melaleuca_armillaris:20.447469,Melaleuca_quinquenervia:20.447469):0.574757):19.211028,(((Rhodomyrtus_tomentosa:28.951356,((Myrciaria_floribunda:27.727857,(((Eugenia_excelsa:6.990755,Eugenia_brasiliensis:6.990755):16.761658,Eugenia_uniflora:23.752413):3.408331,Eugenia_brasiliana:27.16074):0.567117):0.454975,(Ugni_molinae:27.418746,(((Pimenta_racemosa:12.324684,Pimenta_dioica:12.324685):12.391704,Acca_sellowiana:24.716389):2.325274,((Psidium_guajava:16.014383,Psidium_guineense:16.014384):5.426244,Psidium_sartorianum:21.44063,Psidium_canum:21.44063):5.601034):0.377084):0.764088):0.768523):6.924144,(Metrosideros_kermadecensis:35.252836,(((Syzygium_australe:26.374814,((((Syzygium_aqueum:11.585901,Syzygium_samarangense:11.585901):9.796832,Syzygium_syzygioides:21.382733):0.070501,Syzygium_malaccense:21.453234):3.911333,(Syzygium_racemosum:24.507874,((Syzygium_grande:21.245533,Syzygium_cumini:21.245535):2.575271,Syzygium_jambos:23.820803):0.687069):0.856694):1.010247):3.240067,Syzygium_floribundum:29.614881):0.025761,Syzygium_leptostemon:29.64063):5.612193):0.622666):0.497957,((Syncarpia_glomulifera:35.989764,(((((Eucalyptus_pulchella:24.783813,Eucalyptus_pilularis:24.783815):0.718277,Eucalyptus_amygdalina:25.502089):7.036425,((((((Eucalyptus_deanei:25.661914,(Eucalyptus_botryoides:23.648157,Eucalyptus_bridgesiana:23.648155):2.013758):2.08638,((Eucalyptus_brassiana:12.651424,Eucalyptus_camaldulensis:12.651424):11.65161,(Eucalyptus_alba:23.014628,(Eucalyptus_saligna:12.51942,(Eucalyptus_grandis:1.176623,Eucalyptus_pellita:1.176623):11.342797):10.495208):1.288406):3.445261):1.620483,Eucalyptus_deglupta:29.368778):1.411818,((Eucalyptus_cornuta:18.453609,Eucalyptus_gomphocephala:18.45361):11.992121,(Eucalyptus_crebra:28.295226,(Eucalyptus_raveretiana:27.150444,((((Eucalyptus_microtheca:19.757124,Eucalyptus_cladocalyx:19.757123):0.54747,Eucalyptus_albens:20.304595):1.86942,Eucalyptus_paniculata:22.174012):1.119071,Eucalyptus_sideroxylon:23.293083):3.857357):1.144784):2.150504):0.334865):0.357354,Eucalyptus_urophylla:31.13795):0.927091,Eucalyptus_microcorys:32.06504):0.473473):1.995753,Eucalyptus_punctata:34.53427,Eucalyptus_robusta:34.53427,Eucalyptus_jensenii:34.53427):0.004112,(Angophora_costata:24.907791,(((Corymbia_ficifolia:14.720811,Corymbia_calophylla:14.720811):10.026742,Corymbia_gummifera:24.747553):0.072505,(Corymbia_maculata:11.465474,(Corymbia_torelliana:0.132895,Corymbia_citriodora:0.132895):11.332578):13.354586):0.087732):9.630587):1.451386):0.003599,(Kunzea_ericoides:18.805036,(Agonis_flexuosa:17.636982,((Leptospermum_laevigatum:16.787082,(Leptospermum_petersonii:1.222515,Leptospermum_scoparium:1.222515):15.564567):0.793863,Leptospermum_morrisonii:17.58096):0.056037):1.168053):17.188329):0.380095):3.859796):4.718447):47.312669):1.055119,(((((Ammannia_coccinea:22.3864292,Lawsonia_inermis:22.386429):16.72872,(Lagerstroemia_indica:6.378526,Lagerstroemia_speciosa:6.37853):32.736621):0.999708,(Lythrum_hyssopifolia:18.452989,Lythrum_maritimum:18.45299):21.661869):7.692039,(Punica_granatum:43.339482,(Cuphea_hyssopifolia:20.683295,Cuphea_carthagenensis:20.683295,Cuphea_racemosa:20.68331,Cuphea_micropetala:20.68331,Cuphea_ignea:20.68331,Cuphea_subuligera:20.68331,Cuphea_platycentra:20.68331):22.656186):4.467413):24.828953,((Ludwigia_palustris:18.867748,(Ludwigia_peploides:12.969328,Ludwigia_peruviana:12.969328):5.898421,Ludwigia_sedoides:18.86776,Ludwigia_octovalvis:18.86776,Ludwigia_hyssopifolia:18.86776):41.696926,(((Fuchsia_paniculata:14.046555,Fuchsia_magellanica:14.046554):0.048135,Fuchsia_boliviana:14.094689):27.976437,(Epilobium_ciliatum:25.752817,(Clarkia_unguiculata:22.164557,((Oenothera_rosea:5.985581,Oenothera_speciosa:5.985581):12.09789,(Oenothera_biennis:2.367156,Oenothera_laciniata:2.367156):15.716315,Oenothera_tetraptera:18.08347,Oenothera_lindheimeri:18.08347,Oenothera_kunthiana:18.08347,Oenothera_curtiflora:18.08347,Oenothera_affinis:18.08347):4.081087):3.588258):16.31831):18.493547):12.071174):20.683641):3.319806)Myrtales.rn.d8s.tre:19.739302)mrcaott96ott1276:0.615103,((((((Geranium_homeanum:2.940654,(Geranium_retrorsum:1.36776,Geranium_solanderi:1.36776):1.572894):4.215921,(Geranium_dissectum:5.24598,Geranium_molle:5.24598):1.910596):4.943916,Geranium_pusillum:12.100492):9.443964,Geranium_robertianum:21.544456):9.20316,(Erodium_moschatum:5.843377,Erodium_cicutarium:5.843377):24.904239):17.840623,(Pelargonium_peltatum:21.523214,(Pelargonium_australe:14.630324,(Pelargonium_capitatum:7.846616,Pelargonium_graveolens:7.846618):6.783706):6.892891):27.065025):68.405338)malvids:1.585408)rosids:2.70865,(((Cayratia_trifolia:41.644752,(Tetrastigma_voinierianum:21.161924,Tetrastigma_pubinerve:21.16193):20.482831):12.760662,(((((Cissus_quadrangularis:10.330533,(Cissus_javana:2.505157,Cissus_nodosa:2.505157):7.825377):2.411824,Cissus_rotundifolia:12.742357):5.205036,(Cissus_repens:16.63082,Cissus_verticillata:16.630821):1.316572):23.1418,Cissus_alata:41.0892,Cissus_nobilis:41.0892):11.035437,(((Vitis_vinifera:30.547923,Vitis_rotundifolia:30.547921):4.387874,Vitis_labrusca:34.935795):8.757358,Ampelocissus_indica:43.693154):8.431477):2.280784):3.592869,(((Leea_coccinea:0.045747,Leea_guineensis:0.045747):3.07309,Leea_indica:3.118836):6.150751,Leea_rubra:9.269587):48.728697)Vitales.rn.d8s.tre:63.28966)mrcaott2ott8384:1.117838,(((((Sedum_morganianum:37.55246549,Meterostachys_sikokianus:37.55246835):4.704218,(((Kalanchoe_longiflora:9.55305878,Kalanchoe_pinnata:9.5530577):0.3210535,(((Kalanchoe_beauverdii:4.1406248,Kalanchoe_delagoensis:4.140625):0.024105676,Kalanchoe_daigremontiana:4.1647306):0.9693027,Kalanchoe_fedtschenkoi:5.1340332):4.74007796):3.9543151,Kalanchoe_beharensis:13.82842626,Kalanchoe_laxiflora:13.82843,Kalanchoe_crenata:13.82843,Kalanchoe_spathulata:13.82843,Kalanchoe_rotundifolia:13.82843,Kalanchoe_deficiens:13.82843):28.42826014):17.27275,(Crassula_sieberiana:16.39156839,Crassula_multicava:16.391567):43.1378689):34.0476,((Myriophyllum_spicatum:14.86742056,Myriophyllum_aquaticum:14.8674224):6.0508279,Gonocarpus_chinensis:20.9182498):72.6587862):11.106589,(Saxifraga_stolonifera:84.0783638,((((Ribes_rubrum:12.28274508,(Ribes_himalense:5.013592312,Ribes_triste:5.0135922):7.2691525):3.94913654,Ribes_nigrum:16.2318824):0.454770941,(Ribes_spicatum:11.248654,Ribes_uva-crispa:11.248654):5.4379997):4.8034487,Ribes_glabellum:21.4901):62.588264):20.60526):17.7221413)mrcaott2ott2464:1.329145,((((((((((((((Amsinckia_intermedia:13.681872,(((Cynoglossum_australe:2.417258,Cynoglossum_amabile:2.417259):0.563442,Cynoglossum_lanceolatum:2.9807):2.619435,Cynoglossum_creticum:5.600136):8.081724):4.091447,(Myosotis_laxa:12.945863,Myosotis_sylvatica:12.945863,Myosotis_azorica:12.94587):4.827443):0.851271,(Hypochaeris_arachnoides:11.990246,(((Lappula_myosotis:1.651117,((Lappula_occidentalis:0.476506,Lappula_consanguinea:0.476506):0.012947,Lappula_squarrosa:0.489453):1.161664):0.29732,Lappula_patula:1.948437):10.017413,Lappula_marginata:11.96585):0.024397):6.63433):1.390392,Omphalodes_verna:20.014969,Cynoglossum_rochelia:20.01497):5.979398,(((Echium_creticum:0.915899,Echium_vulgare:0.915899):3.915622,Echium_plantagineum:4.831521):19.39222,Borago_officinalis:24.223743):1.770623):35.189402,(((((Heliotropium_megalanthum:12.071234,Heliotropium_curassavicum:12.071235):5.735983,Heliotropium_arborescens:17.807218):14.026823,(Heliotropium_amplexicaule:14.555524,Heliotropium_indicum:14.555525):17.278515,Euploca_procumbens:31.83404,Heliotropium_rufipilum:31.83404):15.148287,Ehretia_monopyrena:46.982328):0.778054,((((Cordia_myxa:2.43704,Cordia_dichotoma:2.43704):2.053449,Cordia_africana:4.490489):3.427238,Cordia_lutea:7.917727):15.348691,(Cordia_alliodora:16.368328,Cordia_sebestena:16.368329):6.898089,Cordia_subcordata:23.26641,Cordia_taguahuyensis:23.26641):24.493966):13.423385)Boraginales.rn.d8s.tre:27.06416,((((((((((((((((((((Mentha_aquatica:1.405304,Mentha_arvensis:1.405304):0.824588,Mentha_pulegium:2.229892):0.177197,Mentha_longifolia:2.407088):2.660721,Mentha_suaveolens:5.06781):0.21687,Mentha_royleana:5.28468):4.002144,Satureja_hortensis:9.286824):0.275299,(Thymus_vulgaris:7.296093,(Origanum_syriacum:0.133733,Origanum_majorana:0.133732):7.16236):2.266029,Satureja_laxiflora:9.56213):6.944392,Nepeta_betonicifolia:16.506522):1.876015,Melissa_officinalis:18.382529):1.217795,(((((Salvia_farinacea:4.485644,Salvia_coccinea:4.485643):0.618377,Salvia_splendens:5.104021):3.898904,(Salvia_procurrens:7.621934,(Salvia_occidentalis:1.126142,Salvia_misella:1.126142):6.495792):1.380992):1.28004,Salvia_sagittata:10.282966):8.397478,((Salvia_verbenaca:9.13467,Salvia_nemorosa:9.13467):0.895288,Salvia_officinalis:10.029958):8.650486):0.91988):5.757407,((((Hyptis_pectinata:8.906569,(Hyptis_spicigera:8.243437,Hyptis_capitata:8.243437):0.663131):4.336838,(((((Ocimum_basilicum:6.483599,Ocimum_tenuiflorum:6.483599):0.737594,Ocimum_filamentosum:7.221193,Ocimum_americanum:7.22119,Ocimum_grandiflorum:7.22119,Ocimum_minimum:7.22119):2.136254,((Orthosiphon_aristatus:0.607509,Orthosiphon_stamineus:0.607509):4.386226,Orthosiphon_grandiflorus:4.99374):4.363712):0.144095,Basilicum_polystachyon:9.501542):2.221162,((Plectranthus_amboinicus:5.404324,(Plectranthus_caninus:4.733217,Plectranthus_scutellarioides:4.733217):0.671107):4.71313,Plectranthus_parviflorus:10.11746,Plectranthus_verticillatus:10.11746,Plectranthus_prostratus:10.11746,Plectranthus_epilithicus:10.11746,Plectranthus_neochilus:10.11746,Plectranthus_unguentarius:10.11746):1.605249):1.520702):4.451281,Lavandula_latifolia:17.694705):5.99445,Perilla_frutescens:23.689137):1.668594):8.922666,((((((Teucrium_vesicarium:0.797825,Teucrium_canadense:0.797825):20.245502,((((((Clerodendrum_bungei:6.243513,Clerodendrum_trichotomum:6.243513):0.388257,(Clerodendrum_speciosissimum:0.008571,Clerodendrum_buchananii:0.008571):6.623199):0.00265,(Clerodendrum_japonicum:0.67641,Clerodendrum_paniculatum:0.67641):5.95801):0.728439,(Clerodendrum_quadriloculare:6.932624,Clerodendrum_indicum:6.932624):0.430235):0.524684,(Clerodendrum_umbellatum:2.05965,Clerodendrum_thomsoniae:2.05965):5.827892,Clerodendrum_laevifolium:7.88755,Clerodendrum_macrostegium:7.88755):10.501701,Ajuga_reptans:18.389244):2.654083):7.532365,((((Lamium_amplexicaule:12.410627,((((Leonurus_glaucescens:4.295415,Leonurus_cardiaca:4.295414):2.298842,Leonurus_sibiricus:6.594256,Panzerina_canescens:6.5940986,Lagopsis_marrubiastrum:6.5941004,Leonurus_japonicus:6.59428,Leonurus_tataricus:6.59428):5.557282,((Leucas_lavandulifolia:3.0378118,Leucas_cephalotes:3.0378118)Leucas:3.0378118,Leonotis_leonurus:6.075769):6.075769):0.257054,(Marrubium_vulgare:1.556819,Marrubium_anisodon:1.556829):10.851772):0.002035):1.878135,(Stachys_arvensis:10.661813,Stachys_agraria:10.66182):3.626949):4.213148,Pogostemon_cablin:18.50191):8.317217,Holmskioldia_sanguinea:26.819134):1.756565):0.800175,Premna_serratifolia:29.375867):0.125346,Tectona_grandis:29.501213):1.108328,((Vitex_agnus-castus:7.36227,Vitex_trifolia:7.362271):2.705822,Vitex_parviflora:10.0681,Vitex_divaricata:10.0681):20.541448):3.670855):6.008518,((((Castilleja_arvensis:30.028287,Bellardia_trixago:30.028286):3.335056,((Striga_asiatica:10.610149,(Buchnera_pusilla:3.82187,Buchnera_americana:3.82187):6.78829):22.616657,Orobanche_minor:33.226805):0.136538):2.681612,Paulownia_tomentosa:36.044956):1.330937,Mazus_pumilus:37.375891):2.913023):6.982502,((((((((((((Ruellia_devosiana:9.123256,(Ruellia_brevifolia:7.206228,Blechum_pyramidatum:7.206227):1.917028):0.296934,(Ruellia_tuberosa:3.436367,Ruellia_simplex:3.436368):5.983822,Ruellia_chartacea:9.42019,Ruellia_malacosperma:9.42019,Ruellia_obtusa:9.42019):6.750197,(Sanchezia_parvibracteata:7.968211,Sanchezia_speciosa:7.96821):8.202176):2.172554,(((Strobilanthes_hamiltoniana:5.432474,Strobilanthes_alternata:5.432474):0.00228,Strobilanthes_primulifolia:5.43475):11.308625,Hygrophila_difformis:16.743382):1.599561):1.523941,Eranthemum_pulchellum:19.86688):12.483198,(((Aphelandra_tetragona:6.057466,Aphelandra_aurantiaca:6.05748,Aphelandra_colorata:6.05748):10.405501,Crossandra_infundibuliformis:16.462967):15.880029,(((Barleria_lupulina:1.682684,Barleria_prionitis:1.682684):3.173583,Barleria_repens:4.856267):0.63959,Barleria_cristata:5.49586):26.847141):0.00708):0.069888,((((Pachystachys_lutea:0.953244,Pachystachys_coccinea:0.953244):3.352385,Fittonia_albivenis:4.305629):11.132499,((((Dicliptera_chinensis:4.326346,Hypoestes_phyllostachya:4.326346):4.71825,Justicia_procumbens:9.044594):4.286778,Justicia_betonica:13.331373):0.981374,Justicia_gendarussa:14.312747):1.12538):5.221325,((Ruttya_fruticosa:3.016019,Odontonema_cuspidatum:3.016028):12.385621,(Asystasia_gangetica:3.5290015,Asystasia_travancorica:3.5290115):11.8726395):5.257811,Justicia_carnea:20.65946,Justicia_spicigera:20.65946,Justicia_aurea:20.65946,Justicia_brandegeeana:20.65946,Justicia_aequilabris:20.65946,Justicia_cydoniifolia:20.65946,Justicia_fulvicoma:20.65946,Justicia_nervata:20.65946):11.760513,Pseuderanthemum_laxiflorum:32.41997,Pseuderanthemum_carruthersii:32.41997,Pseuderanthemum_variabile:32.41997,Pseuderanthemum_reticulatum:32.41997):2.317874,((((Thunbergia_laurifolia:0.874061,Thunbergia_grandiflora:0.874061):8.172175,Thunbergia_alata:9.046236):2.409379,Thunbergia_erecta:11.455616,Thunbergia_mysorensis:11.45562,Thunbergia_capensis:11.45562,Thunbergia_fragrans:11.45562,Thunbergia_laevis:11.45562,Thunbergia_vogeliana:11.45562):18.934186,Elytraria_imbricata:30.389809):4.348038,Anisostachya_velutina:34.73743):8.68299,Utricularia_gibba:43.420831):0.428727,Martynia_annua:43.849557):3.185091,(((((((((((Crescentia_linearifolia:4.31956,Crescentia_alata:4.31956,Crescentia_cujete:4.31957):0.008196,(Parmentiera_cereifera:1.765283,Parmentiera_aculeata:1.7653):2.562473):1.598708,Handroanthus_capitatus:5.926464):2.710844,(Sparattosperma_leucanthum:6.1769,Roseodendron_donnell-smithii:6.1769):2.460407):0.022101,(Tabebuia_heterophylla:3.090745,Tabebuia_rosea:3.090745):5.568663):0.007024,Tabebuia_pallida:8.66644):6.409121,((Kigelia_africana:10.426338,(Markhamia_lutea:10.3929898,Radermachera_sinica:10.39299):0.033348):3.486218,Spathodea_campanulata:13.9122734):1.162998):3.977729,((((((Mansoa_hymenaea:4.034516,Mansoa_alliacea:4.034516):5.562085,Pyrostegia_venusta:9.596601):1.06502,(Bignonia_aequinoctialis:9.702707,Bignonia_magnifica:9.70271):0.958914):1.130144,Amphilophium_elongatum:11.79176):3.676374,Dolichandra_unguis-cati:15.46814):3.129155,Catalpa_longissima:18.597304):0.455987):21.236098,(Podranea_ricasoliana:15.704241,(Tecoma_stans:7.8521204,Tecoma_castanifolia:7.8521304):7.8521204):24.585139):2.374436,(Jacaranda_mimosifolia:2.916138,Jacaranda_acutifolia:2.91614):39.747677):3.347511,Sesamum_indicum:46.01133):1.02332):0.129346,((((((((Lantana_montevidensis:1.235224,Lantana_viburnoides:1.235224):3.158771,Lantana_camara:4.393996):1.62773,Phyla_nodiflora:6.021725):9.391059,(Verbena_officinalis:3.886971,(Verbena_rigida:3.221415,(Verbena_littoralis:3.141499,Verbena_bonariensis:3.141499):0.079916):0.665556,Verbena_brasiliensis:3.88698):11.525815):3.859304,(Priva_lappulacea:4.817895,Priva_aspera:4.817895)Priva:14.45394):5.466046,(Citharexylum_spinosum:2.02771,Citharexylum_caudatum:2.02771,Citharexylum_gentryi:2.02771):22.710431):1.115837,((((Stachytarpheta_mutabilis:0.012998,Stachytarpheta_frantzii:0.012998):0.96447,Stachytarpheta_cayennensis:0.977468):3.256794,Stachytarpheta_jamaicensis:4.234262,Stachytarpheta_indica:4.23427):12.357644,Duranta_erecta:16.591906):9.262067):4.736856,Petrea_volubilis:30.590831):16.573162):0.107424):1.129444,(Torenia_fournieri:4.1765,Torenia_asiatica:4.1765,Torenia_violacea:4.1765):44.224364):0.472529,((((Verbascum_virgatum:1.621795,Verbascum_phlomoides:1.621795):4.265605,Verbascum_thapsus:5.88741,Verbascum_blattaria:5.88741):22.907814,((Buddleja_davidii:4.407068,Buddleja_asiatica:4.407069):0.791773,Buddleja_madagascariensis:5.198842):23.596371):13.324148,Leucophyllum_frutescens:42.119362):6.754028):4.059351,(((((((((Veronica_cinerea:11.461322,Veronica_persica:11.461321):1.792135,Veronica_plebeia:13.253457):0.878321,Veronica_arvensis:14.131778):4.100623,(((Veronica_beccabunga:6.713322,Veronica_peregrina:6.713322):3.37407,Veronica_serpyllifolia:10.087392):7.716197,Veronica_speciosa:17.803589):0.42881):0.472197,Veronica_micromera:18.70459):11.828768,(((((Plantago_australis:2.187397,Plantago_virginica:2.187396):1.725667,Plantago_media:3.913063):0.266581,Plantago_debilis:4.179645):4.182642,Plantago_tenuiflora:8.362285):8.246277,(Plantago_lanceolata:12.662958,Plantago_aristata:12.662956):3.945607,Plantago_varia:16.60855):13.924802):10.830801,((((Linaria_vulgaris:7.091148,Linaria_simplex:7.09115,Linaria_pinifolia:7.09115,Linaria_purpurea:7.09115,Linaria_angustissima:7.09115):15.823739,Misopates_orontium:22.9148884):1.967342,Cymbalaria_muralis:24.88223):1.578469,Kickxia_elatine:26.460697,Nuttallanthus_canadensis:26.460292,Lophospermum_erubescens:26.460292):14.903468):3.794928,Russelia_equisetiformis:45.159096):6.001151,((((Dopatrium_junceum:24.596708,(Limnophila_aromatica:12.298354,Limnophila_rugosa:12.298354):12.298354):7.554776,Stemodia_verticillata:32.151481):3.653496,Scoparia_dulcis:35.804981):13.66542,(Angelonia_angustifolia:9.32987,Angelonia_salicariifolia:9.32987,Angelonia_gardneri:9.32987,Angelonia_biflora:9.32987,Angelonia_minor:9.32987):40.140524):1.689845):1.772495,Callitriche_lechleri:52.932206,Mecardonia_procumbens:52.932206,(Lindernia_dubia:26.466064,Lindernia_procumbens:26.466064,Lindernia_parviflora:26.466064)Lindernia:26.466064):5.166068,(((((Columnea_nicaraguensis:6.702774,(Episcia_cupreata:6.343609,Episcia_reptans:6.34361):0.359158):4.60092,Chrysothemis_pulchella:11.303687):1.462118,Sinningia_douglasii:12.765803):0.113277,((Kohleria_amabilis:2.650482,Kohleria_tubiflora:2.650481):4.22405,Achimenes_grandiflora:6.874532):6.00455):35.745933,Calceolaria_tripartita:48.625017):9.473795):8.60702,Polypremum_procumbens:66.705828):4.314759,(((((Noronhia_emarginata:12.539368,Olea_europaea:12.539368):1.737354,(Osmanthus_fragrans:2.401847,Osmanthus_heterophyllus:2.401847):11.874875):3.462557,(Fraxinus_uhdei:8.05445,Fraxinus_griffithii:8.05445):9.684852):2.37228,(((Ligustrum_sinense:1.899952,Ligustrum_ovalifolium:1.899952):0.229949,Ligustrum_lucidum:2.1299):0.408259,Ligustrum_japonicum:2.53818,Ligustrum_tschonoskii:2.53818):17.573399):9.878158,(((Jasminum_grandiflorum:15.626994,(Jasminum_fluminense:2.671497,Jasminum_multiflorum:2.671497):12.955497):0.044985,Jasminum_mesnyi:15.671979):4.946525,Jasminum_officinale:20.61853,Jasminum_sambac:20.61853,Jasminum_polyanthum:20.61853,Jasminum_nobile:20.61853):9.371212):41.03087,Micromeria_nervosa:71.0206):17.227578)mrcaott248ott2108:1.503291,(((((((((Galium_aparine:2.404001,Galium_divaricatum:2.404001):4.464027,Sherardia_arvensis:6.868028):11.14718,(Paederia_foetida:11.424331,Serissa_japonica:11.42433):6.590877):1.848042,Argostemma_diversifolium:19.863267):2.274581,((((Mitracarpus_hirtus:6.366516,(Richardia_brasiliensis:1.443905,Richardia_scabra:1.443905):4.92261):0.227426,((((Spermacoce_confusa:4.317314,Spermacoce_alata:4.317313):0.76821,Spermacoce_prostrata:5.085524):0.829578,Spermacoce_remota:5.915101):0.447328,Spermacoce_rubescens:6.36244,Spermacoce_ovalifolia:6.36244,Spermacoce_exilis:6.36244,Spermacoce_obscura:6.36244):0.231511):6.029886,((Dentella_repens:12.386785,Oldenlandia_corymbosa:12.386787):0.134278,Oldenlandia_pumila:12.52107):0.102762):8.706452,(Rhodopentas_bussei:9.987228,Pentas_lanceolata:9.987229):11.343051):0.807553,Oldenlandiopsis_callitrichoides:22.13784):2.676884,((Psychotria_carthagenensis:15.057218,Psychotria_mannii:15.05722):2.261481,Morinda_citrifolia:17.3187):7.496015):24.934773,(((((Rosenbergiodendron_formosum:5.771637,(Gardenia_jasminoides:1.576038,Gardenia_taitensis:1.57605):4.195598):1.305947,Coffea_arabica:7.077586):8.11336,(((Vangueria_madagascariensis:5.017272,Canthium_inerme:5.01727):1.34421,Cyclophyllum_barbatum:6.361488):3.094621,(((Ixora_coccinea:2.442313,Ixora_chinensis:2.442313):1.82505,Ixora_hookeri:4.267363):0.60724,Ixora_casei:4.87461,Ixora_alba:4.87461,Ixora_thwaitesii:4.87461,Ixora_blumei:4.87461):4.581498):5.734844):7.945043,(Mussaenda_frondosa:1.42297,Mussaenda_erythrophylla:1.422971):21.713017):4.889114,(((Neolamarckia_cadamba:16.658037,(Cinchona_pubescens:2.000823,Cinchona_calisaya:2.000823):14.657214):0.768352,(Timonius_timon:7.491774,Guettarda_undulata:7.4918):9.934614):0.250739,Hamelia_patens:17.677128):10.347974):21.724386):17.978354,((((((((((Asclepias_curassavica:3.678193,Asclepias_nivea:3.6782):0.024461,(Gomphocarpus_fruticosus:2.411541,Gomphocarpus_physocarpus:2.411551):1.291114):2.735673,(Calotropis_gigantea:0.454292,Calotropis_procera:0.454292):5.984036):3.916163,Cynanchum_gerrardii:10.354491):6.584719,((Hoya_australis:5.148778,Dischidia_ovata:5.148779):3.039959,Telosma_cordata:8.188736):8.750473):4.301839,(Cryptostegia_grandiflora:0.459423,Cryptostegia_madagascariensis:0.459423):20.781625):0.65339,((((Mandevilla_boliviensis:1.319586,Mandevilla_splendens:1.319585):11.911583,Odontadenia_macrantha:13.231165):1.533079,((Pachypodium_lamerei:10.323108,Funtumia_elastica:10.323109):1.873147,((Strophanthus_gratus:6.15552,Strophanthus_amboensis:6.15552):3.411606,(Nerium_oleander:7.139713,(Adenium_obesum:1.7849282,Nerium_mascatense:1.784902):5.3547846):2.427403):2.629139):2.567993):1.487603,((Trachelospermum_jasminoides:5.624911,Chonemorpha_fragrans:5.6249108):7.459586,(Beaumontia_grandiflora:1.597576,Beaumontia_multiflora:1.597576):11.486921):3.167355):5.642587):9.000046,((((Tabernaemontana_pandacaqui:2.027922,Tabernaemontana_divaricata:2.027922):21.41366,((((Rauvolfia_vomitoria:5.44746,Rauvolfia_serpentina:5.44746):7.893274,Catharanthus_roseus:13.340733):0.299075,(Ochrosia_elliptica:12.984117,(Vinca_major:1.10843,Vinca_minor:1.108431):11.875687):0.655691):4.711824,Kopsia_arborea:18.351632):5.089951):2.000493,(((((Plumeria_alba:0.993627,Plumeria_obtusa:0.993626):0.641402,Plumeria_rubra:1.635028):6.790765,(Allamanda_cathartica:3.683848,Allamanda_schottii:3.683848,Allamanda_blanchetii:3.68384):4.741945):4.64905,(Cerbera_manghas:0.069825,Cerbera_odollam:0.069825):13.005017):4.102328,((Carissa_bispinosa:4.114226,Carissa_macrocarpa:4.114226):0.02994,Acokanthera_schimperi:4.144159):13.033006):8.264905):0.830546,(Alstonia_scholaris:0.581234,Alstonia_macrophylla:0.58124):25.691388):4.621862):21.178612,(((Centaurium_erythraea:3.532249,Centaurium_tenuiflorum:3.532249,Centaurium_cachanlahuen:3.53225):8.532642,(Schenkia_australis:6.0323167,Schenkia_spicata:6.0323167)Schenkia:6.0323167):15.894082,Exacum_affine:27.958674):24.114122):7.974388,Mitreola_petiolata:60.0474838):7.680358)Gentianales.rn.d8s.tre:18.185654,((((((Physochlaina_physaloides:16.431244,(Lycium_chinense:1.852515,Lycium_ferocissimum:1.852514):14.578731):3.753829,((((Brugmansia_suaveolens:5.268978,Brugmansia_arborea:5.268978,Brugmansia_versicolor:5.26898):2.970365,((Datura_metel:2.348677,(Datura_ferox:0.719698,Datura_stramonium:0.719698):1.628978):0.796586,Datura_leichhardtii:3.14526):5.094082):10.533849,(((((Solanum_betaceum:4.063013,Solanum_diploconos:4.063013):6.231513,(Solanum_wendlandii:10.271381,((Solanum_pseudocapsicum:10.04829,Solanum_mauritianum:10.048291):0.005384,((Solanum_hyporhodium:7.075998,(Solanum_mammosum:3.398366,(Solanum_aculeatissimum:2.662657,Solanum_capsicoides:2.662656):0.735709):3.677633):0.413314,(Solanum_rostratum:7.048697,(((Solanum_elaeagnifolium:4.631243,(((((Solanum_undatum:0.612639,Solanum_melongena:0.612639):0.72542,(Solanum_incanum:0.578057,(Solanum_lichtensteinii:0.488642,Solanum_linnaeanum:0.488641):0.089416):0.760003):0.730961,Solanum_violaceum:2.069021):0.920429,(Solanum_trilobatum:2.356339,Solanum_tomentosum:2.356339):0.633112):0.788177,Solanum_marginatum:3.777627):0.853617):1.811179,(Solanum_scuticum:1.607529,(Solanum_pseudosaponaceum:1.462983,Solanum_torvum:1.462982):0.144547):4.834892):0.504726,Solanum_robustum:6.947149):0.101547):0.440616):2.564361):0.217706):0.023146):2.219591,(((Solanum_seaforthianum:9.777598,((Solanum_nigrescens:1.121616,Solanum_americanum:1.121617):1.036455,Solanum_furcatum:2.158072):7.619525):0.769698,(Solanum_aviculare:6.135484,Solanum_vescum:6.135485):4.41181):1.083944,Solanum_lycopersicum:11.631239):0.882878):1.218314,Solanum_polygamum:13.73243,Solanum_immite:13.73243,Solanum_heteracanthum:13.73243,Solanum_stipulatum:13.73243,Solanum_argenteum:13.73243,Solanum_flaccidum:13.73243,Solanum_sessile:13.73243,Solanum_album:13.73243):4.664006,((Acnistus_arborescens:11.673506,((Physalis_pubescens:4.037498,(Physalis_philadelphica:2.829062,Physalis_peruviana:2.829062):1.208435):3.478637,Physalis_viscosa:7.51614,Physalis_lagascae:7.51614):4.15737):5.893054,((Capsicum_annuum:2.047937,(Capsicum_frutescens:1.307915,Capsicum_baccatum:1.307915):0.740023):12.243505,Lycianthes_fugax:14.291425):3.275117):0.829877):0.376757):0.596118,(Nicandra_physalodes:15.839564,(Solandra_maxima:5.921828,Solandra_grandiflora:5.921828,Solandra_guttata:5.92182):9.917736):3.529746):0.815761):9.727617,(Nicotiana_glauca:9.181181,(Nicotiana_fragrans:7.43562,Nicotiana_tabacum:7.435619):1.74556):20.731509):6.993283,(Brunfelsia_uniflora:27.801736,Petunia_violacea:27.801749):9.104235):0.675553,((Browallia_americana:19.070285,Streptosolen_jamesonii:19.070286):12.752971,(((Cestrum_diurnum:2.200326,(Cestrum_nocturnum:1.319018,Cestrum_elegans:1.319017):0.881309):0.020496,Cestrum_parqui:2.220821):0.323566,Cestrum_scandens:2.54439):29.278871):5.758268):29.068279,(Poranopsis_paniculata:48.0976788,(((Jacquemontia_paniculata:30.834144,Dichondra_micrantha:30.834146):0.006373,(Evolvulus_nuttallianus:7.162491,Evolvulus_alsinoides:7.16251):23.678008):16.74636,((((Cuscuta_pentagona:3.691742,Cuscuta_gymnocarpa:3.69174):11.094537,Cuscuta_suaveolens:14.78585):27.450214,Cuscuta_scandens:42.2365):4.74669,(Aniseia_martinicensis:33.747643,(((Camonea_umbellata:7.497552,Merremia_hederacea:7.49756,Merremia_gemella:7.49756):0.061024,(Operculina_turpethum:6.16864,Xenostegia_tridentata:6.16864):1.389936):9.433446,((Convolvulus_arvensis:14.577668,Convolvulus_erubescens:14.57767):1.673967,((Stictocardia_tiliifolia:4.41683,(Argyreia_nervosa:2.536297,Argyreia_bracteata:2.53631):1.880532):5.43027,((Ipomoea_obscura:8.751988,(Ipomoea_ochracea:7.631673,Ipomoea_eriocarpa:7.631672):1.120315):1.091825,(Ipomoea_aquatica:8.214471,(Ipomoea_wrightii:7.731965,((Ipomoea_tiliacea:3.199286,Ipomoea_batatas:3.199286):4.065445,((Ipomoea_cairica:6.083053,Ipomoea_alba:6.083053):0.038784,(((Ipomoea_indica:1.477198,(Ipomoea_hederacea:0.637047,Ipomoea_nil:0.637047):0.840151):1.820459,Ipomoea_purpurea:3.297657):2.382493,(Ipomoea_quamoclit:3.691576,Ipomoea_hederifolia:3.691576):1.988574):0.441688):1.142894):0.467234):0.482505):1.629343,Ipomoea_triloba:9.84382,Ipomoea_littoralis:9.84382,Ipomoea_pandurata:9.84382,Ipomoea_horsfalliae:9.84382,Ipomoea_violacea:9.84382,Ipomoea_setifera:9.84382,Ipomoea_tuberculata:9.84382,Ipomoea_coptica:9.84382,Ipomoea_diversifolia:9.84382,Ipomoea_venosa:9.84382):0.003287):6.404536):0.740386):16.755623):13.235539):0.603677):0.51082):18.552124):19.264002)mrcaott1191ott2192:3.837931)mrcaott248ott1191:16.990343,(((((((((((((((((((((Eupatorium_capillifolium:4.905039,(((Ageratum_conyzoides:0.575327,Ageratum_houstonianum:0.575327):3.886379,Ayapana_triplinervis:4.461705):0.259812,Chromolaena_odorata:4.721517):0.183521):3.299881,(Mikania_micrantha:0.306868,Mikania_scandens:0.306868):7.898054):0.136016,(Ageratina_riparia:0.714563,Ageratina_adenophora:0.714563):7.626373):1.549723,Perityle_emoryi:9.890659):0.312217,(Madia_sativa:9.083919,Amblyopappus_pusillus:9.083917):1.118958):0.625433,(Florestina_tripteris:7.158215,Bahia_ambrosioides:7.158215):3.670094):1.589986,(((Gaillardia_aristata:0.231232,Gaillardia_pulchella:0.231232):1.218725,Gaillardia_aestivalis:1.449957):10.622778,Neurolaena_lobata:12.072734):0.345561):0.461129,(((Pectis_linifolia:5.329106,Porophyllum_ruderale:5.329106):4.717539,((Tagetes_minuta:3.198739,(Tagetes_patula:0.187342,Tagetes_erecta:0.187342):3.011397):5.977989,Adenophyllum_cooperi:9.176727):0.869917):1.816209,(Flaveria_bidentis:1.114742,Flaveria_trinervia:1.114742):10.748111):1.01657):0.731639,((Sigesbeckia_orientalis:8.205782,((Galinsoga_parviflora:0.046432,Galinsoga_quadriradiata:0.046432):6.208435,Tridax_procumbens:6.254867):1.950914):1.457648,(Acanthospermum_hispidum:1.211699,Acanthospermum_australe:1.211699):8.45173):3.947634):4.084262,((((((Tithonia_rotundifolia:0.987246,Tithonia_diversifolia:0.987246):1.593439,((Helianthus_giganteus:0.603858,Helianthus_tuberosus:0.603858):0.924617,(Helianthus_argophyllus:0.74727,Helianthus_annuus:0.74727):0.781205):1.05221):4.441344,((Ambrosia_psilostachya:5.123027,Xanthium_strumarium:5.123027):0.833277,Parthenium_hysterophorus:5.956304):1.065726):0.446691,Encelia_farinosa:7.46872):2.874836,(((Baltimora_recta:3.133236,Sphagneticola_trilobata:3.133235):0.085853,Eclipta_prostrata:3.219088):3.084402,(Synedrella_nodiflora:4.123535,Calyptocarpus_vialis:4.123535):2.179956):4.040067):1.804366,Rudbeckia_grandiflora:12.147727,(Zinnia_violacea:6.0738635,Zinnia_peruviana:6.0738635)Zinnia:6.0738635,Montanoa_hibiscifolia:12.147727,Eleutheranthera_ruderalis:12.14793):5.547401):0.462661,(((((Bidens_pilosa:3.735836,((Bidens_bipinnata:0.173716,Bidens_biternata:0.173716):1.021511,Bidens_cynapiifolia:1.195227):2.540608):1.27934,Bidens_laevis:5.015175):0.011127,Bidens_lanceolata:5.026302):1.200331,Cosmos_caudatus:6.226627):2.119608,Fitchia_speciosa:8.346242):9.811745):2.744916,(((((Helichrysum_foetidum:2.084632,Pseudognaphalium_attenuatum:2.08463):2.335995,(Euchiton_japonicus:1.162986,Euchiton_sphaericus:1.162984):3.257644):2.01776,(Xerochrysum_bracteatum:3.950271,Leucochrysum_molle:3.950272):2.488116):0.319841,((Facelis_retusa:2.995246,((Gamochaeta_americana:0.00396,Gamochaeta_coarctata:0.00396):0.256923,Gamochaeta_argyrinea:0.260883):2.734361):2.002415,Gnaphalium_cheiranthifolium:4.997684):1.760568):13.356298,Epaltes_australis:20.114527):0.788375):1.196783,(((Pluchea_carolinensis:0.811052,Pluchea_odorata:0.811052):1.363635,Pluchea_indica:2.174686):16.906999,((Blumea_sessiliflora:3.771592,Blumea_sinuata:3.771591):3.08481,Blumea_lacera:6.856402,Blumea_laciniata:6.85641):12.225283):3.018):0.889753,((((((((((Pyrrocoma_lanceolata:2.088712,(((Symphyotrichum_tradescantii:0.206673,Symphyotrichum_lanceolatum:0.206672):0.076675,(Symphyotrichum_laeve:0.030768,Symphyotrichum_novi-belgii:0.030768):0.25258):0.004101,Symphyotrichum_praealtum:0.287448):1.801263):1.077214,Heterotheca_grandiflora:3.165926):0.433275,((Solidago_rugosa:0.301837,Solidago_canadensis:0.301837):0.333974,Stenotus_acaulis:0.635812):2.96339):0.693518,(((Erigeron_glaucus:0.784911,Erigeron_karvinskianus:0.784911):0.121131,Erigeron_bellioides:0.906045,Erigeron_sumatrensis:0.90606):1.258585,((Erigeron_bonariensis:0.4838,Erigeron_floribundus:0.4838):0.845711,Conyza_canadensis:1.329511):0.835117):2.128089):0.564879,(Calotis_lappulacea:2.782757,(Galatella_divaricata:2.2058,Callistephus_chinensis:2.205799):0.576957):2.07484):0.123888,((Bellis_rotundifolia:1.305686,Bellis_perennis:1.305687):3.338858,Dichrocephala_integrifolia:4.644546):0.336939):2.171963,Oritrophium_peruvianum:7.153448):11.789634,((((((((Artemisia_dracunculus:0.22349,Artemisia_pamirica:0.22349):1.527429,Artemisia_biennis:1.750917):0.07522,((Artemisia_indica:0.648425,Artemisia_vulgaris:0.648426):0.338495,Artemisia_absinthium:0.986921):0.839216):0.001747,Artemisia_igniaria:1.82787,Artemisia_carvifolia:1.82787,Artemisia_myriantha:1.82787):0.51329,Chrysanthemum_indicum:2.341173):0.521766,Glebionis_coronaria:2.86294):2.857527,((((Achillea_nobilis:3.352286,Achillea_tenuifolia:3.35229):0.001453,Matricaria_discoidea:3.353738):0.516717,((((Tanacetum_parthenium:0.005301,Tanacetum_parthenifolium:0.005301):0.618349,Tanacetum_balsamita:0.62365):1.588234,Tanacetum_vulgare:2.211884):0.893825,(Anthemis_cotula:2.168973,Anthemis_arvensis:2.168973):0.936736):0.764747):0.805171,(Leucanthemum_maximum:4.2038198,Leucanthemum_vulgare:4.203858):0.471768):1.044842):6.869421,((Cotula_coronopifolia:7.42288,Cotula_australis:7.42288):0.751601,(Soliva_anthemifolia:3.05905,Soliva_sessilis:3.05905,Soliva_stolonifera:3.05905):5.11543):4.415408):6.353192):0.231742,(Osteospermum_ecklonis:8.9559,Calendula_officinalis:8.955906):10.218916):2.273935,((((((Senecio_madagascariensis:0.79455,Senecio_sylvaticus:0.794551):0.263347,Senecio_quadridentatus:1.057899):4.362567,Senecio_rosmarinifolius:5.42047):0.002206,(Emilia_sonchifolia:1.658796,(Emilia_fosbergii:0.002162,Emilia_coccinea:0.002162):1.656635):3.763876):1.532636,((Jacobaea_maritima:6.10863,Crassocephalum_crepidioides:6.10863):0.347321,(Gynura_aurantiaca:3.803164,Delairea_odorata:3.803163):2.652788):0.499358):5.956504,(Roldana_petasitis:10.444457,Petasites_japonicus:10.444454):2.467358):8.536945):1.540681):7.684679,(((((((((Crepis_capillaris:5.978883,Lapsana_communis:5.978883):4.603443,(Taraxacum_erythrospermum:9.434799,Taraxacum_croceum:9.4348):1.147526):0.013277,(Leontodon_taraxacoides:6.60645,((Hypochaeris_radicata:0.879488,Hypochaeris_salzmanniana:0.879488):5.725544,Hypochaeris_glabra:6.605031):0.001418):3.989153):0.870698,Chondrilla_taraxacum:11.466314):1.074938,(((Sonchus_oleraceus:1.856968,Sonchus_tenerrimus:1.856967):1.276138,Sonchus_afromontanus:3.13312,Sonchus_roseus:3.13312):4.564982,(Reichardia_tingitana:2.182653,Reichardia_picroides:2.182653):5.515434):4.843151):0.355331,(Lactuca_sativa:0.415637,Lactuca_serriola:0.415637):12.480932):3.677891,(Hieracium_pilosum:14.765644,(Microseris_pygmaea:10.396274,Cichorium_intybus:10.396276):4.369368):1.808818):9.204894,Scorzonera_hispanica:25.779355):2.052013,((((Centratherum_punctatum:9.355985,(Elephantopus_carolinianus:1.597599,Elephantopus_mollis:1.5976):7.758387):2.527079,(Pseudelephantopus_spicatus:10.3595072,Tarlmounia_elliptica:10.359507):1.523557):0.002314,Cyanthillium_cinereum:11.885379):9.690544,Arctotheca_calendula:21.575921):6.255446):2.842748):3.606085,((((((((Centaurea_maculosa:0.019081,Centaurea_brulla:0.019082):2.442858,Centaurea_debeauxii:2.461939):2.617944,Centaurea_benedicta:5.079883):0.270337,(Centaurea_albonitens:4.528169,Centaurea_melitensis:4.528169):0.82205):0.316202,(Centaurea_salonitana:5.389678,Centaurea_aegialophila:5.389679):0.276744):0.244489,Centaurea_cyanus:5.910912):0.353361,((((Carthamus_leucocaulos:0.712366,Carthamus_dentatus:0.712366):0.30766,Carthamus_lanatus:1.020028):1.51796,Carthamus_tinctorius:2.537987):1.540899,Carthamus_boissieri:4.07889):2.185386):5.865799,(((((Arctium_tomentosum:1.07708,Arctium_minus:1.07708):0.005989,Arctium_lappa:1.083069):6.289114,Cousinia_chlorocephala:7.372213):2.052894,((Silybum_marianum:4.728426,(Carduus_tenuiflorus:0.378875,Carduus_pycnocephalus:0.378875):4.349552):3.316884,(Cynara_humilis:1.767601,Cynara_cardunculus:1.767601):6.277709):1.379767):0.68183,Onopordum_acanthium:10.106906):2.023165):22.15013):4.014047,Gerbera_jamesonii:38.294254):44.908495,((((Campanula_rapunculoides:17.590157,Trachelium_caeruleum:17.5901562):8.271131,(Wahlenbergia_gracilis:18.98108,Wahlenbergia_marginata:18.98108):6.880209):10.121879,Platycodon_grandiflorus:35.983168):9.606881,(((((Lobelia_cardinalis:2.795695,Lobelia_siphilitica:2.795695):9.272013,Lobelia_tupa:12.067707):0.730163,Lobelia_erinus:12.797871):0.398808,Lobelia_zeylanica:13.19667,Lobelia_flaccida:13.19667):0.011888,Hippobroma_longiflora:13.208567):32.381481,Triodanis_perfoliata:45.589904,Wimmerella_secunda:45.589904):37.612696)Asterales.rn.d8s.tre:9.529001,Escallonia_rubra:92.73196942)mrcaott320ott77310:0.998575,((Sambucus_canadensis:70.93795,((Lonicera_confusa:19.47821,Lonicera_longiflora:19.4782):31.273451,((Valerianella_locusta:16.739224,Centranthus_ruber:16.739223):20.035471,(Sixalix_atropurpurea:21.789462,Dipsacus_sativus:21.789461):14.985232):13.976965):20.186291)Dipsacales.rn.d8s.tre:14.703,(((((((Coriandrum_sativum:16.502302,((Trachyspermum_ammi:13.380529,Cyclospermum_leptophyllum:13.380529):2.915631,(((((Petroselinum_crispum:3.96169,Ammi_majus:3.96169):4.941072,(Foeniculum_vulgare:3.08109,Ridolfia_segetum:3.08109):5.821671):0.150892,Apium_graveolens:9.053653):1.617349,Anethum_graveolens:10.6709586):2.871757,Conium_maculatum:13.542759):2.753401):0.206142):6.030024,(((Daucus_glochidiatus:1.254158,Daucus_montanus:1.254158):13.804952,(Torilis_arvensis:3.837283,(Torilis_leptophylla:3.281329,Torilis_nodosa:3.281329):0.555955):11.221826):1.879238,Anthriscus_cerefolium:16.938348):5.593976):1.071837,Cryptotaenia_canadensis:23.604162):19.863652,(Eryngium_yuccifolium:17.86721,Sanicula_crassicaulis:17.86721):25.600605):14.534006,Delarbrea_paradoxa:58.001822):2.186327,((((Trevesia_palmata:18.862092,((((Schefflera_actinophylla:6.159795,Schefflera_insularum:6.159795):0.029508,Schefflera_arboricola:6.189304):1.162117,Schefflera_heptaphylla:7.351419):10.666797,Tetrapanax_papyrifer:18.018217):0.843876):5.438227,Osmoxylon_lineare:24.300322):0.253911,(((Polyscias_fruticosa:5.95684,Polyscias_scutellaria:5.95684):2.940585,Polyscias_balfouriana:8.897425):6.841075,Polyscias_pinnata:15.73851,Polyscias_filicifolia:15.73851):8.815732):15.190324,((Hydrocotyle_bowlesioides:9.303636,Hydrocotyle_sibthorpioides:9.303636):3.492729,(Hydrocotyle_vulgaris:10.81741,Hydrocotyle_bonariensis:10.81741):1.978954):26.948192):20.443592,Centella_asiatica:60.18815):3.181033,(((((Pittosporum_tobira:5.722581,Pittosporum_viridiflorum:5.722581):8.456676,(Pittosporum_pentandrum:2.305188,Pittosporum_undulatum:2.305188):11.874069):0.176853,Pittosporum_resiniferum:14.35611):0.711175,Pittosporum_crassifolium:15.067285):0.252519,Pittosporum_senacia:15.3198):48.049377):22.271486)mrcaott1673ott2128:8.089557)mrcaott320ott1673:8.962629,(Ilex_aquifolium:42.735512,(Ilex_paraguariensis:38.890434,(Ilex_cassine:33.717706,Ilex_vomitoria:33.717705):5.17273):3.845076):59.957357)campanulids:4.04857)mrcaott248ott320:5.599318,((((((Anagallis_minima:34.186559,(((Ardisia_sieboldii:7.643911,Ardisia_elliptica:7.643911):0.600767,Ardisia_polysticta:8.244678):0.006525,(Ardisia_crispa:4.83313,Ardisia_crenata:4.833131):3.418073):25.935354):52.76803,(((((Diospyros_ebenum:8.239692,Diospyros_malabarica:8.23969):0.245673,Diospyros_discolor:8.485364):0.46903,Diospyros_kaki:8.954394):4.696464,Diospyros_melanida:13.65088,Diospyros_nigra:13.65088):58.858448,((Bertholletia_excelsa:22.782815,Couroupita_guianensis:22.782814):15.308155,(Barringtonia_racemosa:5.779066,Barringtonia_asiatica:5.779065,Barringtonia_edulis:5.77907):32.311902):34.418338):14.445281):7.403593,((((Pouteria_campechiana:8.467571,(Chrysophyllum_oliviforme:5.277938,Chrysophyllum_cainito:5.277938):3.189633):3.0825,Pouteria_sapota:11.55009):7.820715,(((Manilkara_kauki:7.257889,Manilkara_zapota:7.257889):1.567176,((Mimusops_elengi:6.625138,Mimusops_coriacea:6.625138):0.843984,Mimusops_balata:7.46913):1.355942):9.780282,Sideroxylon_persimile:18.605346):0.76544):42.541001,(Camellia_japonica:7.132755,Camellia_sinensis:7.132756):54.779033):32.446392):0.303659,((Collomia_linearis:19.081673,Gilia_valdiviensis:19.081675):21.239658,Cobaea_scandens:40.321332):54.340508):0.221443,(((Erica_lusitanica:21.846382,(Rhododendron_simsii:0.619715,Rhododendron_indicum:0.619715):21.226668):57.379701,Clethra_mexicana:79.226083):11.136543,Actinidia_chinensis:90.362626):4.520655):8.693903,(((Impatiens_balsamina:2.105588,Impatiens_walleriana:2.105588):20.682041,Impatiens_sodenii:22.78763):32.650473,Norantea_guianensis:55.438102):48.139084)Ericales.rn.d8s.tre:8.763843)mrcaott248ott650:2.225571,((Hydrangea_macrophylla:2.76889,Hydrangea_serrata:2.768889):45.876613,Philadelphus_karwinskyanus:48.645494):65.921044)mrcaott248ott27233:5.307934,(((((((Mirabilis_jalapa:14.810301,((Boerhavia_repens:5.023275,Boerhavia_coccinea:5.023275):0.069246,Boerhavia_erecta:5.09253):9.717779):28.199823,((Bougainvillea_glabra:6.869374,Bougainvillea_spectabilis:6.869374):5.110395,Bougainvillea_peruviana:11.97977):31.030354):28.430675,((Phytolacca_icosandra:11.474749,Phytolacca_dioica:11.474749,Phytolacca_octandra:11.47475):58.858557,Rivina_humilis:70.333305):1.107491):3.435342,((Trianthema_portulacastrum:36.839091,(Sesuvium_verrucosum:8.495336,Sesuvium_portulacastrum:8.495336):28.343756):31.049842,((Carpobrotus_edulis:10.019878,Lampranthus_blandus:10.019875):12.301006,Lampranthus_multiradiatus:22.32087):45.568051):6.987205):8.079282,(Calandrinia_monandra:42.804503,(((Anredera_cordifolia:18.485646,Basella_alba:18.485646):18.296486,Portulacaria_afra:36.782131):2.733235,(Talinum_paniculatum:33.316665,(((Portulaca_grandiflora:5.740282,Portulaca_pilosa:5.740282):5.869719,Portulaca_quadrifida:11.61001,Portulaca_lutea:11.61001,Portulaca_suffrutescens:11.61001):17.193148,((((Opuntia_monacantha:5.72532,(Opuntia_ficus-indica:3.939805,(Opuntia_humifusa:2.971039,(Opuntia_stricta:2.770527,Opuntia_dillenii:2.770528):0.200512):0.968766):1.785517):15.682639,Pereskia_aculeata:21.407959):0.161208,((((Cereus_hildmannianus:1.868426,Cereus_repandus:1.86846):4.811858,(Harrisia_martinii:0.345928,Harrisia_pomanensis:0.345928):6.334358):5.148959,(Schlumbergera_truncata:11.779367,((Acanthocereus_tetragonus:4.428015,((Selenicereus_pteranthus:1.571656,Selenicereus_anthonyanus:1.57168):0.431454,(Hylocereus_costaricensis:1.988473,Hylocereus_polyrhizus:1.9885,Hylocereus_megalanthus:1.9885):0.014635):2.424906):2.368422,(Cephalocereus_senilis:5.563142,Stenocereus_humilis:5.56316):1.233293):4.982931):0.049876):2.448665,(Echinocactus_grusonii:8.383925,Mammillaria_senilis:8.383925):5.893984):7.291258):6.529764,Anacampseros_telephiastrum:28.09893):0.704219):4.513514):6.198702):3.289137):40.150918):4.895165,((((Cyathula_prostrata:18.86845,((Iresine_diffusa:11.648714,Iresine_canescens:11.64871,Iresine_paniculata:11.64871):5.274639,((Gomphrena_globosa:0.63651,Gomphrena_serrata:0.636509):15.577692,((Alternanthera_brasiliana:10.38462,Alternanthera_pubiflora:10.384619):2.137872,(Alternanthera_sessilis:11.773851,((Alternanthera_ficoidea:1.657272,Alternanthera_halimifolia:1.657272):4.211686,(Alternanthera_paronychioides:1.576618,(Alternanthera_pungens:0.922781,Alternanthera_caracasana:0.922781):0.653837):4.292339):5.904893):0.748642,Alternanthera_bettzickiana:12.52249):3.69171):0.70915):1.945089):13.675114,(((((Amaranthus_deflexus:2.337482,Amaranthus_tricolor:2.337482):0.098427,Amaranthus_viridis:2.43591):2.031342,(Amaranthus_hybridus:3.994714,(Amaranthus_retroflexus:3.34756,((Amaranthus_spinosus:2.114529,Amaranthus_dubius:2.114529):0.390223,Amaranthus_caudatus:2.504752):0.842808):0.647154):0.472536):4.340671,Amaranthus_interruptus:8.80792,Amaranthus_leucocarpus:8.80792):19.348894,(Celosia_argentea:15.534056,Celosia_coccinea:15.53405,Celosia_pyramidalis:15.53405):12.622761):4.386739):11.117751,((Salicornia_virginica:31.71321,(Enchylaena_tomentosa:12.769214,Bassia_hyssopifolia:12.769214):18.944016):8.536166,(((Oxybasis_rubra:26.991549,(((Dysphania_pumilio:9.90736,Dysphania_ambrosioides:9.90736):9.918611,Dysphania_multifida:19.82597,Dysphania_carinata:19.82597):4.146674,(Spinacia_oleracea:22.016367,(Chenopodiastrum_murale:13.412777,(Chenopodium_album:8.180573,((Atriplex_lentiformis:0.960156,Atriplex_canescens:0.960155):0.579413,Atriplex_semibaccata:1.539568):6.641005):5.232203,Chenopodium_hircinum:13.41278,Chenopodium_concatenatum:13.41278,Chenopodium_oleraceum:13.41278):8.60359):1.956278):3.018903):1.495319,Blitum_virgatum:28.48686,Blitum_bonus-henricus:28.48686):6.429225,Beta_vulgaris:34.916091):5.333305,Atriplex_eardleyae:40.2494,Atriplex_suberecta:40.2494):3.411909):26.451306,((Drymaria_cordata:52.35697,(Paronychia_franciscana:25.40511,Paronychia_brasiliana:25.40511):26.951872):6.524641,(((Spergularia_rubra:12.516393,Spergularia_nicaeensis:12.5164):25.654343,Spergula_arvensis:38.170737):14.259141,((((((Silene_pendula:4.8893,Silene_noctiflora:4.8893):6.282864,((Silene_echinosperma:6.846154,Silene_muscipula:6.846155):0.881169,(((Silene_gallica:1.728432,(Vaccaria_hispanica:0.864216,Vaccaria_grandiflora:0.864236):0.864216):1.334554,Silene_nocturna:3.062986):0.114378,Silene_colorata:3.177364):4.549959):3.444842):2.482269,Silene_pauciflora:13.65443,Silene_rubella:13.65443,Silene_cerastoides:13.65443,Silene_heterodonta:13.65443,Silene_micropetala:13.65443,Silene_modesta:13.65443):29.113372,(Gypsophila_elegans:28.452122,(((Dianthus_chinensis:1.932929,Dianthus_armeria:1.932932):1.391496,Dianthus_barbatus:3.324429):2.695901,Petrorhagia_dubia:6.02033):22.431791):14.315683):8.052007,(((((Cerastium_arvense:2.28687,Cerastium_fontanum:2.286869):6.400125,Cerastium_glomeratum:8.686995,Cerastium_arabidis:8.68701,Cerastium_scaranii:8.68701):7.658138,Stellaria_pallida:16.345132):8.19241,Stellaria_borealis:24.53755,Stellaria_brachypetala:24.53755,Stellaria_chilensis:24.53755):20.824769,Arenaria_grandiflora:45.362313):5.457499):0.874283,(((Sagina_procumbens:1.066626,Sagina_subulata:1.066627):1.014976,Sagina_decumbens:2.081603):3.946212,Sagina_japonica:6.02782,Sagina_chilensis:6.02782):45.666279):0.735782):6.451735):11.231):17.737972):19.200704,((Tamarix_aphylla:53.827156,(Frankenia_salina:12.092621,Frankenia_pulverulenta:12.09262):41.734538):39.428375,((((Plumbago_zeylanica:25.837063,(Plumbago_indica:13.980685,Plumbago_auriculata:13.980685):11.856378):6.618175,Ceratostigma_plumbaginoides:32.455243):9.211904,Limonium_sinuatum:41.667143):26.234974,(((Fagopyrum_esculentum:33.304004,(((((Persicaria_hydropiperoides:7.406072,Persicaria_maculosa:7.406071):0.003438,(Persicaria_minor:5.759996,(Persicaria_pubescens:2.861465,Persicaria_hydropiper:2.861465):2.898531):1.649513):16.586093,((Persicaria_chinensis:8.910669,Persicaria_nepalensis:8.910669):5.4148,Persicaria_capitata:14.325469):9.670135):5.573219,Persicaria_glabra:29.56882,Persicaria_punctata:29.56882,Persicaria_dichotoma:29.56882):0.848672,(Bistorta_vivipara:25.590649,Koenigia_alpina:25.590658):4.826847):2.88651):0.502767,((Polygonum_aviculare:14.562226,(Fallopia_convolvulus:10.746911,(((Muehlenbeckia_complexa:7.059797,Muehlenbeckia_platyclados:7.059798):0.369916,Muehlenbeckia_tamnifolia:7.429713):0.92857,Muehlenbeckia_triloba:8.35828):2.388627):3.815314):12.024693,((Rheum_tibeticum:4.379694,(Rheum_rhaponticum:0.614554,Rheum_compactum:0.614555):3.76514):13.462257,(Rumex_patientia:8.920877,Rumex_vesicarius:8.920877,Rumex_crispus:8.920877,Rumex_acetosella:8.920877,Rumex_chrysocarpus:8.920877,Rumex_spinosus:8.920877,Rumex_conglomeratus:8.920877,Rumex_brownii:8.920877,Rumex_hypogaeus:8.920877,Rumex_trisetifer:8.920877)Rumex:8.920877):8.744966):7.219854,Polygonum_argyrocoleon:33.80677):8.287391,(Antigonon_leptopus:33.583205,(Coccoloba_uvifera:32.787391,Triplaris_weigeltiana:32.787392):0.795816):8.510958):25.807955):25.353413):13.795759)Caryophyllales.rn.d8s.tre:12.823146)mrcaott248ott557:1.510431,(Ximenia_americana:96.57455,(Tristerix_corymbosus:81.472718,Santalum_album:81.472717):15.10183):24.810759)mrcaott248ott20991:1.196363,((Dillenia_suffruticosa:17.416619,Dillenia_indica:17.416618):2.58447,Dillenia_reifferscheidia:20.00109):102.580224)mrcaott248ott10053:1.153209)Pentapetalae:6.590294,((Banksia_ericifolia:29.845226,(Macadamia_tetraphylla:2.307986,Macadamia_integrifolia:2.307986):27.53724):1.341076,((Grevillea_banksii:4.003,Grevillea_robusta:4.003):6.60444,(Hakea_salicifolia:5.394974,Hakea_sericea:5.394974):5.212466):20.578862):99.138818)mrcaott2ott969:1.356169,(((Fumaria_officinalis:7.343865,(Fumaria_bastardii:4.253405,(Fumaria_muralis:2.775856,Fumaria_capreolata:2.775856):1.477548):3.090461):79.854151,(Eschscholzia_hypecoides:64.967928,(Hunnemannia_fumariifolia:60.322178,(Bocconia_frutescens:55.144776,(((Papaver_argemone:20.217525,(Papaver_somniferum:6.807958,Papaver_rhoeas:6.807957):13.409568):0.897744,Papaver_humile:21.11528,Papaver_postii:21.11528,Papaver_umbonatum:21.11528):27.091185,Argemone_ochroleuca:48.206454):6.938321):5.177404):4.645747):22.23009):25.740055,(Lardizabala_biternata:98.198252,((Stephania_japonica:67.329948,(Tinospora_crispa:12.63069,Tinospora_cordifolia:12.63069):54.699266):22.595581,((((Anemone_decapetala:11.080476,Anemone_hupehensis:11.080475):27.738368,(((Ranunculus_cardiophyllus:9.798872,Ranunculus_sceleratus:9.798872):3.480105,(Ranunculus_reptans:8.805149,(Ranunculus_parviflorus:6.989003,(Ranunculus_repens:5.751586,((Ranunculus_plebeius:4.892196,Ranunculus_sardous:4.892194):0.198752,(Ranunculus_trilobus:1.591938,(Ranunculus_muricatus:0.524914,Ranunculus_marginatus:0.524914):1.067025):3.499008):0.66064):1.237417):1.816146):4.473828):1.818892,Ranunculus_sessiliflorus:15.09789):23.720976):2.967191,(Nigella_damascena:1.910779,Nigella_elata:1.910779):39.875255):38.49701,Nandina_domestica:80.283046):9.642483):8.272723):14.739821):18.743224)eudicotyledons:2.742485,Ceratophyllum_demersum:134.423418)mrcaott2ott10930:1.33488,(((((((((Palisota_bracteosa:36.181266,((Murdannia_nudiflora:27.050732,((Commelina_communis:4.465446,Commelina_diffusa:4.465446):1.660511,Commelina_benghalensis:6.125957,Commelina_erecta:6.12596,Commelina_wightii:6.12596,Commelina_schomburgkiana:6.12596,Commelina_barbata:6.12596):20.924775):8.40473,((Dichorisandra_thyrsiflora:9.508485,Dichorisandra_reginae:9.50849):16.886702,((Cyanotis_cristata:7.298246,Cyanotis_axillaris:7.298247):16.669013,(((Tradescantia_fluminensis:9.920157,((Tradescantia_spathacea:9.124505,Tradescantia_zebrina:9.124505):0.491627,Tradescantia_pallida:9.616131):0.304025):2.71411,Gibasis_geniculata:12.634266):4.500077,(Callisia_repens:9.24069,Callisia_fragrans:9.24069):7.893654):6.832915):2.427927):9.060276):0.725804):32.36673,((Heteranthera_reniformis:12.726583,((Eichhornia_azurea:9.092223,Eichhornia_crassipes:9.092223):0.047648,((Pontederia_cordata:1.851647,Pontederia_sagittata:1.851647):6.233886,Monochoria_vaginalis:8.085534):1.054337):3.586704):31.602814,Xiphidium_caeruleum:44.329387):24.218607)Commelinales.rn.d8s.tre:11.255471,((((((Strelitzia_juncea:1.119054,Strelitzia_reginae:1.119054):10.252758,Strelitzia_nicolai:11.371812):20.355781,Ravenala_madagascariensis:31.727594):18.56228,(((((Heliconia_indica:6.534658,(Heliconia_bihai:1.437218,Heliconia_caribaea:1.437218):5.09744):0.700179,(Heliconia_psittacorum:7.216164,(Heliconia_hirsuta:7.163095,Heliconia_rostrata:7.163094):0.05307):0.018673):2.299152,Heliconia_stricta:9.533989):19.356005,Heliconia_latispatha:28.889993):13.062155,Heliconia_collinsiana:41.95214,Heliconia_metallica:41.95214,Heliconia_pendula:41.95214,Heliconia_wagneriana:41.95214,Heliconia_farinosa:41.95214,Heliconia_marginata:41.95214):8.337726):4.381496,(((((Goeppertia_majestica:22.004934,Goeppertia_latifolia:22.00494,Goeppertia_veitchiana:22.00494,Goeppertia_ornata:22.00494):0.216689,(Pleiostachya_pruinosa:18.097015,Calathea_crotalifera:18.097013):4.12461):3.961897,(Stromanthe_tonckat:11.559735,Maranta_leuconeura:11.559734):14.623786):12.055156,(Canna_indica:5.506782,Canna_flaccida:5.506782):32.731895):9.450064,((((Etlingera_elatior:4.209157,Etlingera_cevuga:4.209157):10.610955,((Alpinia_purpurata:4.03646,(Alpinia_vittata:3.309258,Alpinia_oceanica:3.309258):0.727201):9.714445,((Alpinia_zerumbet:0.567482,Alpinia_mutica:0.567482):1.862211,Alpinia_nutans:2.429695):11.321211):1.069207):5.089786,((((Curcuma_longa:1.778068,(Curcuma_zedoaria:0.174993,Curcuma_purpurascens:0.174993):1.603075):0.578339,Curcuma_euchroma:2.35642):7.633314,(((Hedychium_coronarium:2.352567,(Hedychium_flavescens:1.890168,Hedychium_longicornutum:1.890168):0.4624):1.024298,Hedychium_gardnerianum:3.376866):5.296751,Hedychium_flavum:8.673617):1.316105):2.276416,(Kaempferia_rotunda:10.996121,(Zingiber_zerumbet:6.75517,Zingiber_officinale:6.755171):4.24095):1.270017):7.643759):26.221761,((((((Costus_spicatus:3.745226,Costus_malortieanus:3.745226):0.095333,(Costus_scaber:1.075997,Costus_pulverulentus:1.075997):2.764563):0.133654,Costus_woodsonii:3.974214):0.501122,Costus_dubius:4.475336):12.86811,Tapeinochilos_ananassae:17.343446):0.636193,Cheilocostus_speciosus:17.979639):28.152018):1.557084):6.982628):3.589181,(Ensete_ventricosum:19.608547,(Musa_ornata:9.804073,Musa_textilis:9.804073,Musa_velutina:9.804073,Musa_troglodytarum:9.804073,Musa_uranoscopus:9.804073)Musa:9.804073):38.652004)Zingiberales.rn.d8s.tre:21.543377)mrcaott121ott3449:18.40578,(((Metroxylon_warburgii:12.9364154,Pigafetta_filaris:12.93640554):9.461965,(Raphia_farinifera:0.03278349,Raphia_vinifera:0.03278):22.365588):27.1732214,(Nypa_fruticans:47.914066,(((((Roystonea_oleracea:4.8859468,Roystonea_regia:4.885947):15.834629,((((Syagrus_romanzoffiana:5.53776741,Allagoptera_arenaria:5.5377672):1.652115644,Butia_capitata:7.189881724):1.0996363,Cocos_nucifera:8.2895191):6.89289042,(Bactris_gasipaes:12.1511542,Elaeis_guineensis:12.1511554):3.031254):5.5381661):0.029723564,((((((Acanthophoenix_rubra:11.7439392,(Cyrtostachys_renda:10.873427,((Areca_triandra:4.6930299,Areca_catechu:4.69303):6.1434374,Pinanga_coronata:10.83646736):0.03696158):0.8705102):0.45943406,((Actinorhytis_calapparia:5.840844,((Archontophoenix_purpurea:0.50244004,Archontophoenix_cunninghamiana:0.50244004):0.7193857,Archontophoenix_alexandrae:1.221824843):4.6190195):5.2701099,((Dictyosperma_album:9.84722077,Heterospathe_elata:9.84722091):0.23926593,(Howea_forsteriana:9.77579908,((Wodyetia_bifurcata:6.765178497,Adonidia_merrillii:6.7651778):0.17514135,((Ptychosperma_sanderianum:3.1180437,Ptychosperma_elegans:3.118042741):0.046361398,Ptychosperma_macarthurii:3.16440518):3.775914):2.8354798):0.31068692):1.0244675):1.09241894):0.2155329,Verschaffeltia_splendida:12.41890564):0.067022845,(Dypsis_lutescens:6.760994,Dypsis_madagascariensis:6.761):5.724933715):3.609876,(Euterpe_oleracea:12.067863,Euterpe_edulis:12.06788):4.02794038):0.35940322,Asterogyne_martiana:16.45520788):4.29509225):1.1871634,((Hyophorbe_indica:2.5344918,(Hyophorbe_amaricaulis:2.0860114,(Hyophorbe_lagenicaulis:0.60821265,Hyophorbe_verschaffeltii:0.60821265):1.4777987):0.4484805):12.91631,(Chamaedorea_elegans:6.304705208,Chamaedorea_seifrizii:6.30470536):9.146096534):6.486662):22.394974,((((Caryota_urens:3.5742042,Caryota_mitis:3.5742041):14.34515382,(Arenga_caudata:12.48616261,(Arenga_pinnata:3.133393627,Arenga_tremula:3.133393737):9.352767513):5.43319444):12.877203,(Hyphaene_macrosperma:18.8322264,Latania_lontaroides:18.83221686):11.964343):6.8541558,(((((Phoenix_sylvestris:1.39333781,Phoenix_dactylifera:1.3933378):4.2539348,(Phoenix_roebelenii:4.234323,Phoenix_reclinata:4.234323):1.4129493):1.1834748,Phoenix_canariensis:6.8307473):24.470154,(Pritchardia_pacifica:21.2825137,((Washingtonia_robusta:2.2096593,Washingtonia_filifera:2.2096593):16.15621,((((Livistona_saribus:6.294177576,Livistona_australis:6.294177529,Livistona_chinensis:6.29417):5.4219841,(Licuala_spinosa:4.49107038,Licuala_grandis:4.491069499):7.22509221):0.035725757,Saribus_rotundifolius:11.75188716):4.9684706,(Chamaerops_humilis:11.17516693,(Rhapis_excelsa:10.32228406,Trachycarpus_fortunei:10.32228344):0.85288355):5.5451902):1.6455108):2.9166438):10.018388):1.9832295,((Sabal_minor:0.958751311,Sabal_palmetto:0.9587513):24.93925052,(((Thrinax_radiata:4.77559287,Thrinax_excelsa:4.7755938):9.2371235,Coccothrinax_barbadensis:14.01271902):6.5943148,Leucothrinax_morrisii:20.60703):5.290971):7.3861275):4.366586):6.6817217):3.5816298):1.6575232):48.637466)mrcaott121ott4575:8.524621,((((((((((((((((((((((Cynodon_dactylon:1.816904,Cynodon_nlemfuensis:1.816904):0.493398,Cynodon_aethiopicus:2.31033):5.239316,Eustachys_petraea:7.549618):1.087743,Lepturus_repens:8.637361):0.047897,(Leptochloa_virgata:5.90036,Leptochloa_barbata:5.90036):2.784929):0.385071,(((Chloris_radiata:2.110612,Chloris_truncata:2.110612):2.892452,((Chloris_virgata:1.024539,Chloris_gayana:1.024539):1.37816,Chloris_barbata:2.402698):2.600366):3.66028,Enteropogon_unispiceus:8.663376):0.406984):0.67479,((Eleusine_indica:1.83008,Eleusine_tristachya:1.830079):7.668347,Disakisperma_dubium:9.498428):0.246691):2.469659,Sclerodactylon_macrostachyum:12.214778):0.006062,(Dactyloctenium_aegyptium:9.3734,Aeluropus_littoralis:9.3734):2.847441):0.337292,Ctenium_elegans:12.558164):0.85963,(((Muhlenbergia_microsperma:8.400116,Muhlenbergia_paniculata:8.400114):3.887853,(Distichlis_spicata:11.75059,(Bouteloua_curtipendula:8.809029,Bouteloua_disticha:8.80905):2.94156):0.537378):0.639689,Tragus_berteronianus:12.927655):0.490107):2.218237,((Sporobolus_virginicus:10.156238,((Sporobolus_fertilis:0.907355,Sporobolus_indicus:0.907355):6.579291,Sporobolus_africanus:7.486646):2.669592,Sporobolus_jacquemontii:10.15624,Sporobolus_diandrus:10.15624,Sporobolus_elongatus:10.15624,Sporobolus_maritimus:10.15624,Sporobolus_pyramidatus:10.15624,Sporobolus_piliferus:10.15624,Sporobolus_junceus:10.15624,Sporobolus_tenuissimus:10.15624,Sporobolus_subulatus:10.15624,Sporobolus_minor:10.15624):0.437847,(Zoysia_matrella:2.670627,Zoysia_tenuifolia:2.67063):7.923457):5.041915):1.778343,((((((((((((Eragrostis_pectinacea:0.097878,Eragrostis_pilosa:0.097878):0.003848,Eragrostis_tef:0.101726):3.223649,Eragrostis_curvula:3.325375):0.635793,Eragrostis_cilianensis:3.961168):0.002593,Eragrostis_schweinfurthii:3.963761):0.101928,Eragrostis_bicolor:4.065688):0.003562,Eragrostis_parviflora:4.069249):1.132722,Eragrostis_minor:5.20197):4.754085,(Eragrostis_sessilispica:6.505851,((Eragrostis_amabilis:0.83809,Eragrostis_ciliaris:0.83809):5.142844,Eragrostis_japonica:5.980934):0.524917):3.450204):0.34617,(Eragrostis_dielsii:10.038643,Eragrostis_superba:10.038643):0.263582,Eragrostis_atrovirens:10.30224,Eragrostis_cylindriflora:10.30224,Eragrostis_tremula:10.30224,Eragrostis_unioloides:10.30224,Eragrostis_scabriflora:10.30224,Eragrostis_riparia:10.30224,Eragrostis_leptostachya:10.30224,Eragrostis_lepida:10.30224,Eragrostis_elongata:10.30224,Eragrostis_viscosa:10.30224,Eragrostis_articulata:10.30224,Eragrostis_perplexa:10.30224,Eragrostis_frankii:10.30224,Eragrostis_mollior:10.30224):1.789293,Uniola_paniculata:12.09152):0.93965,Enneapogon_desvauxii:13.031169):4.383174):6.642346,(((Rytidosperma_penicillatum:2.631857,Rytidosperma_caespitosum:2.631857,Rytidosperma_biannulare:2.63184):7.780418,Danthonia_chilensis:10.412272):0.684931,(Cortaderia_selloana:8.923238,Cortaderia_rudiuscula:8.92323,Cortaderia_jubata:8.92323):2.173967):12.959484):1.029296,((Isachne_globosa:4.417225,Isachne_minutula:4.41723):19.119322,(Phragmites_australis:20.278002,Arundo_donax:20.278003):3.258546):1.549437):0.579584,(((((((((Panicum_brevifolium:10.478791,(Panicum_racemosum:0.499638,Panicum_virgatum:0.499637):9.979154):0.131221,((((Panicum_paludosum:0.004494,Panicum_subalbidum:0.004494):2.989658,Panicum_repens:2.994152):1.116549,((Panicum_dichotomiflorum:0.903189,Panicum_miliaceum:0.903189):0.627701,Panicum_capillare:1.53089):2.579811):1.291344,Panicum_coloratum:5.402044):5.207968,Panicum_decompositum:10.61,Panicum_antidotale:10.61,Panicum_polyanthes:10.61,Panicum_callosum:10.61,Panicum_ambitiosum:10.61):3.584198,((((((Urochloa_glumaris:1.418711,Brachiaria_reptans:1.418712):3.171429,Urochloa_panicoides:4.59014):2.02993,Brachiaria_mutica:6.62007,Brachiaria_subquadripara:6.62005):0.007751,(Eriochloa_punctata:6.457234,Eriochloa_michauxii:6.45721,Eriochloa_procera:6.45721):0.170587):2.233129,((Melinis_repens:2.090058,Melinis_nerviglumis:2.090058):0.522974,Melinis_minutiflora:2.613032):6.247918):0.896609,Thuarea_involuta:9.75756):4.43665):0.407303,(((((((((Cenchrus_echinatus:3.267014,(Cenchrus_brownii:0.791788,Cenchrus_pilosus:0.791788):2.475226):0.095784,Cenchrus_calyculatus:3.362798):0.0021,Cenchrus_ciliaris:3.364898):1.562218,Cenchrus_tribuloides:4.9271,Cenchrus_prieurii:4.9271):1.090398,((((((Setaria_palmifolia:1.946271,Setaria_barbata:1.946271):1.320734,Setaria_parviflora:3.267005):0.416447,Setaria_sphacelata:3.683452):1.646681,((Setaria_italica:2.757862,Setaria_verticillata:2.757861):2.016808,Setaria_grisebachii:4.774669):0.555464):0.222207,Setaria_macrostachya:5.55232):0.009195,(Xerochloa_barbata:5.197578,Spinifex_sericeus:5.197578):0.363956):0.455981):0.164101,((Stenotaphrum_dimidiatum:1.358356,Stenotaphrum_secundatum:1.358356):4.729079,Ixophorus_unisetus:6.087435):0.094181):0.543211,(Paspalidium_geminatum:2.099577,Paspalidium_flavidum:2.099587,Paspalidium_distans:2.099587):4.625249):1.909428,Pseudoraphis_sordida:8.634254):5.961945,(Pennisetum_cupreum:7.2976713,Pennisetum_complanatum:7.2976713,Pennisetum_occidentale:7.2976713)Pennisetum:7.2976713):0.005315):2.004986,((((((((((Echinochloa_crus-galli:0.039415,Echinochloa_glabrescens:0.039416):0.00149,Echinochloa_oryzoides:0.040905):0.001858,Echinochloa_muricata:0.042763):0.027205,Echinochloa_esculenta:0.069968):0.224824,Echinochloa_frumentacea:0.294792):0.301118,Echinochloa_pyramidalis:0.59591):0.71115,Echinochloa_colona:1.30706,Echinochloa_stagnina:1.30705,Echinochloa_picta:1.30705):6.983608,Entolasia_marginata:8.290668):1.375226,((Oplismenus_compositus:1.352682,Oplismenus_hirtellus:1.352681):6.075896,(((Cyrtococcum_patens:1.392712,Cyrtococcum_trigonum:1.392712):4.500002,Cyrtococcum_oxyphyllum:5.8927):0.005367,Pseudechinolaena_polystachya:5.89808):1.530497):2.237317):4.195883,Sacciolepis_indica:13.861777):2.744723):1.297457,((((((Digitaria_violascens:3.64606,(Digitaria_fuscescens:0.004738,Digitaria_longiflora:0.004738):3.641323):0.363317,Digitaria_abyssinica:4.009378):0.196078,Digitaria_ischaemum:4.205456):2.016034,((Digitaria_eriantha:1.046235,Digitaria_ciliaris:1.046235):0.841227,Digitaria_sanguinalis:1.887463):4.334027):0.31457,((Digitaria_bicornis:1.150488,Digitaria_didactyla:1.150488):1.607667,Digitaria_radicosa:2.758154):3.777906,Digitaria_nuda:6.53605,Digitaria_setigera:6.53605,Digitaria_insularis:6.53605,Digitaria_stricta:6.53605,Digitaria_horizontalis:6.53605,Digitaria_divaricatissima:6.53605,Digitaria_platycarpha:6.53605,Digitaria_henryi:6.53605,Digitaria_serotina:6.53605,Digitaria_sacchariflora:6.53605):0.010321,Anthephora_hermaphrodita:6.546381):11.357576):2.915135,((((((((((((Andropogon_bicornis:0.749111,Andropogon_glomeratus:0.749111):2.203375,Andropogon_virginicus:2.95249,Andropogon_nardus:2.95249):0.009315,((Hyparrhenia_rufa:1.2209,Hyparrhenia_hirta:1.2209):0.884492,Hyparrhenia_dregeana:2.10539):0.856409):0.480551,((Schizachyrium_scoparium:1.198824,Schizachyrium_condensatum:1.198824):0.966109,Schizachyrium_pseudeulalia:2.16493):1.277418):1.009529,Spodiopogon_sibiricus:4.45188):0.317534,(((((Bothriochloa_ischaemum:1.803844,Bothriochloa_bladhii:1.803844,Bothriochloa_macra:1.80384,Bothriochloa_barbinodis:1.80384,Bothriochloa_pertusa:1.80384,Bothriochloa_laguroides:1.80384,Bothriochloa_decipiens:1.80384):0.207988,(Dichanthium_sericeum:1.831052,Dichanthium_aristatum:1.831052,Dichanthium_annulatum:1.83105,Dichanthium_tenue:1.83105):0.18078):1.632373,((Cymbopogon_citratus:0.838231,Cymbopogon_nardus:0.838232):0.008333,Cymbopogon_refractus:0.84656):2.79764):0.281069,((Themeda_triandra:0.270635,Themeda_quadrivalvis:0.270635):2.462558,Themeda_villosa:2.73319,Themeda_arundinacea:2.73319,Themeda_gigantea:2.73319,Themeda_arguens:2.73319):1.19208):0.413029,Heteropogon_contortus:4.338302):0.431112):1.932282,(((((Sorghum_arundinaceum:0.435937,Sorghum_bicolor:0.435937):0.48571,Sorghum_halepense:0.921647):1.111589,Sorghum_propinquum:2.033236):4.656875,(((Saccharum_officinarum:2.751943,Saccharum_spontaneum:2.751943,Saccharum_sinense:2.75194):3.594667,(Microstegium_fasciculatum:2.6025126,Microstegium_glabratum:2.6025126):3.7440976,Miscanthus_floridulus:6.346239,Polytrias_indica:6.346239):0.009975,Apluda_mutica:6.356585):0.333526):0.0051,(Imperata_cylindrica:4.422,Trachypogon_spicatus:4.4219998):2.27321):0.006485):1.427997,((((Hemarthria_altissima:0.926716,Hemarthria_compressa:0.926716):3.67463,Eremochloa_ophiuroides:4.601347):2.922836,Rottboellia_cochinchinensis:7.5241828):0.137821,(((Ischaemum_rugosum:4.027732,Ischaemum_timorense:4.027732):2.892695,Ischaemum_muticum:6.92041):0.04236,Coix_lacryma-jobi:6.962786):0.699217):0.467689):1.95945,Chrysopogon_zizanioides:10.089142):4.785937,Zea_mays:14.87508):0.158997,Arthraxon_hispidus:15.034078,(Tripsacum_latifolium:5.011162,Tripsacum_laxum:5.011162)Tripsacum:10.022324,Coix_aquatica:15.033485):5.128248,(((((((((Paspalum_dilatatum:0.820362,Paspalum_urvillei:0.820362):1.092576,Paspalum_fimbriatum:1.912938):0.334138,Paspalum_malacophyllum:2.247077):0.538137,Paspalum_virgatum:2.785215):0.518975,(Paspalum_scrobiculatum:2.531913,Paspalum_notatum:2.531913):0.772276):0.150464,Paspalum_conjugatum:3.454653):0.309526,(Paspalum_distichum:3.255295,Paspalum_vaginatum:3.255295):0.508885,Paspalum_unispicatum:3.76418,Paspalum_setaceum:3.76418,Paspalum_arundinaceum:3.76418,Paspalum_paniculatum:3.76418,Paspalum_humboldtianum:3.76418,Paspalum_pauciciliatum:3.76418,Paspalum_dasypleurum:3.76418,Paspalum_pilosum:3.76418,Paspalum_plicatulum:3.76418,Paspalum_macrophyllum:3.76418,Paspalum_fasciculatum:3.76418,Paspalum_racemosum:3.76418,Paspalum_saccharoides:3.76418,Paspalum_affine:3.76418,Paspalum_variabile:3.76418,Paspalum_lindenianum:3.76418,Paspalum_sumatrense:3.76418):6.163335,(Axonopus_fissifolius:2.579895,Axonopus_compressus:2.579895,Axonopus_furcatus:2.5799,Axonopus_scoparius:2.5799):7.34762):2.819129,Hymenachne_amplexicaulis:12.746645):7.415681):0.656767):0.988761,Gynerium_sagittatum:21.807854):1.515369,(Centotheca_lappacea:12.745691,Thysanolaena_latifolia:12.745692):10.57753):2.342347):0.614988,(Aristida_adscensionis:9.760519,Aristida_subspicata:9.76052,Aristida_repens:9.76052):16.520037):13.470504,(((((((((((((Lolium_rigidum:0.950508,Lolium_multiflorum:0.950508):0.866224,Lolium_temulentum:1.816732):10.693241,Scolochloa_festucacea:12.509972):0.154192,(((Catapodium_rigidum:4.298142,Parapholis_filiformis:4.298142):5.084764,Cynosurus_echinatus:9.382905):2.386745,Lamarckia_aurea:11.76965):0.894515):0.034779,(((Aira_cupaniana:0.794967,Aira_caryophyllea:0.794967):2.20303,Aira_praecox:2.997997):9.552647,Holcus_lanatus:12.550645):0.148299):0.559832,((Alopecurus_pratensis:3.565828,Alopecurus_utriculatus:3.56582):2.977909,(Poa_flexuosa:3.2716727,Poa_arida:3.2716727,Poa_arachnifera:3.2716727,Poa_compressa:3.2716727)Poa:3.2716727):6.715037):3.634498,(((((((((((((Agrostis_stolonifera:1.773697,(Agrostis_exarata:1.508146,(Agrostis_perennans:0.007347,Agrostis_canina:0.007347):1.500799):0.265552):1.175599,(Agrostis_capillaris:1.188747,Agrostis_gigantea:1.188747):1.76055):0.339011,Agrostis_hyemalis:3.2883,Agrostis_infirma:3.2883,Agrostis_koelerioides:3.2883):0.001795,(((Polypogon_fugax:0.693891,Polypogon_monspeliensis:0.693891):0.028819,Polypogon_viridis:0.72271):1.222283,Polypogon_australis:1.94499,Polypogon_interruptus:1.94499,Polypogon_chilensis:1.94499,Polypogon_imberbis:1.94499):1.34511):0.842084,(Gastridium_ventricosum:0.470223,Gastridium_phleoides:0.470223):3.661965):0.250511,Ammophila_arenaria:4.382698):0.129001,(Calamagrostis_austrodensa:1.58282,Calamagrostis_cephalantha:1.58282):2.928884):8.122562,(Dichelachne_crinita:0.16985,Dichelachne_micrantha:0.16985):12.464412):0.001507,Chascolytrum_subaristatum:12.635768):0.224341,((Briza_minor:7.969536,Briza_maxima:7.969537):2.492184,Airopsis_tenella:10.461721):2.398389):0.052734,Anthoxanthum_odoratum:12.912843):0.244444,((Phalaris_paradoxa:4.729487,Phalaris_minor:4.729487):0.872509,(Phalaris_brachystachys:0.733729,Phalaris_canariensis:0.733729):4.868268,Phalaris_amethystina:5.60199,Phalaris_angusta:5.60199,Phalaris_aquatica:5.60199):7.555291):0.004016,(((Koeleria_macrantha:7.136882,Rostraria_cristata:7.136882):0.406811,((Trisetum_flavescens:5.928491,Trisetum_caudulatum:5.92849):0.003404,Sphenopholis_obtusata:5.931894):1.611797):1.605547,(((((Avena_strigosa:0.584264,Avena_barbata:0.584263):0.126795,Avena_sativa:0.711058):1.27618,Avena_sterilis:1.987237):0.349203,Avena_fatua:2.33644):1.635847,Avena_byzantina:3.97229,Avena_volgensis:3.97229,Avena_chinensis:3.97229):5.176951):4.012065):3.73197):2.636326,(((((((Hordeum_chilense:2.784477,(Hordeum_secalinum:2.598932,Hordeum_vulgare:2.598931):0.185544):2.196742,Leymus_triticoides:4.981219):0.194937,Eremopyrum_orientale:5.176156):0.3073,Elymus_repens:5.483455):0.277777,(Secale_cereale:0.806581,Secale_montanum:0.80658):4.954652):0.002598,(Aegilops_triuncialis:2.58131,Triticum_aestivum:2.581309):3.18252):4.676522,(((((Bromus_squarrosus:2.085985,Bromus_secalinus:2.085984):0.095244,Bromus_scoparius:2.181229):0.808654,Bromus_hordeaceus:2.989883):1.249227,(((Bromus_madritensis:0.333907,Bromus_rubens:0.333907):0.545653,Bromus_tectorum:0.879559):0.904609,(Bromus_sterilis:1.625636,Bromus_diandrus:1.625636):0.158532):2.454941):2.303514,Bromus_catharticus:6.542623,Bromus_cebadilla:6.54262,Bromus_berteroanus:6.54262,Bromus_lithobius:6.54262):3.89773):9.089247):1.622682,Brachypodium_distachyon:21.152281):2.415178,(Glyceria_obtusa:8.456223,Glyceria_notata:8.456223):15.111236):0.282466,Nassella_cernua:23.849917):10.053646,((((((Dendrocalamus_strictus:0.34426,Dendrocalamus_giganteus:0.344261):1.116595,Gigantochloa_verticillata:1.460864):0.882287,((Bambusa_tuldoides:0.530126,(Bambusa_beecheyana:0.184599,Bambusa_multiplex:0.184598):0.345528):1.81093,(Bambusa_tulda:2.160209,Bambusa_vulgaris:2.160209):0.180848,Bambusa_polymorpha:2.34106):0.002086):1.848426,Schizostachyum_glaucifolium:4.19158):7.634725,Guadua_angustifolia:11.826299):12.136652,(((Phyllostachys_aurea:0.38608,Phyllostachys_nigra:0.38608):1.151369,Phyllostachys_bissetii:1.53744,Phyllostachys_flexuosa:1.53744):1.729358,Pleioblastus_gramineus:3.266807):20.696137):9.940626):1.751188,((Leersia_hexandra:18.130067,Zizania_latifolia:18.130067):11.20585,(Ehrharta_erecta:3.503545,Ehrharta_calycina:3.503545):25.832374):6.318841):4.096302):7.989034,Parahyparrhenia_annua:47.739396):41.342216,(Eriocaulon_scariosum:77.128306,Xyris_platylepis:77.128305):11.954006):4.739179,(((((Carex_longii:6.698516,Carex_inversa:6.69851):19.735142,((((((((((((Cyperus_eragrostis:0.993367,Cyperus_virens:0.993367):3.019644,Cyperus_difformis:4.013012):0.273726,((Cyperus_haspan:1.41303,Cyperus_prolifer:1.41303):2.418739,Cyperus_albostriatus:3.831768):0.454968):0.190634,(Cyperus_involucratus:0.309592,Cyperus_alternifolius:0.309593):4.167778):0.57391,(Cyperus_cyperoides:2.367786,Cyperus_amuricus:2.367786):2.683494):0.095,(((((Cyperus_odoratus:1.530729,Cyperus_aggregatus:1.530729):0.0157,Cyperus_sphacelatus:1.54643):0.448477,Cyperus_pilosus:1.994907):0.174568,Cyperus_compressus:2.169475):0.532893,(((Cyperus_papyrus:0.81682,Cyperus_digitatus:0.81682):1.671402,Cyperus_rotundus:2.488221):0.004035,Cyperus_esculentus:2.492256):0.210112):2.443912):0.002694,((Cyperus_elegans:3.335846,Cyperus_capitatus:3.335845):0.409286,Cyperus_ligularis:3.745132):1.403843):0.037175,Cyperus_congestus:5.18615):0.045812,(Cyperus_iria:0.52784,Cyperus_microiria:0.52784):4.704121,Cyperus_glomeratus:5.23196,Cyperus_schimperianus:5.23196,Cyperus_distans:5.23196,Cyperus_trinervis:5.23196,Cyperus_tenuis:5.23196,Cyperus_meyenianus:5.23196,Cyperus_javanicus:5.23196,Cyperus_gracilis:5.23196,Cyperus_confertus:5.23196,Cyperus_gyraudinii:5.23196,Cyperus_flavidus:5.23196):0.112494,(Kyllinga_polyphylla:1.935276,Kyllinga_nemoralis:1.935276):3.40918):15.052928,((Schoenoplectiella_mucronata:18.001742,Actinoscirpus_grossus:18.001743):1.513647,Fuirena_umbellata:19.515391):0.881993):2.861776,((((Eleocharis_acicularis:8.461547,Eleocharis_geniculata:8.461547):2.600833,Eleocharis_dulcis:11.062381):7.912741,Eleocharis_schaffneri:18.97512,Eleocharis_flavescens:18.97512,Eleocharis_mutata:18.97512,Eleocharis_spiralis:18.97512,Eleocharis_microformis:18.97512):1.120343,((((((Fimbristylis_aestivalis:2.364218,Fimbristylis_dichotoma:2.364219):0.914424,Fimbristylis_ferruginea:3.278641):1.182161,(Fimbristylis_autumnalis:1.859442,Fimbristylis_complanata:1.859442):2.601361):0.520994,Fimbristylis_littoralis:4.981795):3.549341,Fimbristylis_schoenoides:8.53114):3.559986,Bulbostylis_capillaris:12.091114):8.004342):3.163694):3.174498):3.477567,(Rhynchospora_colorata:20.573095,Rhynchospora_radicans:20.57309,Rhynchospora_tenuis:20.57309,Rhynchospora_corymbosa:20.57309,Rhynchospora_globularis:20.57309,Rhynchospora_caduca:20.57309,Rhynchospora_inexpansa:20.57309):9.338129):9.499171,Gahnia_lacera:39.410381):15.750566,(((((Juncus_bufonius:7.873433,Juncus_tenuis:7.873432):6.766493,Juncus_capillaceus:14.639925):2.637009,Juncus_effusus:17.276935):15.889722,Juncus_articulatus:33.166655):3.438534,Juncus_ensifolius:36.60519,Juncus_acuminatus:36.60519,Juncus_planifolius:36.60519,Juncus_polyanthemus:36.60519):18.555771):38.660527):7.154022,((((((Aechmea_fulgens:7.065579,Aechmea_bracteata:7.065579):2.383912,Aechmea_cephaloides:9.44948):0.006507,Billbergia_pyramidalis:9.455996):1.775319,Ananas_comosus:11.231315):14.850107,(((((Tillandsia_usneoides:4.920774,(Tillandsia_stricta:4.688998,Tillandsia_recurvata:4.688997):0.231777):4.033565,(((Tillandsia_balbisiana:0.868228,Tillandsia_fasciculata:0.868227):0.032658,Tillandsia_bulbosa:0.900885):0.23369,Tillandsia_juncea:1.134575):7.819764):0.110301,Tillandsia_polystachya:9.06463):0.358066,Guzmania_monostachia:9.422707,Guzmania_lindenii:9.4227):4.890618,Vriesea_sanguinolenta:14.313324):11.768098):49.80844,((Typha_latifolia:2.275265,Typha_domingensis:2.275265):8.072328,Typha_angustifolia:10.347593,Typha_grossheimii:10.34759):65.54227):25.085648)Poales.rn.d8s.tre:5.758666)mrcaott121ott252:7.866937,(((Molineria_capitulata:102.942694,(((((Iris_domestica:31.309969,((Moraea_flaccida:19.630034,Ferraria_crispa:19.630033):2.49533,(Dietes_iridioides:11.779964,Dietes_bicolor:11.77996):10.345399):9.184607):6.759468,((Sisyrinchium_rosulatum:1.600097,Sisyrinchium_micranthum:1.600097):34.140161,(Eleutherine_bulbosa:25.190967,(Trimezia_martinicensis:14.908541,Trimezia_steyermarkii:14.90855):10.282425):10.54929):2.329181):17.589962,((((Gladiolus_dalenii:5.218677,Gladiolus_murielae:5.21869):16.464399,((Watsonia_meriana:7.97783,Watsonia_borbonica:7.97783):13.323309,(Freesia_laxa:9.887129,Freesia_refracta:9.88714):11.414015):0.38193):0.116713,Tritonia_gladiolaris:21.799788):8.124524,Aristea_compressa:29.924307):25.735088):2.941609,(Crocosmia_aurea:29.300453,Crocosmia_pottsii:29.300453)Crocosmia:29.300453):22.056627,((((Aloe_perfoliata:5.528651,(Aloe_arborescens:5.256958,(Aloe_maculata:3.26627,(Aloe_vera:2.780023,Aloe_purpurea:2.780024):0.486246):1.990688):0.271693):17.706232,Kniphofia_uvaria:23.234883):29.03544,(Dianella_caerulea:23.820558,Phormium_tenax:23.820559):28.449765):15.280146,((((((Leucojum_aestivum:14.784888,(((((Zephyranthes_candida:3.260118,Zephyranthes_citrina:3.26014,Zephyranthes_rosea:3.26014,Zephyranthes_atamasco:3.26014,Zephyranthes_carinata:3.26014):0.676587,Sprekelia_formosissima:3.936707):0.232815,((Hippeastrum_puniceum:0.007747,Hippeastrum_vittatum:0.007747):2.798067,Hippeastrum_striatum:2.80583,Hippeastrum_argentinum:2.80583):1.363708):2.494336,Amaryllis_belladonna:6.6638588):6.113935,((Hymenocallis_littoralis:2.811753,Hymenocallis_caribaea:2.811752):0.050333,Hymenocallis_arenicola:2.8621):9.915708):2.007095):4.801684,((Scadoxus_multiflorus:13.085311,Clivia_miniata:13.085312):4.559811,Proiphys_amboinensis:17.645122):1.941451):9.432496,(Crinum_asiaticum:8.762413,Crinum_latifolium:8.76242,Crinum_bakeri:8.76242):20.256657):19.123844,Agapanthus_praecox:48.142912):7.067093,((((((Allium_obliquum:10.160504,((Allium_ascalonicum:1.952816,Allium_fistulosum:1.952816):0.00196,Allium_altaicum:1.954776):8.205728):0.655911,Allium_lusitanicum:10.816415):1.717979,Allium_tuberosum:12.534395):2.990143,Allium_amplectens:15.524537):2.606853,((Allium_atroviolaceum:4.073385,Allium_polyanthum:4.073385):4.986375,Allium_pyrenaicum:9.05976):9.071629):6.622598,Allium_schmitzii:24.75399,Allium_oliganthum:24.75399,Allium_tenuiflorum:24.75399):30.456017):7.283355,(((Herreria_bonplandii:19.676398,(Chlorophytum_comosum:2.116473,Chlorophytum_capense:2.116473):17.559926):2.598249,((((Yucca_aloifolia:1.383731,Yucca_gloriosa:1.383731):0.602241,Yucca_filamentosa:1.985972):0.191305,Yucca_treculeana:2.17728):13.704054,(Agave_bracteosa:11.407534,((Agave_angustifolia:0.57164,(Agave_sisalana:0.00586,Agave_americana:0.00586):0.565779):1.711164,Agave_attenuata:2.282804):9.12473,Agave_cocui:11.40753,Agave_beauleriana:11.40753):4.473797):6.393315):36.40506,((Cordyline_fruticosa:16.295261,Cordyline_australis:16.29526,Cordyline_neocaledonica:16.29527):25.704495,(((((Beaucarnea_recurvata:8.781273,(Convallaria_keiskei:3.280509,Convallaria_majalis:3.280509):5.500764):0.92221,((Ophiopogon_japonicus:3.27382,Ophiopogon_jaburan:3.27382):1.781187,Liriope_muscari:5.055008):4.648477):0.46291,(Polygonatum_multiflorum:4.920563,Polygonatum_hirtum:4.92058):5.24583):15.495572,(((Dracaena_angustifolia:22.086253,(Dracaena_trifasciata:4.02341,Sansevieria_cylindrica:4.02341):18.062844):0.313993,Dracaena_fragrans:22.40025,Dracaena_concinna:22.40025):0.987016,Dracaena_reflexa:23.387262):2.274702):14.127822,(Asparagus_africanus:4.13973,(Asparagus_setaceus:3.549824,((Asparagus_asparagoides:2.567441,((Asparagus_aethiopicus:0.002701,Asparagus_densiflorus:0.002701):0.00192,Asparagus_falcatus:0.004621):2.56282):0.089208,Asparagus_pseudoscaber:2.656649):0.893176):0.589906,Asparagus_tenuifolius:4.13973):35.650057):2.209968):16.67995):3.813654):5.057108):13.107168):22.28506):1.878812,Chrysodracon_fernaldii:104.821128):4.137219,((((Habenaria_rodeiensis:18.992734,Habenaria_marquisensis:18.99273):27.089803,Zeuxine_strateumatica:46.082538):7.813294,(((((((Xylobium_undulatum:23.716423,Cymbidium_dayanum:23.716426):2.720991,((Papilionanthe_teres:11.108158,Vanda_tricolor:11.108159):13.079075,Polystachya_concreta:24.187232):2.250184):4.005023,(Epidendrum_radicans:3.291934,Epidendrum_nocturnum:3.291934):27.150506):0.734044,(Spathoglottis_plicata:14.833696,Spathoglottis_micronesiaca:14.83369):16.342789):0.550416,Phreatia_tahitensis:31.726898):0.504968,(((Dendrobium_crumenatum:13.515371,Dendrobium_kraemeri:13.515372):3.057956,(Dendrobium_rhombeum:9.202761,Dendrobium_anosmum:9.202762):7.370564):13.105394,Liparis_yamadae:29.678718):2.553148,Dendrobium_macrophyllum:32.23187,Dendrobium_oblongimentum:32.23187,Dendrobium_mirbelianum:32.23187,Dendrobium_antennatum:32.23187):0.947408,Arundina_graminifolia:33.179276):20.716554):5.849482,(Vanilla_planifolia:21.213633,Vanilla_pompona:21.21363,Vanilla_tahitensis:21.21363):38.531677):49.213417)Asparagales.rn.d8s.tre:5.641909)mrcaott121ott334:2.276244,(((Gloriosa_superba:1.835357,Gloriosa_simplex:1.835357):8.383246,Gloriosa_carsonii:10.21861):48.906325,Alstroemeria_pulchella:59.124929):57.752308)mrcaott121ott1439:2.895004,(((((((Dioscorea_alata:7.529079,Dioscorea_nummularia:7.529081):2.877658,Dioscorea_esculenta:10.406738):0.495513,Dioscorea_trifida:10.902252):1.408572,(Dioscorea_pentaphylla:11.921003,Dioscorea_bulbifera:11.921003):0.389821):16.717315,Dioscorea_trifoliata:29.02815,Dioscorea_bridgesii:29.02815,Dioscorea_truncata:29.02815,Dioscorea_cordifolia:29.02815):32.725907,(Tacca_chantrieri:14.215879,Tacca_leontopetaloides:14.215879):47.538166):48.724804,(((Pandanus_amaryllifolius:26.819354,Pandanus_whitmeeanus:26.819353):1.924502,Pandanus_odorifer:28.743858):16.17017,Carludovica_palmata:44.914026):65.565051)mrcaott2256ott12550:9.29325)mrcaott121ott2256:11.026948,(((Triglochin_striata:68.75752,((Stuckenia_amblyophylla:2.575505,Stuckenia_vaginata:2.575505):28.639946,(Potamogeton_crispus:18.540958,Potamogeton_tricarinatus:18.54098):12.674493):37.542068):27.875706,(((Ottelia_ovalifolia:24.258929,Egeria_densa:24.258929):20.684884,(((Najas_guadalupensis:11.322058,Najas_marina:11.322058):0.487874,Najas_graminea:11.80992):32.311996,(Hydrilla_verticillata:35.886276,((Vallisneria_spiralis:9.98766,Vallisneria_americana:9.987661):0.613705,Vallisneria_nana:10.60136):25.284912):8.235652):0.821885):27.110915,((((((Sagittaria_latifolia:1.209314,Sagittaria_sagittifolia:1.209314):4.912916,Sagittaria_trifolia:6.122229):7.066494,Sagittaria_subulata:13.188723):1.559638,Sagittaria_platyphylla:14.74838):18.81956,Echinodorus_berteroi:33.567922):5.303396,Hydrocleys_nymphoides:38.87132):33.183412):24.578497):32.22813,((Spirodela_polyrhiza:73.079754,((Lemna_perpusilla:49.108405,Lemna_obscura:49.108406):9.811719,Wolffia_globosa:58.920125):14.159628):48.570976,((((Anthurium_andraeanum:23.778875,(Anthurium_crystallinum:18.994523,Anthurium_urbanii:18.994522):4.784354):10.611131,Anthurium_schlechtendalii:34.39,Anthurium_pentaphyllum:34.39):64.721852,((((Epipremnum_pinnatum:9.827061,Epipremnum_aureum:9.827061):12.951605,Monstera_deliciosa:22.778666):5.05376,Rhaphidophora_korthalsii:27.832417):17.443975,(Spathiphyllum_wallisii:20.58854,Spathiphyllum_patinii:20.58853,Spathiphyllum_kochii:20.58853):24.68786):53.835457):22.169975,(Cyrtosperma_merkusii:120.407533,((Zantedeschia_aethiopica:118.576736,(((Homalomena_rubescens:92.887121,((Philodendron_bipinnatifidum:89.032513,(Philodendron_squamiferum:77.522747,Philodendron_erubescens:77.522744):11.509767):3.828003,Philodendron_pinnatifidum:92.86052,Philodendron_wendlandii:92.86052,Philodendron_bipennifolium:92.86052,Philodendron_lacerum:92.86052):0.026603):22.922809,Dieffenbachia_seguine:115.809919):0.556043,(Aglaonema_modestum:41.218254,Aglaonema_commutatum:41.21825):75.147722):2.210765):0.017404,((((Caladium_bicolor:28.38814,Caladium_picturatum:28.38814):25.87304,(Xanthosoma_sagittifolium:28.609612,Xanthosoma_belophyllum:28.60961,Xanthosoma_robustum:28.60961):25.651568):5.218793,(Syngonium_angustatum:5.579733,Syngonium_podophyllum:5.579733):53.900241):50.882594,((((Alocasia_odora:15.873283,Alocasia_cucullata:15.873284):13.330366,(Alocasia_macrorhizus:17.683413,(Alocasia_sanderiana:12.141218,Alocasia_chaii:12.141219):5.542192):11.520239):62.656439,Arum_nigrum:91.860089):1.218212,Pistia_stratiotes:93.0783):17.284266):8.231575):1.813384):0.874308):0.368896):7.210626)Alismatales.rn.d8s.tre:1.937391)mrcaott121ott290:4.959306)mrcaott2ott121:0.154122,(((((Cinnamomum_verum:7.955574,Cinnamomum_camphora:7.955575):2.063235,((((Litsea_monopetala:9.017857,Litsea_glutinosa:9.017858):0.401573,Litsea_laurifolia:9.41944):0.055318,(Neolitsea_cassia:9.090116,Laurus_nobilis:9.090126):0.384634):0.219654,Lindera_nacusua:9.694411):0.324407):15.234767,(Persea_americana:23.30318,Persea_splendens:23.3032):1.950397):102.448025,(((Magnolia_champaca:56.786513,Magnolia_grandiflora:56.78651):8.484911,Liriodendron_tulipifera:65.271423):43.108666,(Cananga_odorata:56.317698,((Polyalthia_suberosa:38.4743,(Meiogyne_pannosa:37.930613,Monoon_longifolium:37.930615):0.543685):17.022187,((Artabotrys_hexapetalus:3.043112,Artabotrys_hongkongensis:3.043112):43.66916,((Annona_muricata:14.220614,(Annona_crassiflora:13.465442,Annona_montana:13.465442):0.755173):3.540161,(((Annona_squamosa:9.994688,(Annona_cherimola:9.758175,Annona_reticulata:9.758176):0.236512):0.962214,Annona_sclerophylla:10.956902):4.457801,Annona_glabra:15.414702):2.346072):28.951497):8.784217):0.82121):52.062393):19.321535)mrcaott890ott9684:4.692694,(((((((Peperomia_polystachya:3.390261,Peperomia_abyssinica:3.390261):5.482568,(Peperomia_magnoliifolia:4.830948,Peperomia_obtusifolia:4.830948):4.041881):2.582338,Peperomia_caperata:11.455168):0.861008,Peperomia_pellucida:12.316175):27.036445,((Piper_aduncum:14.644253,(Piper_auritum:7.590552,Piper_peltatum:7.590552):7.053701):7.103573,((Piper_nigrum:16.32026,Piper_sarmentosum:16.320261):2.238566,Piper_betle:18.558826):3.188998):17.604795):26.165938,Houttuynia_cordata:65.518558):39.92445,(Aristolochia_elegans:3.087173,Aristolochia_odoratissima:3.087172):102.355838)Piperales.rn.d8s.tre:26.951412)Magnoliidae:3.518306)Mesangiospermae:3.052834,((Nymphaea_lotus:89.126318,(Nymphaea_mexicana:84.406824,Nymphaea_nouchali:84.406823):4.719494):20.448147,Cabomba_caroliniana:109.574468):29.391074)mrcaott2ott2645:186.085007,(((((Dacrycarpus_imbricatus:26.696868,((Podocarpus_elatus:5.490152,(Podocarpus_macrophyllus:3.134054,Podocarpus_neriifolius:3.134054):2.356099):11.315551,(Afrocarpus_mannii:0.904516,Afrocarpus_falcatus:0.904516):15.901188):9.891164):58.589871,((Araucaria_cunninghamii:6.53346,Araucaria_heterophylla:6.53346):0.669939,Araucaria_columnaris:7.203399):78.083343):14.065634,((Cryptomeria_japonica:30.47038,Taxodium_distichum:30.470381):10.247836,((Callitris_columellaris:6.058304,Callitris_endlicheri:6.058303):29.24762,((((((Juniperus_bermudiana:0.503432,Juniperus_virginiana:0.503432):2.745932,Juniperus_chinensis:3.249363):7.829257,(Cupressus_sempervirens:10.122356,((Hesperocyparis_macrocarpa:0.881762,Hesperocyparis_goveniana:0.881762):0.394954,(Hesperocyparis_macnabiana:0.869962,(((Hesperocyparis_guadalupensis:0.198508,Hesperocyparis_arizonica:0.198508):0.096978,Hesperocyparis_forbesii:0.295486):0.074866,(Hesperocyparis_benthamii:0.279447,Hesperocyparis_lusitanica:0.279447):0.090905):0.49961):0.406755):8.84564):0.956266):9.298011,Platycladus_orientalis:20.376631):7.417002,(Chamaecyparis_obtusa:12.798914,Chamaecyparis_pisifera:12.798914):14.99472):1.263683,Thuja_occidentalis:29.057316):6.248608):5.412293):58.634155):27.47038,(Pseudotsuga_menziesii:38.797572,((((Pinus_thunbergii:2.975536,(Pinus_luchuensis:1.50292,Pinus_kesiya:1.502921):1.472616):5.598619,Pinus_sylvestris:8.574155):2.316235,((Pinus_radiata:3.541497,(Pinus_patula:1.76338,((Pinus_taeda:1.577149,(Pinus_elliottii:0.850023,Pinus_caribaea:0.850023):0.727127):0.122496,Pinus_oocarpa:1.699645):0.063734):1.778117):1.920721,Pinus_jeffreyi:5.462217):5.428173):24.126024,Picea_rubens:35.016415):3.781157):88.025179):144.03485,(((Dioon_edule:74.81877,(((Zamia_angustifolia:2.182377,Zamia_muricata:2.182377):9.291059,Zamia_furfuracea:11.473437):0.007883,((Zamia_pygmaea:0.818669,Zamia_pumila:0.818669):1.084613,Zamia_integrifolia:1.903282):9.578037):63.337453):73.00403,(Cycas_circinalis:5.373616,Cycas_revoluta:5.373616):142.449183):121.891945,Ginkgo_biloba:269.71476):1.142858)Acrogymnospermae.rn.d8s.tre:54.19241)Spermatophyta;
