# Supplementary material for: Data Descriptor: Pacific Introduced Flora (PaciFLora)
Source: Biodivers Data J. 2021 Jul 20;9:e67318. doi: 10.3897/BDJ.9.e67318 (PMC8316249; doi:10.3897/BDJ.9.e67318)
Supplement: Supplementary material 2 — PacIFlora [file bdj-09-e67318-s002.txt]

"Species" "Island" "IslandGroup" "Native" "Cultivated" "Family" "Order" "Database" "Invasive" "Original_name" "Source" "Source_ID" "Latitude" "Longitude"
"Blechum pyramidatum" "Aunu'u" "Samoa" 0 "0" "Acanthaceae" "Lamiales" "glonpier" 0 "Blechum pyramidatum (Lam.) Urb." "Whistler, W. A. 1998. A study of the rare plants of American Samoa. The U.S. Fish and Wildlife Service, Honolulu, Hawaii." "1" "-14.284039" "-170.553464"
"NA" "Aunu'u" "Samoa" 0.5 "0" "NA" "NA" "glonpier" 0 "Justica procumbens L." "Whistler, W. A. 1998. A study of the rare plants of American Samoa. The U.S. Fish and Wildlife Service, Honolulu, Hawaii." "1" "-14.284039" "-170.553464"
"Ruellia prostrata" "Aunu'u" "Samoa" 0 "0" "Acanthaceae" "Lamiales" "glonpier" 0 "Ruellia prostrata Poir." "Whistler, W. A. 1998. A study of the rare plants of American Samoa. The U.S. Fish and Wildlife Service, Honolulu, Hawaii." "1" "-14.284039" "-170.553464"
"Ruellia tuberosa" "Aunu'u" "Samoa" 0 "0" "Acanthaceae" "Lamiales" "glonpier" 0 "Ruellia tuberosa L." "Whistler, W. A. 1998. A study of the rare plants of American Samoa. The U.S. Fish and Wildlife Service, Honolulu, Hawaii." "1" "-14.284039" "-170.553464"
"Achyranthes aspera" "Aunu'u" "Samoa" 0.75 "0" "Amaranthaceae" "Caryophyllales" "glonpier" 0.5 "Achyranthes aspera L." "Whistler, W. A. 1998. A study of the rare plants of American Samoa. The U.S. Fish and Wildlife Service, Honolulu, Hawaii." "1,150" "-14.284039" "-170.553464"
"Alternanthera sessilis" "Aunu'u" "Samoa" 0 "0" "Amaranthaceae" "Caryophyllales" "glonpier" 0 "Alternanthera sessilis (L.) R.Br. ex DC." "Whistler, W. A. 1998. A study of the rare plants of American Samoa. The U.S. Fish and Wildlife Service, Honolulu, Hawaii." "1" "-14.284039" "-170.553464"
"Centella asiatica" "Aunu'u" "Samoa" 0 "0" "Apiaceae" "Apiales" "glonpier" 0 "Centella asiatica (L.) Urb." "Whistler, W. A. 1998. A study of the rare plants of American Samoa. The U.S. Fish and Wildlife Service, Honolulu, Hawaii." "1" "-14.284039" "-170.553464"
"Bidens pilosa" "Aunu'u" "Samoa" 0 "0" "Asteraceae" "Asterales" "glonpier" 0 "Bidens alba (L.) DC." "Whistler, W. A. 1998. A study of the rare plants of American Samoa. The U.S. Fish and Wildlife Service, Honolulu, Hawaii." "1" "-14.284039" "-170.553464"
"Emilia sonchifolia" "Aunu'u" "Samoa" 0 "0" "Asteraceae" "Asterales" "glonpier" 0 "Emilia sonchifolia (L.) DC." "Whistler, W. A. 1998. A study of the rare plants of American Samoa. The U.S. Fish and Wildlife Service, Honolulu, Hawaii." "1" "-14.284039" "-170.553464"
"Mikania micrantha" "Aunu'u" "Samoa" 0 "0" "Asteraceae" "Asterales" "glon" 0 "Mikania micrantha H.B.K." "Whistler, W. A. 1998. A study of the rare plants of American Samoa. The U.S. Fish and Wildlife Service, Honolulu, Hawaii." "1" "-14.284039" "-170.553464"
"Cyanthillium cinereum" "Aunu'u" "Samoa" 0 "0" "Asteraceae" "Asterales" "glonpier" 0 "Vernonia cinerea (L.) Less." "Whistler, W. A. 1998. A study of the rare plants of American Samoa. The U.S. Fish and Wildlife Service, Honolulu, Hawaii." "1" "-14.284039" "-170.553464"
"Sphagneticola trilobata" "Aunu'u" "Samoa" 0 "0" "Asteraceae" "Asterales" "glonpier" 0 "Wedelia triloba (L.) Hitchc." "Whistler, W. A. 1998. A study of the rare plants of American Samoa. The U.S. Fish and Wildlife Service, Honolulu, Hawaii." "1" "-14.284039" "-170.553464"
"Euploca procumbens" "Aunu'u" "Samoa" 0 "0" "Heliotropiaceae" "Boraginales" "glonpier" 0 "Heliotropium procumbens Mill." "Whistler, W. A. 1998. A study of the rare plants of American Samoa. The U.S. Fish and Wildlife Service, Honolulu, Hawaii." "1" "-14.284039" "-170.553464"
"Carica papaya" "Aunu'u" "Samoa" 0 "0" "Caricaceae" "Brassicales" "glon" 0 "Carica papaya L." "Whistler, W. A. 1998. A study of the rare plants of American Samoa. The U.S. Fish and Wildlife Service, Honolulu, Hawaii." "1" "-14.284039" "-170.553464"
"Luffa cylindrica" "Aunu'u" "Samoa" 1 "0" "Cucurbitaceae" "Cucurbitales" "glon" 0 "Luffa cylindrica (L.) Roemer" "Whistler, W. A. 1998. A study of the rare plants of American Samoa. The U.S. Fish and Wildlife Service, Honolulu, Hawaii." "1" "-14.284039" "-170.553464"
"Acalypha lanceolata" "Aunu'u" "Samoa" 0 "0" "Euphorbiaceae" "Malpighiales" "glonpier" 0 "Acalypha lanceolata Willd." "Whistler, W. A. 1998. A study of the rare plants of American Samoa. The U.S. Fish and Wildlife Service, Honolulu, Hawaii." "1" "-14.284039" "-170.553464"
"Bischofia javanica" "Aunu'u" "Samoa" 0.5 "0" "Phyllanthaceae" "Malpighiales" "glonpier" 0.5 "Bischofia javanica Bl." "Whistler, W. A. 1998. A study of the rare plants of American Samoa. The U.S. Fish and Wildlife Service, Honolulu, Hawaii." "1,150" "-14.284039" "-170.553464"
"Euphorbia hirta" "Aunu'u" "Samoa" 0 "0" "Euphorbiaceae" "Malpighiales" "glonpier" 0 "Chamaesyce hirta (L.) Millsp." "Whistler, W. A. 1998. A study of the rare plants of American Samoa. The U.S. Fish and Wildlife Service, Honolulu, Hawaii." "1" "-14.284039" "-170.553464"
"Euphorbia hypericifolia" "Aunu'u" "Samoa" 0 "0" "Euphorbiaceae" "Malpighiales" "glonpier" 0 "Chamaesyce hypericifolia (L.) Millsp." "Whistler, W. A. 1998. A study of the rare plants of American Samoa. The U.S. Fish and Wildlife Service, Honolulu, Hawaii." "1" "-14.284039" "-170.553464"
"Euphorbia prostrata" "Aunu'u" "Samoa" 0 "0" "Euphorbiaceae" "Malpighiales" "glonpier" 0 "Chamaesyce prostrata (Ait.) Small" "Whistler, W. A. 1998. A study of the rare plants of American Samoa. The U.S. Fish and Wildlife Service, Honolulu, Hawaii." "1" "-14.284039" "-170.553464"
"Euphorbia thymifolia" "Aunu'u" "Samoa" 0 "0" "Euphorbiaceae" "Malpighiales" "glonpier" 0 "Chamaesyce thymifolia (L.) Millsp." "Whistler, W. A. 1998. A study of the rare plants of American Samoa. The U.S. Fish and Wildlife Service, Honolulu, Hawaii." "1" "-14.284039" "-170.553464"
"Phyllanthus amarus" "Aunu'u" "Samoa" 0 "0" "Phyllanthaceae" "Malpighiales" "glonpier" 0 "Phyllanthus amarus Sch. & Thon." "Whistler, W. A. 1998. A study of the rare plants of American Samoa. The U.S. Fish and Wildlife Service, Honolulu, Hawaii." "1" "-14.284039" "-170.553464"
"Abrus precatorius" "Aunu'u" "Samoa" 0.75 "0" "Fabaceae" "Fabales" "glonpier" 0.5 "Abrus precatorius L." "Whistler, W. A. 1998. A study of the rare plants of American Samoa. The U.S. Fish and Wildlife Service, Honolulu, Hawaii." "1,150" "-14.284039" "-170.553464"
"Adenanthera pavonina" "Aunu'u" "Samoa" 0 "0" "Fabaceae" "Fabales" "glonpier" 0 "Adenanthera pavonina L." "Whistler, W. A. 1998. A study of the rare plants of American Samoa. The U.S. Fish and Wildlife Service, Honolulu, Hawaii." "1" "-14.284039" "-170.553464"
"Alysicarpus vaginalis" "Aunu'u" "Samoa" 0 "0" "Fabaceae" "Fabales" "glonpier" 0 "Alysicarpus vaginalis (L.) DC." "Whistler, W. A. 1998. A study of the rare plants of American Samoa. The U.S. Fish and Wildlife Service, Honolulu, Hawaii." "1" "-14.284039" "-170.553464"
"Crotalaria retusa" "Aunu'u" "Samoa" 0 "0" "Fabaceae" "Fabales" "glonpier" 0 "Crotalaria retusa L." "Whistler, W. A. 1998. A study of the rare plants of American Samoa. The U.S. Fish and Wildlife Service, Honolulu, Hawaii." "1" "-14.284039" "-170.553464"
"Desmodium incanum" "Aunu'u" "Samoa" 0 "0" "Fabaceae" "Fabales" "glonpier" 0 "Desmodium incanum DC." "Whistler, W. A. 1998. A study of the rare plants of American Samoa. The U.S. Fish and Wildlife Service, Honolulu, Hawaii." "1" "-14.284039" "-170.553464"
"Desmodium triflorum" "Aunu'u" "Samoa" 0 "0" "Fabaceae" "Fabales" "glonpier" 0 "Desmodium triflorum (L.) DC." "Whistler, W. A. 1998. A study of the rare plants of American Samoa. The U.S. Fish and Wildlife Service, Honolulu, Hawaii." "1" "-14.284039" "-170.553464"
"Inocarpus fagifer" "Aunu'u" "Samoa" 0 "0" "Fabaceae" "Fabales" "glon" 0 "Inocarpus fagifer (Parkinson) Fosb." "Whistler, W. A. 1998. A study of the rare plants of American Samoa. The U.S. Fish and Wildlife Service, Honolulu, Hawaii." "1" "-14.284039" "-170.553464"
"Leucaena leucocephala" "Aunu'u" "Samoa" 0 "0" "Fabaceae" "Fabales" "glonpier" 0 "Leucaena leucocephala (Lam.) de Wit" "Whistler, W. A. 1998. A study of the rare plants of American Samoa. The U.S. Fish and Wildlife Service, Honolulu, Hawaii." "1" "-14.284039" "-170.553464"
"Mimosa pudica" "Aunu'u" "Samoa" 0 "0" "Fabaceae" "Fabales" "glon" 0 "Mimosa pudica L." "Whistler, W. A. 1998. A study of the rare plants of American Samoa. The U.S. Fish and Wildlife Service, Honolulu, Hawaii." "1" "-14.284039" "-170.553464"
"Pueraria montana" "Aunu'u" "Samoa" 0 "0" "Fabaceae" "Fabales" "glonpier" 0 "Pueraria lobata (Willd.) Ohwi" "Whistler, W. A. 1998. A study of the rare plants of American Samoa. The U.S. Fish and Wildlife Service, Honolulu, Hawaii." "1" "-14.284039" "-170.553464"
"Uraria lagopodioides" "Aunu'u" "Samoa" 0 "0" "Fabaceae" "Fabales" "glonpier" 0 "Uraria lagopodoides (L.) Desv. ex DC." "Whistler, W. A. 1998. A study of the rare plants of American Samoa. The U.S. Fish and Wildlife Service, Honolulu, Hawaii." "1" "-14.284039" "-170.553464"
"Abelmoschus moschatus" "Aunu'u" "Samoa" 0 "0" "Malvaceae" "Malvales" "glonpier" 0 "Hibiscus abelmoschus L." "Whistler, W. A. 1998. A study of the rare plants of American Samoa. The U.S. Fish and Wildlife Service, Honolulu, Hawaii." "1" "-14.284039" "-170.553464"
"Sida rhombifolia" "Aunu'u" "Samoa" 0 "0" "Malvaceae" "Malvales" "glonpier" 0 "Sida rhombifolia L." "Whistler, W. A. 1998. A study of the rare plants of American Samoa. The U.S. Fish and Wildlife Service, Honolulu, Hawaii." "1" "-14.284039" "-170.553464"
"Sida parvifolia" "Aunu'u" "Samoa" 0 "0" "Malvaceae" "Malvales" "glon" 0 "Sida samoensis Rechinger" "Whistler, W. A. 1998. A study of the rare plants of American Samoa. The U.S. Fish and Wildlife Service, Honolulu, Hawaii." "1" "-14.284039" "-170.553464"
"Psidium guajava" "Aunu'u" "Samoa" 0 "0" "Myrtaceae" "Myrtales" "glonpier" 0 "Psidium guajava L." "Whistler, W. A. 1998. A study of the rare plants of American Samoa. The U.S. Fish and Wildlife Service, Honolulu, Hawaii." "1" "-14.284039" "-170.553464"
"Ludwigia hyssopifolia" "Aunu'u" "Samoa" 0 "0" "Onagraceae" "Myrtales" "glonpier" 0 "Ludwigia hyssopifolia (G.Don) Exell" "Whistler, W. A. 1998. A study of the rare plants of American Samoa. The U.S. Fish and Wildlife Service, Honolulu, Hawaii." "1" "-14.284039" "-170.553464"
"Ludwigia octovalvis" "Aunu'u" "Samoa" 0.25 "0" "Onagraceae" "Myrtales" "glonpier" 0.5 "Ludwigia octocalvis (Jacq.) Raven" "Whistler, W. A. 1998. A study of the rare plants of American Samoa. The U.S. Fish and Wildlife Service, Honolulu, Hawaii." "1,150" "-14.284039" "-170.553464"
"Passiflora foetida" "Aunu'u" "Samoa" 0 "0" "Passifloraceae" "Malpighiales" "glonpier" 0 "Passiflora foetida L." "Whistler, W. A. 1998. A study of the rare plants of American Samoa. The U.S. Fish and Wildlife Service, Honolulu, Hawaii." "1" "-14.284039" "-170.553464"
"Peperomia pellucida" "Aunu'u" "Samoa" 0 "0" "Piperaceae" "Piperales" "glonpier" 0 "Peperomia pellucida (L.) Kunth" "Whistler, W. A. 1998. A study of the rare plants of American Samoa. The U.S. Fish and Wildlife Service, Honolulu, Hawaii." "1" "-14.284039" "-170.553464"
"Polygala paniculata" "Aunu'u" "Samoa" 0 "0" "Polygalaceae" "Fabales" "glonpier" 0 "Polygala paniculata L." "Whistler, W. A. 1998. A study of the rare plants of American Samoa. The U.S. Fish and Wildlife Service, Honolulu, Hawaii." "1" "-14.284039" "-170.553464"
"Portulaca oleracea" "Aunu'u" "Samoa" 0 "0" "Portulacaceae" "Caryophyllales" "glonpier" 0 "Portulaca oleracea L." "Whistler, W. A. 1998. A study of the rare plants of American Samoa. The U.S. Fish and Wildlife Service, Honolulu, Hawaii." "1" "-14.284039" "-170.553464"
"Portulaca quadrifida" "Aunu'u" "Samoa" 0 "0" "Portulacaceae" "Caryophyllales" "glon" 0 "Portulaca quadrifida L." "Whistler, W. A. 1998. A study of the rare plants of American Samoa. The U.S. Fish and Wildlife Service, Honolulu, Hawaii." "1" "-14.284039" "-170.553464"
"Gardenia taitensis" "Aunu'u" "Samoa" 1 "0" "Rubiaceae" "Gentianales" "glon" 0 "Gardenia taitensis DC." "Whistler, W. A. 1998. A study of the rare plants of American Samoa. The U.S. Fish and Wildlife Service, Honolulu, Hawaii." "1" "-14.284039" "-170.553464"
"Morinda citrifolia" "Aunu'u" "Samoa" 1 "0" "Rubiaceae" "Gentianales" "glon" 0 "Morinda citrifolia L." "Whistler, W. A. 1998. A study of the rare plants of American Samoa. The U.S. Fish and Wildlife Service, Honolulu, Hawaii." "1" "-14.284039" "-170.553464"
"Spermacoce rubescens" "Aunu'u" "Samoa" 0 "0" "Rubiaceae" "Gentianales" "glon" 0 "Spermacoce assurgens Ruiz and Pavon" "Whistler, W. A. 1998. A study of the rare plants of American Samoa. The U.S. Fish and Wildlife Service, Honolulu, Hawaii." "1" "-14.284039" "-170.553464"
"Physalis angulata" "Aunu'u" "Samoa" 0 "0" "Solanaceae" "Solanales" "glonpier" 0 "Physalis angulata L." "Whistler, W. A. 1998. A study of the rare plants of American Samoa. The U.S. Fish and Wildlife Service, Honolulu, Hawaii." "1" "-14.284039" "-170.553464"
"Triumfetta rhomboidea" "Aunu'u" "Samoa" 0 "0" "Sparrmanniaceae" "Malvales" "glonpier" 0 "Triumfetta rhomboidea Jacq." "Whistler, W. A. 1998. A study of the rare plants of American Samoa. The U.S. Fish and Wildlife Service, Honolulu, Hawaii." "1" "-14.284039" "-170.553464"
"Premna serratifolia" "Aunu'u" "Samoa" 0 "0" "Lamiaceae" "Lamiales" "glon" 0 "Premna serratifolia L." "Whistler, W. A. 1998. A study of the rare plants of American Samoa. The U.S. Fish and Wildlife Service, Honolulu, Hawaii." "1" "-14.284039" "-170.553464"
"Stachytarpheta urticifolia" "Aunu'u" "Samoa" 0 "0" "Verbenaceae" "Lamiales" "glon" 0 "Stachytarpheta urticaefolia (Salisb.) Sims" "Whistler, W. A. 1998. A study of the rare plants of American Samoa. The U.S. Fish and Wildlife Service, Honolulu, Hawaii." "1" "-14.284039" "-170.553464"
"Amorphophallus paeoniifolius" "Aunu'u" "Samoa" 0 "0" "Araceae" "Alismatales" "glon" 0 "Amorphophallus paeoniifolius (Dennst.) Nicholson" "Whistler, W. A. 1998. A study of the rare plants of American Samoa. The U.S. Fish and Wildlife Service, Honolulu, Hawaii." "1" "-14.284039" "-170.553464"
"Canna indica" "Aunu'u" "Samoa" 0 "0" "Cannaceae" "Zingiberales" "glonpier" 0 "Canna indica L." "Whistler, W. A. 1998. A study of the rare plants of American Samoa. The U.S. Fish and Wildlife Service, Honolulu, Hawaii." "1" "-14.284039" "-170.553464"
"Commelina diffusa" "Aunu'u" "Samoa" 0 "0" "Commelinaceae" "Commelinales" "glonpier" 0 "Commelina diffusa Burm.f." "Whistler, W. A. 1998. A study of the rare plants of American Samoa. The U.S. Fish and Wildlife Service, Honolulu, Hawaii." "1" "-14.284039" "-170.553464"
"Fimbristylis dichotoma" "Aunu'u" "Samoa" 0 "0" "Cyperaceae" "Poales" "glon" 0 "Fimbristylis dichotoma (L.) Vahl" "Whistler, W. A. 1998. A study of the rare plants of American Samoa. The U.S. Fish and Wildlife Service, Honolulu, Hawaii." "1" "-14.284039" "-170.553464"
"Kyllinga brevifolia" "Aunu'u" "Samoa" 0 "0" "Cyperaceae" "Poales" "glonpier" 0 "Kyllinga brevifolia Rottb." "Whistler, W. A. 1998. A study of the rare plants of American Samoa. The U.S. Fish and Wildlife Service, Honolulu, Hawaii." "1" "-14.284039" "-170.553464"
"Kyllinga nemoralis" "Aunu'u" "Samoa" 0 "0" "Cyperaceae" "Poales" "glonpier" 0 "Kyllinga nemoralis (Forst.) Dandy ex Hutch. & Dalziel" "Whistler, W. A. 1998. A study of the rare plants of American Samoa. The U.S. Fish and Wildlife Service, Honolulu, Hawaii." "1" "-14.284039" "-170.553464"
"Cyperus polystachyos" "Aunu'u" "Samoa" 0 "0" "Cyperaceae" "Poales" "glon" 0 "Pycreus polystachyos (Rottb.) Beauv." "Whistler, W. A. 1998. A study of the rare plants of American Samoa. The U.S. Fish and Wildlife Service, Honolulu, Hawaii." "1" "-14.284039" "-170.553464"
"Dioscorea bulbifera" "Aunu'u" "Samoa" 0.333 "0" "Dioscoreaceae" "Dioscoreales" "glonpier" 0.5 "Dioscorea bulbifera L." "Whistler, W. A. 1998. A study of the rare plants of American Samoa. The U.S. Fish and Wildlife Service, Honolulu, Hawaii." "1,150,3113" "-14.284039" "-170.553464"
"Axonopus compressus" "Aunu'u" "Samoa" 0 "0" "Poaceae" "Poales" "glonpier" 0 "Axonopus compressus (Sw.) Beauv." "Whistler, W. A. 1998. A study of the rare plants of American Samoa. The U.S. Fish and Wildlife Service, Honolulu, Hawaii." "1" "-14.284039" "-170.553464"
"Bothriochloa bladhii" "Aunu'u" "Samoa" 0.333 "0" "Poaceae" "Poales" "glonpier" 0.5 "Bothriochloa bladhii (Retz.) S.T.Blake" "Whistler, W. A. 1998. A study of the rare plants of American Samoa. The U.S. Fish and Wildlife Service, Honolulu, Hawaii." "1,150,1220" "-14.284039" "-170.553464"
"Urochloa glumaris" "Aunu'u" "Samoa" 0 "0" "Poaceae" "Poales" "glonpier" 0 "Brachiaria paspaloides (Presl) C.E.Hubb." "Whistler, W. A. 1998. A study of the rare plants of American Samoa. The U.S. Fish and Wildlife Service, Honolulu, Hawaii." "1" "-14.284039" "-170.553464"
"Cenchrus echinatus" "Aunu'u" "Samoa" 0 "0" "Poaceae" "Poales" "glonpier" 0 "Cenchrus echinatus L." "Whistler, W. A. 1998. A study of the rare plants of American Samoa. The U.S. Fish and Wildlife Service, Honolulu, Hawaii." "1" "-14.284039" "-170.553464"
"Chloris barbata" "Aunu'u" "Samoa" 0 "0" "Poaceae" "Poales" "glonpier" 0 "Chloris barbata (L.) Sw." "Whistler, W. A. 1998. A study of the rare plants of American Samoa. The U.S. Fish and Wildlife Service, Honolulu, Hawaii." "1" "-14.284039" "-170.553464"
"Chrysopogon aciculatus" "Aunu'u" "Samoa" 0 "0" "Poaceae" "Poales" "glonpier" 0 "Chrysopogon aciculatus (Retz.) Trin." "Whistler, W. A. 1998. A study of the rare plants of American Samoa. The U.S. Fish and Wildlife Service, Honolulu, Hawaii." "1" "-14.284039" "-170.553464"
"Coix lacryma-jobi" "Aunu'u" "Samoa" 0 "0" "Poaceae" "Poales" "glonpier" 0 "Coix lacryma-jobi L." "Whistler, W. A. 1998. A study of the rare plants of American Samoa. The U.S. Fish and Wildlife Service, Honolulu, Hawaii." "1" "-14.284039" "-170.553464"
"Cyrtococcum oxyphyllum" "Aunu'u" "Samoa" 1 "0" "Poaceae" "Poales" "glonpier" 0 "Cyrtococcum oxyphyllum Stapf" "Whistler, W. A. 1998. A study of the rare plants of American Samoa. The U.S. Fish and Wildlife Service, Honolulu, Hawaii." "1" "-14.284039" "-170.553464"
"Cyrtococcum trigonum" "Aunu'u" "Samoa" 0 "0" "Poaceae" "Poales" "glonpier" 0 "Cyrtococcum trigonum (Retz.) A.Camus" "Whistler, W. A. 1998. A study of the rare plants of American Samoa. The U.S. Fish and Wildlife Service, Honolulu, Hawaii." "1" "-14.284039" "-170.553464"
"Dactyloctenium aegyptium" "Aunu'u" "Samoa" 0 "0" "Poaceae" "Poales" "glonpier" 0 "Dactyloctenium aegyptium (L.) Willd." "Whistler, W. A. 1998. A study of the rare plants of American Samoa. The U.S. Fish and Wildlife Service, Honolulu, Hawaii." "1" "-14.284039" "-170.553464"
"Digitaria ciliaris" "Aunu'u" "Samoa" 0 "0" "Poaceae" "Poales" "glonpier" 0 "Digitaria ciliaris (Retz.) Koel." "Whistler, W. A. 1998. A study of the rare plants of American Samoa. The U.S. Fish and Wildlife Service, Honolulu, Hawaii." "1" "-14.284039" "-170.553464"
"Digitaria horizontalis" "Aunu'u" "Samoa" 0 "0" "Poaceae" "Poales" "glonpier" 0 "Digitaria horizontalis Willd." "Whistler, W. A. 1998. A study of the rare plants of American Samoa. The U.S. Fish and Wildlife Service, Honolulu, Hawaii." "1" "-14.284039" "-170.553464"
"Digitaria radicosa" "Aunu'u" "Samoa" 0 "0" "Poaceae" "Poales" "glon" 0 "Digitaria radicosa (Presl) Miq." "Whistler, W. A. 1998. A study of the rare plants of American Samoa. The U.S. Fish and Wildlife Service, Honolulu, Hawaii." "1" "-14.284039" "-170.553464"
"Eleusine indica" "Aunu'u" "Samoa" 0 "0" "Poaceae" "Poales" "glonpier" 0 "Eleusine indica (L.) Gaertn." "Whistler, W. A. 1998. A study of the rare plants of American Samoa. The U.S. Fish and Wildlife Service, Honolulu, Hawaii." "1" "-14.284039" "-170.553464"
"Eragrostis amabilis" "Aunu'u" "Samoa" 0 "0" "Poaceae" "Poales" "glonpier" 0 "Eragrostis tenella (L.) Beauv. ex Roemer & Schultes" "Whistler, W. A. 1998. A study of the rare plants of American Samoa. The U.S. Fish and Wildlife Service, Honolulu, Hawaii." "1" "-14.284039" "-170.553464"
"Eriochloa procera" "Aunu'u" "Samoa" 0 "0" "Poaceae" "Poales" "glonpier" 0 "Eriochloa procera (Retz.) C.E.Hubb." "Whistler, W. A. 1998. A study of the rare plants of American Samoa. The U.S. Fish and Wildlife Service, Honolulu, Hawaii." "1" "-14.284039" "-170.553464"
"Oplismenus hirtellus" "Aunu'u" "Samoa" 0 "0" "Poaceae" "Poales" "glonpier" 0 "Oplismenus hirtellus (L.) Beauv." "Whistler, W. A. 1998. A study of the rare plants of American Samoa. The U.S. Fish and Wildlife Service, Honolulu, Hawaii." "1" "-14.284039" "-170.553464"
"Paspalum conjugatum" "Aunu'u" "Samoa" 0.25 "0" "Poaceae" "Poales" "glonpier" 0.5 "Paspalum conjugatum Bergius" "Whistler, W. A. 1998. A study of the rare plants of American Samoa. The U.S. Fish and Wildlife Service, Honolulu, Hawaii." "1,150" "-14.284039" "-170.553464"
"Paspalum setaceum" "Aunu'u" "Samoa" 0 "0" "Poaceae" "Poales" "glonpier" 0 "Paspalum setaceum Michx." "Whistler, W. A. 1998. A study of the rare plants of American Samoa. The U.S. Fish and Wildlife Service, Honolulu, Hawaii." "1" "-14.284039" "-170.553464"
"Paspalum vaginatum" "Aunu'u" "Samoa" 0 "0" "Poaceae" "Poales" "glonpier" 0 "Paspalum vaginatum Sw." "Whistler, W. A. 1998. A study of the rare plants of American Samoa. The U.S. Fish and Wildlife Service, Honolulu, Hawaii." "1" "-14.284039" "-170.553464"
"Sporobolus diandrus" "Aunu'u" "Samoa" 0 "0" "Poaceae" "Poales" "glon" 0 "Sporobolus diander (Retz.) P.Beauv." "Whistler, W. A. 1998. A study of the rare plants of American Samoa. The U.S. Fish and Wildlife Service, Honolulu, Hawaii." "1" "-14.284039" "-170.553464"
"Zoysia tenuifolia" "Aunu'u" "Samoa" 0 "0" "Poaceae" "Poales" "glon" 0 "Zoysia tenuifolia Willd. ex Trin." "Whistler, W. A. 1998. A study of the rare plants of American Samoa. The U.S. Fish and Wildlife Service, Honolulu, Hawaii." "1" "-14.284039" "-170.553464"
"Eichhornia crassipes" "Aunu'u" "Samoa" 0 "0" "Pontederiaceae" "Commelinales" "glonpier" 0 "Eichhornia crassipes (Mart.) Solms in DC." "Whistler, W. A. 1998. A study of the rare plants of American Samoa. The U.S. Fish and Wildlife Service, Honolulu, Hawaii." "1" "-14.284039" "-170.553464"
"Tacca leontopetaloides" "Aunu'u" "Samoa" 1 "0" "Taccaceae" "Dioscoreales" "glon" 0 "Tacca leontopetaloides (L.) Kuntze" "Whistler, W. A. 1998. A study of the rare plants of American Samoa. The U.S. Fish and Wildlife Service, Honolulu, Hawaii." "1" "-14.284039" "-170.553464"
"Zingiber zerumbet" "Aunu'u" "Samoa" 0 "0" "Zingiberaceae" "Zingiberales" "glon" 0 "Zingiber zerumbet (L.) Smith" "Whistler, W. A. 1998. A study of the rare plants of American Samoa. The U.S. Fish and Wildlife Service, Honolulu, Hawaii." "1" "-14.284039" "-170.553464"
"Amaranthus blitum" "Aunu'u" "Samoa" 0 "0" "Amaranthaceae" "Caryophyllales" "glonpier" 0 "Amaranthus lividus L." "Whistler, W. A. 1998. A study of the rare plants of American Samoa. The U.S. Fish and Wildlife Service, Honolulu, Hawaii." "1" "-14.284039" "-170.553464"
"Paspalum fimbriatum" "Aunu'u" "Samoa" 0 "0" "Poaceae" "Poales" "glonpier" 0 "Paspalum fimbriatum H.B.K." "Whistler, W. A. 1998. A study of the rare plants of American Samoa. The U.S. Fish and Wildlife Service, Honolulu, Hawaii." "1" "-14.284039" "-170.553464"
"Schizostachyum glaucifolium" "Aunu'u" "Samoa" 0 "0" "Poaceae" "Poales" "glon" 0 "Schizostachyum glaucifolium (Rupr.) Munro" "Whistler, W. A. 1998. A study of the rare plants of American Samoa. The U.S. Fish and Wildlife Service, Honolulu, Hawaii." "1" "-14.284039" "-170.553464"
"NA" "Ofu" "Samoa" 0.25 "0" "NA" "NA" "glonpier" 0 "Justica procumbens L." "Whistler, W. A. 1998. A study of the rare plants of American Samoa. The U.S. Fish and Wildlife Service, Honolulu, Hawaii." "1" "-14.172184" "-169.663731"
"Ruellia prostrata" "Ofu" "Samoa" 0.167 "0" "Acanthaceae" "Lamiales" "glonpier" 0.5 "Ruellia prostrata Poir." "Whistler, W. A. 1998. A study of the rare plants of American Samoa. The U.S. Fish and Wildlife Service, Honolulu, Hawaii." "1,446,6479" "-14.172184" "-169.663731"
"Achyranthes aspera" "Ofu" "Samoa" 0.75 "0" "Amaranthaceae" "Caryophyllales" "glonpier" 0.5 "Achyranthes aspera L." "Whistler, W. A. 1998. A study of the rare plants of American Samoa. The U.S. Fish and Wildlife Service, Honolulu, Hawaii." "1,150" "-14.172184" "-169.663731"
"Centella asiatica" "Ofu" "Samoa" 0.3 "0" "Apiaceae" "Apiales" "glonpier" 0.5 "Centella asiatica (L.) Urb." "Whistler, W. A. 1998. A study of the rare plants of American Samoa. The U.S. Fish and Wildlife Service, Honolulu, Hawaii." "1,79,80,446,1854" "-14.172184" "-169.663731"
"Bidens pilosa" "Ofu" "Samoa" 0.167 "0" "Asteraceae" "Asterales" "glonpier" 0.5 "Bidens alba (L.) DC." "Whistler, W. A. 1998. A study of the rare plants of American Samoa. The U.S. Fish and Wildlife Service, Honolulu, Hawaii." "1,446,1185,79" "-14.172184" "-169.663731"
"Emilia sonchifolia" "Ofu" "Samoa" 0.333 "0" "Asteraceae" "Asterales" "glonpier" 0.5 "Emilia sonchifolia (L.) DC." "Whistler, W. A. 1998. A study of the rare plants of American Samoa. The U.S. Fish and Wildlife Service, Honolulu, Hawaii." "1,79,80" "-14.172184" "-169.663731"
"Mikania micrantha" "Ofu" "Samoa" 0 "0" "Asteraceae" "Asterales" "glon" 0 "Mikania micrantha H.B.K." "Whistler, W. A. 1998. A study of the rare plants of American Samoa. The U.S. Fish and Wildlife Service, Honolulu, Hawaii." "1" "-14.172184" "-169.663731"
"Cyanthillium cinereum" "Ofu" "Samoa" 0.25 "0" "Asteraceae" "Asterales" "glonpier" 0.5 "Vernonia cinerea (L.) Less." "Whistler, W. A. 1998. A study of the rare plants of American Samoa. The U.S. Fish and Wildlife Service, Honolulu, Hawaii." "1,80,446,2655" "-14.172184" "-169.663731"
"Luffa cylindrica" "Ofu" "Samoa" 1 "0" "Cucurbitaceae" "Cucurbitales" "glon" 0 "Luffa cylindrica (L.) Roemer" "Whistler, W. A. 1998. A study of the rare plants of American Samoa. The U.S. Fish and Wildlife Service, Honolulu, Hawaii." "1" "-14.172184" "-169.663731"
"Acalypha lanceolata" "Ofu" "Samoa" 0.333 "0" "Euphorbiaceae" "Malpighiales" "glonpier" 0.5 "Acalypha lanceolata Willd." "Whistler, W. A. 1998. A study of the rare plants of American Samoa. The U.S. Fish and Wildlife Service, Honolulu, Hawaii." "1,79,80" "-14.172184" "-169.663731"
"Bischofia javanica" "Ofu" "Samoa" 0.5 "0" "Phyllanthaceae" "Malpighiales" "glonpier" 0.5 "Bischofia javanica Bl." "Whistler, W. A. 1998. A study of the rare plants of American Samoa. The U.S. Fish and Wildlife Service, Honolulu, Hawaii." "1,150,80,1200" "-14.172184" "-169.663731"
"Euphorbia hirta" "Ofu" "Samoa" 0.167 "0" "Euphorbiaceae" "Malpighiales" "glonpier" 0.5 "Chamaesyce hirta (L.) Millsp." "Whistler, W. A. 1998. A study of the rare plants of American Samoa. The U.S. Fish and Wildlife Service, Honolulu, Hawaii." "1,446,3658" "-14.172184" "-169.663731"
"Euphorbia hypericifolia" "Ofu" "Samoa" 0.25 "0" "Euphorbiaceae" "Malpighiales" "glonpier" 0.5 "Chamaesyce hypericifolia (L.) Millsp." "Whistler, W. A. 1998. A study of the rare plants of American Samoa. The U.S. Fish and Wildlife Service, Honolulu, Hawaii." "1,446,3672,3673" "-14.172184" "-169.663731"
"Euphorbia prostrata" "Ofu" "Samoa" 0.25 "0" "Euphorbiaceae" "Malpighiales" "glonpier" 0.5 "Chamaesyce prostrata (Ait.) Small" "Whistler, W. A. 1998. A study of the rare plants of American Samoa. The U.S. Fish and Wildlife Service, Honolulu, Hawaii." "1,79" "-14.172184" "-169.663731"
"Euphorbia thymifolia" "Ofu" "Samoa" 0 "0" "Euphorbiaceae" "Malpighiales" "glonpier" 0 "Chamaesyce thymifolia (L.) Millsp." "Whistler, W. A. 1998. A study of the rare plants of American Samoa. The U.S. Fish and Wildlife Service, Honolulu, Hawaii." "1" "-14.172184" "-169.663731"
"Phyllanthus amarus" "Ofu" "Samoa" 0.3 "0" "Phyllanthaceae" "Malpighiales" "glonpier" 0.5 "Phyllanthus amarus Sch. & Thon." "Whistler, W. A. 1998. A study of the rare plants of American Samoa. The U.S. Fish and Wildlife Service, Honolulu, Hawaii." "1,79,80,446,5923" "-14.172184" "-169.663731"
"Abrus precatorius" "Ofu" "Samoa" 0.625 "0" "Fabaceae" "Fabales" "glonpier" 0.5 "Abrus precatorius L." "Whistler, W. A. 1998. A study of the rare plants of American Samoa. The U.S. Fish and Wildlife Service, Honolulu, Hawaii." "1,150,80,161" "-14.172184" "-169.663731"
"Adenanthera pavonina" "Ofu" "Samoa" 0.167 "0" "Fabaceae" "Fabales" "glonpier" 1 "Adenanthera pavonina L." "Whistler, W. A. 1998. A study of the rare plants of American Samoa. The U.S. Fish and Wildlife Service, Honolulu, Hawaii." "1,208,80" "-14.172184" "-169.663731"
"Alysicarpus vaginalis" "Ofu" "Samoa" 0.167 "0" "Fabaceae" "Fabales" "glonpier" 0.5 "Alysicarpus vaginalis (L.) DC." "Whistler, W. A. 1998. A study of the rare plants of American Samoa. The U.S. Fish and Wildlife Service, Honolulu, Hawaii." "1,446,788" "-14.172184" "-169.663731"
"Desmodium incanum" "Ofu" "Samoa" 0.167 "0" "Fabaceae" "Fabales" "glonpier" 0.5 "Desmodium incanum DC." "Whistler, W. A. 1998. A study of the rare plants of American Samoa. The U.S. Fish and Wildlife Service, Honolulu, Hawaii." "1,446,2986" "-14.172184" "-169.663731"
"Desmodium triflorum" "Ofu" "Samoa" 0.167 "0" "Fabaceae" "Fabales" "glonpier" 0.5 "Desmodium triflorum (L.) DC." "Whistler, W. A. 1998. A study of the rare plants of American Samoa. The U.S. Fish and Wildlife Service, Honolulu, Hawaii." "1,446,3010" "-14.172184" "-169.663731"
"Inocarpus fagifer" "Ofu" "Samoa" 0 "0" "Fabaceae" "Fabales" "glon" 0 "Inocarpus fagifer (Parkinson) Fosb." "Whistler, W. A. 1998. A study of the rare plants of American Samoa. The U.S. Fish and Wildlife Service, Honolulu, Hawaii." "1" "-14.172184" "-169.663731"
"Leucaena leucocephala" "Ofu" "Samoa" 0.286 "0" "Fabaceae" "Fabales" "glonpier" 1 "Leucaena leucocephala (Lam.) de Wit" "Whistler, W. A. 1998. A study of the rare plants of American Samoa. The U.S. Fish and Wildlife Service, Honolulu, Hawaii." "1,208,150,79,446,4978,4979" "-14.172184" "-169.663731"
"Mimosa pudica" "Ofu" "Samoa" 0 "0" "Fabaceae" "Fabales" "glon" 0 "Mimosa pudica L." "Whistler, W. A. 1998. A study of the rare plants of American Samoa. The U.S. Fish and Wildlife Service, Honolulu, Hawaii." "1" "-14.172184" "-169.663731"
"Pueraria montana" "Ofu" "Samoa" 0 "0" "Fabaceae" "Fabales" "glonpier" 0 "Pueraria lobata (Willd.) Ohwi" "Whistler, W. A. 1998. A study of the rare plants of American Samoa. The U.S. Fish and Wildlife Service, Honolulu, Hawaii." "1" "-14.172184" "-169.663731"
"Sida rhombifolia" "Ofu" "Samoa" 0.3 "0" "Malvaceae" "Malvales" "glonpier" 0.5 "Sida rhombifolia L." "Whistler, W. A. 1998. A study of the rare plants of American Samoa. The U.S. Fish and Wildlife Service, Honolulu, Hawaii." "1,79,80,446,6848" "-14.172184" "-169.663731"
"Sida parvifolia" "Ofu" "Samoa" 0 "0" "Malvaceae" "Malvales" "glon" 0 "Sida samoensis Rechinger" "Whistler, W. A. 1998. A study of the rare plants of American Samoa. The U.S. Fish and Wildlife Service, Honolulu, Hawaii." "1" "-14.172184" "-169.663731"
"Psidium guajava" "Ofu" "Samoa" 0.167 "0" "Myrtaceae" "Myrtales" "glonpier" 1 "Psidium guajava L." "Whistler, W. A. 1998. A study of the rare plants of American Samoa. The U.S. Fish and Wildlife Service, Honolulu, Hawaii." "1,208,79" "-14.172184" "-169.663731"
"Ludwigia octovalvis" "Ofu" "Samoa" 0.25 "0" "Onagraceae" "Myrtales" "glonpier" 0.5 "Ludwigia octocalvis (Jacq.) Raven" "Whistler, W. A. 1998. A study of the rare plants of American Samoa. The U.S. Fish and Wildlife Service, Honolulu, Hawaii." "1,150" "-14.172184" "-169.663731"
"Passiflora foetida" "Ofu" "Samoa" 0.167 "0" "Passifloraceae" "Malpighiales" "glonpier" 1 "Passiflora foetida L." "Whistler, W. A. 1998. A study of the rare plants of American Samoa. The U.S. Fish and Wildlife Service, Honolulu, Hawaii." "1,208,79" "-14.172184" "-169.663731"
"Polygala paniculata" "Ofu" "Samoa" 0.167 "0" "Polygalaceae" "Fabales" "glonpier" 0.5 "Polygala paniculata L." "Whistler, W. A. 1998. A study of the rare plants of American Samoa. The U.S. Fish and Wildlife Service, Honolulu, Hawaii." "1,446,6159" "-14.172184" "-169.663731"
"Portulaca oleracea" "Ofu" "Samoa" 0 "0" "Portulacaceae" "Caryophyllales" "glonpier" 0 "Portulaca oleracea L." "Whistler, W. A. 1998. A study of the rare plants of American Samoa. The U.S. Fish and Wildlife Service, Honolulu, Hawaii." "1" "-14.172184" "-169.663731"
"Morinda citrifolia" "Ofu" "Samoa" 1 "0" "Rubiaceae" "Gentianales" "glon" 0 "Morinda citrifolia L." "Whistler, W. A. 1998. A study of the rare plants of American Samoa. The U.S. Fish and Wildlife Service, Honolulu, Hawaii." "1" "-14.172184" "-169.663731"
"Spermacoce rubescens" "Ofu" "Samoa" 0 "0" "Rubiaceae" "Gentianales" "glon" 0 "Spermacoce assurgens Ruiz and Pavon" "Whistler, W. A. 1998. A study of the rare plants of American Samoa. The U.S. Fish and Wildlife Service, Honolulu, Hawaii." "1" "-14.172184" "-169.663731"
"Physalis angulata" "Ofu" "Samoa" 0 "0" "Solanaceae" "Solanales" "glonpier" 0 "Physalis angulata L." "Whistler, W. A. 1998. A study of the rare plants of American Samoa. The U.S. Fish and Wildlife Service, Honolulu, Hawaii." "1" "-14.172184" "-169.663731"
"Triumfetta rhomboidea" "Ofu" "Samoa" 0.167 "0" "Sparrmanniaceae" "Malvales" "glonpier" 1 "Triumfetta rhomboidea Jacq." "Whistler, W. A. 1998. A study of the rare plants of American Samoa. The U.S. Fish and Wildlife Service, Honolulu, Hawaii." "1,208,79" "-14.172184" "-169.663731"
"Premna serratifolia" "Ofu" "Samoa" 0 "0" "Lamiaceae" "Lamiales" "glon" 0 "Premna serratifolia L." "Whistler, W. A. 1998. A study of the rare plants of American Samoa. The U.S. Fish and Wildlife Service, Honolulu, Hawaii." "1" "-14.172184" "-169.663731"
"Stachytarpheta urticifolia" "Ofu" "Samoa" 0 "0" "Verbenaceae" "Lamiales" "glon" 0 "Stachytarpheta urticaefolia (Salisb.) Sims" "Whistler, W. A. 1998. A study of the rare plants of American Samoa. The U.S. Fish and Wildlife Service, Honolulu, Hawaii." "1" "-14.172184" "-169.663731"
"Amorphophallus paeoniifolius" "Ofu" "Samoa" 0 "0" "Araceae" "Alismatales" "glon" 0 "Amorphophallus paeoniifolius (Dennst.) Nicholson" "Whistler, W. A. 1998. A study of the rare plants of American Samoa. The U.S. Fish and Wildlife Service, Honolulu, Hawaii." "1" "-14.172184" "-169.663731"
"Canna indica" "Ofu" "Samoa" 0.167 "0" "Cannaceae" "Zingiberales" "glonpier" 0.5 "Canna indica L." "Whistler, W. A. 1998. A study of the rare plants of American Samoa. The U.S. Fish and Wildlife Service, Honolulu, Hawaii." "1,208,79" "-14.172184" "-169.663731"
"Commelina diffusa" "Ofu" "Samoa" 0 "0" "Commelinaceae" "Commelinales" "glonpier" 0 "Commelina diffusa Burm.f." "Whistler, W. A. 1998. A study of the rare plants of American Samoa. The U.S. Fish and Wildlife Service, Honolulu, Hawaii." "1" "-14.172184" "-169.663731"
"Fimbristylis dichotoma" "Ofu" "Samoa" 0 "0" "Cyperaceae" "Poales" "glon" 0 "Fimbristylis dichotoma (L.) Vahl" "Whistler, W. A. 1998. A study of the rare plants of American Samoa. The U.S. Fish and Wildlife Service, Honolulu, Hawaii." "1" "-14.172184" "-169.663731"
"Kyllinga nemoralis" "Ofu" "Samoa" 0 "0" "Cyperaceae" "Poales" "glonpier" 0 "Kyllinga nemoralis (Forst.) Dandy ex Hutch. & Dalziel" "Whistler, W. A. 1998. A study of the rare plants of American Samoa. The U.S. Fish and Wildlife Service, Honolulu, Hawaii." "1" "-14.172184" "-169.663731"
"Dioscorea bulbifera" "Ofu" "Samoa" 0.333 "0" "Dioscoreaceae" "Dioscoreales" "glonpier" 0.5 "Dioscorea bulbifera L." "Whistler, W. A. 1998. A study of the rare plants of American Samoa. The U.S. Fish and Wildlife Service, Honolulu, Hawaii." "1,150,80,446,3117,3118" "-14.172184" "-169.663731"
"Axonopus compressus" "Ofu" "Samoa" 0 "0" "Poaceae" "Poales" "glonpier" 0 "Axonopus compressus (Sw.) Beauv." "Whistler, W. A. 1998. A study of the rare plants of American Samoa. The U.S. Fish and Wildlife Service, Honolulu, Hawaii." "1" "-14.172184" "-169.663731"
"Urochloa glumaris" "Ofu" "Samoa" 0 "0" "Poaceae" "Poales" "glonpier" 0 "Brachiaria paspaloides (Presl) C.E.Hubb." "Whistler, W. A. 1998. A study of the rare plants of American Samoa. The U.S. Fish and Wildlife Service, Honolulu, Hawaii." "1" "-14.172184" "-169.663731"
"Cenchrus echinatus" "Ofu" "Samoa" 0.286 "0" "Poaceae" "Poales" "glonpier" 1 "Cenchrus echinatus L." "Whistler, W. A. 1998. A study of the rare plants of American Samoa. The U.S. Fish and Wildlife Service, Honolulu, Hawaii." "1,208,79,80,446,1764,1765" "-14.172184" "-169.663731"
"Chloris barbata" "Ofu" "Samoa" 0.167 "0" "Poaceae" "Poales" "glonpier" 0.5 "Chloris barbata (L.) Sw." "Whistler, W. A. 1998. A study of the rare plants of American Samoa. The U.S. Fish and Wildlife Service, Honolulu, Hawaii." "1,446,2059" "-14.172184" "-169.663731"
"Cyrtococcum oxyphyllum" "Ofu" "Samoa" 0.75 "0" "Poaceae" "Poales" "glonpier" 0.5 "Cyrtococcum oxyphyllum Stapf" "Whistler, W. A. 1998. A study of the rare plants of American Samoa. The U.S. Fish and Wildlife Service, Honolulu, Hawaii." "1,79" "-14.172184" "-169.663731"
"Dactyloctenium aegyptium" "Ofu" "Samoa" 0.167 "0" "Poaceae" "Poales" "glonpier" 0.5 "Dactyloctenium aegyptium (L.) Willd." "Whistler, W. A. 1998. A study of the rare plants of American Samoa. The U.S. Fish and Wildlife Service, Honolulu, Hawaii." "1,446,2857" "-14.172184" "-169.663731"
"Digitaria ciliaris" "Ofu" "Samoa" 0.2 "0" "Poaceae" "Poales" "glonpier" 1 "Digitaria ciliaris (Retz.) Koel." "Whistler, W. A. 1998. A study of the rare plants of American Samoa. The U.S. Fish and Wildlife Service, Honolulu, Hawaii." "1,208,79,446,3044" "-14.172184" "-169.663731"
"Digitaria horizontalis" "Ofu" "Samoa" 0.25 "0" "Poaceae" "Poales" "glonpier" 0.5 "Digitaria horizontalis Willd." "Whistler, W. A. 1998. A study of the rare plants of American Samoa. The U.S. Fish and Wildlife Service, Honolulu, Hawaii." "1,74" "-14.172184" "-169.663731"
"Digitaria radicosa" "Ofu" "Samoa" 0 "0" "Poaceae" "Poales" "glon" 0 "Digitaria radicosa (Presl) Miq." "Whistler, W. A. 1998. A study of the rare plants of American Samoa. The U.S. Fish and Wildlife Service, Honolulu, Hawaii." "1" "-14.172184" "-169.663731"
"Eleusine indica" "Ofu" "Samoa" 0.278 "0" "Poaceae" "Poales" "glonpier" 1 "Eleusine indica (L.) Gaertn." "Whistler, W. A. 1998. A study of the rare plants of American Samoa. The U.S. Fish and Wildlife Service, Honolulu, Hawaii." "1,208,79,80,446,3380,3381,3382,3383" "-14.172184" "-169.663731"
"Eragrostis amabilis" "Ofu" "Samoa" 0.25 "0" "Poaceae" "Poales" "glonpier" 0.5 "Eragrostis tenella (L.) Beauv. ex Roemer & Schultes" "Whistler, W. A. 1998. A study of the rare plants of American Samoa. The U.S. Fish and Wildlife Service, Honolulu, Hawaii." "1,79,446,3552" "-14.172184" "-169.663731"
"Eriochloa procera" "Ofu" "Samoa" 0 "0" "Poaceae" "Poales" "glonpier" 0 "Eriochloa procera (Retz.) C.E.Hubb." "Whistler, W. A. 1998. A study of the rare plants of American Samoa. The U.S. Fish and Wildlife Service, Honolulu, Hawaii." "1" "-14.172184" "-169.663731"
"Oplismenus hirtellus" "Ofu" "Samoa" 0.25 "0" "Poaceae" "Poales" "glonpier" 0.5 "Oplismenus hirtellus (L.) Beauv." "Whistler, W. A. 1998. A study of the rare plants of American Samoa. The U.S. Fish and Wildlife Service, Honolulu, Hawaii." "1,79" "-14.172184" "-169.663731"
"Paspalum conjugatum" "Ofu" "Samoa" 0.333 "0" "Poaceae" "Poales" "glonpier" 1 "Paspalum conjugatum Bergius" "Whistler, W. A. 1998. A study of the rare plants of American Samoa. The U.S. Fish and Wildlife Service, Honolulu, Hawaii." "1,208,150,79,80,5486" "-14.172184" "-169.663731"
"Paspalum setaceum" "Ofu" "Samoa" 0 "0" "Poaceae" "Poales" "glonpier" 0 "Paspalum setaceum Michx." "Whistler, W. A. 1998. A study of the rare plants of American Samoa. The U.S. Fish and Wildlife Service, Honolulu, Hawaii." "1" "-14.172184" "-169.663731"
"Sporobolus diandrus" "Ofu" "Samoa" 0 "0" "Poaceae" "Poales" "glon" 0 "Sporobolus diander (Retz.) P.Beauv." "Whistler, W. A. 1998. A study of the rare plants of American Samoa. The U.S. Fish and Wildlife Service, Honolulu, Hawaii." "1" "-14.172184" "-169.663731"
"Zoysia tenuifolia" "Ofu" "Samoa" 0 "0" "Poaceae" "Poales" "glon" 0 "Zoysia tenuifolia Willd. ex Trin." "Whistler, W. A. 1998. A study of the rare plants of American Samoa. The U.S. Fish and Wildlife Service, Honolulu, Hawaii." "1" "-14.172184" "-169.663731"
"Tacca leontopetaloides" "Ofu" "Samoa" 1 "0" "Taccaceae" "Dioscoreales" "glon" 0 "Tacca leontopetaloides (L.) Kuntze" "Whistler, W. A. 1998. A study of the rare plants of American Samoa. The U.S. Fish and Wildlife Service, Honolulu, Hawaii." "1" "-14.172184" "-169.663731"
"Zingiber zerumbet" "Ofu" "Samoa" 0 "0" "Zingiberaceae" "Zingiberales" "glon" 0 "Zingiber zerumbet (L.) Smith" "Whistler, W. A. 1998. A study of the rare plants of American Samoa. The U.S. Fish and Wildlife Service, Honolulu, Hawaii." "1" "-14.172184" "-169.663731"
"Schizostachyum glaucifolium" "Ofu" "Samoa" 0 "0" "Poaceae" "Poales" "glon" 0 "Schizostachyum glaucifolium (Rupr.) Munro" "Whistler, W. A. 1998. A study of the rare plants of American Samoa. The U.S. Fish and Wildlife Service, Honolulu, Hawaii." "1" "-14.172184" "-169.663731"
"Ageratum conyzoides" "Ofu" "Samoa" 0.333 "0" "Asteraceae" "Asterales" "glonpier" 0.5 "Ageratum conyzoides L." "Whistler, W. A. 1998. A study of the rare plants of American Samoa. The U.S. Fish and Wildlife Service, Honolulu, Hawaii." "1,79,80" "-14.172184" "-169.663731"
"Crassocephalum crepidioides" "Ofu" "Samoa" 0.167 "0" "Asteraceae" "Asterales" "glonpier" 1 "Crassocephalum crepidioides (Benth.) S.Moore" "Whistler, W. A. 1998. A study of the rare plants of American Samoa. The U.S. Fish and Wildlife Service, Honolulu, Hawaii." "1,208,79" "-14.172184" "-169.663731"
"Eleutheranthera ruderalis" "Ofu" "Samoa" 0.25 "0" "Asteraceae" "Asterales" "glonpier" 0.5 "Eleutheranthera ruderalis (Sw.) Schultz-Bip." "Whistler, W. A. 1998. A study of the rare plants of American Samoa. The U.S. Fish and Wildlife Service, Honolulu, Hawaii." "1,3532" "-14.172184" "-169.663731"
"Synedrella nodiflora" "Ofu" "Samoa" 0.25 "0" "Asteraceae" "Asterales" "glonpier" 0.5 "Synedrella nodiflora (L.) Gaertn." "Whistler, W. A. 1998. A study of the rare plants of American Samoa. The U.S. Fish and Wildlife Service, Honolulu, Hawaii." "1,79,446,7322" "-14.172184" "-169.663731"
"Parinari insularum" "Ofu" "Samoa" 0 "0" "Chrysobalanaceae" "Malpighiales" "glon" 0 "Parinari insularum A.Gray" "Whistler, W. A. 1998. A study of the rare plants of American Samoa. The U.S. Fish and Wildlife Service, Honolulu, Hawaii." "1" "-14.172184" "-169.663731"
"Terminalia catappa" "Ofu" "Samoa" 1 "0" "Combretaceae" "Myrtales" "glon" 0 "Terminalia catappa L." "Whistler, W. A. 1998. A study of the rare plants of American Samoa. The U.S. Fish and Wildlife Service, Honolulu, Hawaii." "1" "-14.172184" "-169.663731"
"Stictocardia tiliifolia" "Ofu" "Samoa" 0.333 "0" "Convolvulaceae" "Solanales" "glonpier" 0.5 "Stictocardia tiliifolia (Desr.) Hall.f." "Whistler, W. A. 1998. A study of the rare plants of American Samoa. The U.S. Fish and Wildlife Service, Honolulu, Hawaii." "1,79,80" "-14.172184" "-169.663731"
"Cucumis melo" "Ofu" "Samoa" 0 "0" "Cucurbitaceae" "Cucurbitales" "glon" 0 "Cucumis melo L." "Whistler, W. A. 1998. A study of the rare plants of American Samoa. The U.S. Fish and Wildlife Service, Honolulu, Hawaii." "1" "-14.172184" "-169.663731"
"Aleurites moluccanus" "Ofu" "Samoa" 0.375 "0" "Euphorbiaceae" "Malpighiales" "glonpier" 0.5 "Aleurites moluccana (L.) Willd." "Whistler, W. A. 1998. A study of the rare plants of American Samoa. The U.S. Fish and Wildlife Service, Honolulu, Hawaii." "1,150,80,582" "-14.172184" "-169.663731"
"Euphorbia heterophylla" "Ofu" "Samoa" 0.25 "0" "Euphorbiaceae" "Malpighiales" "glonpier" 0.5 "Euphorbia cyathophora Murray" "Whistler, W. A. 1998. A study of the rare plants of American Samoa. The U.S. Fish and Wildlife Service, Honolulu, Hawaii." "1,79" "-14.172184" "-169.663731"
"Desmodium heterocarpon" "Ofu" "Samoa" 0.667 "0" "Fabaceae" "Fabales" "glonpier" 0.5 "Desmodium heterocarpon (L.) DC. var. strigosum V.Meeuw." "Whistler, W. A. 1998. A study of the rare plants of American Samoa. The U.S. Fish and Wildlife Service, Honolulu, Hawaii." "1,79,80" "-14.172184" "-169.663731"
"Senna alata" "Ofu" "Samoa" 0 "0" "Fabaceae" "Fabales" "glonpier" 0.5 "Senna alata (L.) Roxb." "Whistler, W. A. 1998. A study of the rare plants of American Samoa. The U.S. Fish and Wildlife Service, Honolulu, Hawaii." "1,208,446" "-14.172184" "-169.663731"
"Urena lobata" "Ofu" "Samoa" 0.333 "0" "Malvaceae" "Malvales" "glonpier" 1 "Urena lobata L." "Whistler, W. A. 1998. A study of the rare plants of American Samoa. The U.S. Fish and Wildlife Service, Honolulu, Hawaii." "1,208,79,80,7891,7892" "-14.172184" "-169.663731"
"Clidemia hirta" "Ofu" "Samoa" 0 "0" "Melastomataceae" "Myrtales" "glonpier" 1 "Clidemia hierta (L.) D.Don" "Whistler, W. A. 1998. A study of the rare plants of American Samoa. The U.S. Fish and Wildlife Service, Honolulu, Hawaii." "1,208" "-14.172184" "-169.663731"
"Syzygium samarangense" "Ofu" "Samoa" 1 "0" "Myrtaceae" "Myrtales" "glon" 0 "Syzygium samarangense (Bl.) Merr. & Perry" "Whistler, W. A. 1998. A study of the rare plants of American Samoa. The U.S. Fish and Wildlife Service, Honolulu, Hawaii." "1" "-14.172184" "-169.663731"
"Boerhavia repens" "Ofu" "Samoa" 1 "0" "Nyctaginaceae" "Caryophyllales" "glon" 0 "Boerhavia repens L." "Whistler, W. A. 1998. A study of the rare plants of American Samoa. The U.S. Fish and Wildlife Service, Honolulu, Hawaii." "1" "-14.172184" "-169.663731"
"Oxalis corniculata" "Ofu" "Samoa" 0.167 "0" "Oxalidaceae" "Oxalidales" "glonpier" 0.5 "Oxalis corniculata L." "Whistler, W. A. 1998. A study of the rare plants of American Samoa. The U.S. Fish and Wildlife Service, Honolulu, Hawaii." "1,79,80" "-14.172184" "-169.663731"
"Spermacoce exilis" "Ofu" "Samoa" 0 "0" "Rubiaceae" "Gentianales" "glonpier" 0 "Spermacoce mauritiana Gideon" "Whistler, W. A. 1998. A study of the rare plants of American Samoa. The U.S. Fish and Wildlife Service, Honolulu, Hawaii." "1" "-14.172184" "-169.663731"
"Citrus hystrix" "Ofu" "Samoa" 0 "0" "Rutaceae" "Sapindales" "glon" 0 "Citrus macroptera Montr." "Whistler, W. A. 1998. A study of the rare plants of American Samoa. The U.S. Fish and Wildlife Service, Honolulu, Hawaii." "1" "-14.172184" "-169.663731"
"Euodia hortensis" "Ofu" "Samoa" 0 "0" "Rutaceae" "Sapindales" "glon" 0 "Euodia hortensis Forst." "Whistler, W. A. 1998. A study of the rare plants of American Samoa. The U.S. Fish and Wildlife Service, Honolulu, Hawaii." "1" "-14.172184" "-169.663731"
"Solanum americanum" "Ofu" "Samoa" 0.75 "0" "Solanaceae" "Solanales" "glonpier" 0.5 "Solanum americanum Mill." "Whistler, W. A. 1998. A study of the rare plants of American Samoa. The U.S. Fish and Wildlife Service, Honolulu, Hawaii." "1,79" "-14.172184" "-169.663731"
"Solanum viride" "Ofu" "Samoa" 1 "0" "Solanaceae" "Solanales" "glon" 0 "Solanum viride Forst.f. ex Spreng." "Whistler, W. A. 1998. A study of the rare plants of American Samoa. The U.S. Fish and Wildlife Service, Honolulu, Hawaii." "1" "-14.172184" "-169.663731"
"Laportea interrupta" "Ofu" "Samoa" 0.333 "0" "Urticaceae" "Rosales" "glonpier" 0.5 "Laportea interrupta (L.) Chew" "Whistler, W. A. 1998. A study of the rare plants of American Samoa. The U.S. Fish and Wildlife Service, Honolulu, Hawaii." "1,79,80" "-14.172184" "-169.663731"
"Pilea microphylla" "Ofu" "Samoa" 0.333 "0" "Urticaceae" "Rosales" "glonpier" 0.5 "Pilea microphylla (L.) Liebm." "Whistler, W. A. 1998. A study of the rare plants of American Samoa. The U.S. Fish and Wildlife Service, Honolulu, Hawaii." "1,210,79" "-14.172184" "-169.663731"
"Cyperus compressus" "Ofu" "Samoa" 0.333 "0" "Cyperaceae" "Poales" "glonpier" 0.5 "Cyperus compressus L." "Whistler, W. A. 1998. A study of the rare plants of American Samoa. The U.S. Fish and Wildlife Service, Honolulu, Hawaii." "1,79,80" "-14.172184" "-169.663731"
"Cynodon dactylon" "Ofu" "Samoa" 0 "0" "Poaceae" "Poales" "glonpier" 0 "Cynodon dactylon (L.) Pers." "Whistler, W. A. 1998. A study of the rare plants of American Samoa. The U.S. Fish and Wildlife Service, Honolulu, Hawaii." "1" "-14.172184" "-169.663731"
"Digitaria henryi" "Ofu" "Samoa" 0.25 "0" "Poaceae" "Poales" "glonpier" 0.5 "Digitaria henryi Rendle" "Whistler, W. A. 1998. A study of the rare plants of American Samoa. The U.S. Fish and Wildlife Service, Honolulu, Hawaii." "1,80" "-14.172184" "-169.663731"
"Echinochloa colona" "Ofu" "Samoa" 0.167 "0" "Poaceae" "Poales" "glonpier" 0.5 "Echinochloa colona (L.) Link" "Whistler, W. A. 1998. A study of the rare plants of American Samoa. The U.S. Fish and Wildlife Service, Honolulu, Hawaii." "1,446,3177" "-14.172184" "-169.663731"
"Pennisetum purpureum" "Ofu" "Samoa" 0.167 "0" "Poaceae" "Poales" "glonpier" 0.5 "Pennisetum purpureum Schumacher" "Whistler, W. A. 1998. A study of the rare plants of American Samoa. The U.S. Fish and Wildlife Service, Honolulu, Hawaii." "1,446,5851" "-14.172184" "-169.663731"
"Adenostemma viscosum" "Ofu" "Samoa" 1 "0" "Asteraceae" "Asterales" "glon" 0 "Adenostemma viscosum Forst." "Whistler, W. A. 1998. A study of the rare plants of American Samoa. The U.S. Fish and Wildlife Service, Honolulu, Hawaii." "1" "-14.172184" "-169.663731"
"Leucas decemdentata" "Ofu" "Samoa" 1 "0" "Lamiaceae" "Lamiales" "glon" 0 "Leucas decemdentata (Forst.f.) Sm." "Whistler, W. A. 1998. A study of the rare plants of American Samoa. The U.S. Fish and Wildlife Service, Honolulu, Hawaii." "1" "-14.172184" "-169.663731"
"Clerodendrum buchananii" "Ofu" "Samoa" 0 "0" "Lamiaceae" "Lamiales" "glon" 0 "Clerodendrum buchananii (Roxb.) Walp. var. fallax (Lindl.) Bakh." "Whistler, W. A. 1998. A study of the rare plants of American Samoa. The U.S. Fish and Wildlife Service, Honolulu, Hawaii." "1" "-14.172184" "-169.663731"
"Adenanthera pavonina" "Olosega" "Samoa" 0.25 "0" "Fabaceae" "Fabales" "glonpier" 0.5 "Adenanthera pavonina L." "Whistler, W. A. 1998. A study of the rare plants of American Samoa. The U.S. Fish and Wildlife Service, Honolulu, Hawaii." "1,80" "-14.178551" "-169.620375"
"Amaranthus viridis" "Olosega" "Samoa" 0.75 "0" "Amaranthaceae" "Caryophyllales" "glonpier" 0.5 "Amaranthus viridis L." "Whistler, W. A. 1998. A study of the rare plants of American Samoa. The U.S. Fish and Wildlife Service, Honolulu, Hawaii." "1,80" "-14.178551" "-169.620375"
"Achyranthes aspera" "Olosega" "Samoa" 0.667 "0" "Amaranthaceae" "Caryophyllales" "glonpier" 0.5 "Achyranthes aspera L." "Whistler, W. A. 1998. A study of the rare plants of American Samoa. The U.S. Fish and Wildlife Service, Honolulu, Hawaii." "1,150,314" "-14.178551" "-169.620375"
"Mikania micrantha" "Olosega" "Samoa" 0 "0" "Asteraceae" "Asterales" "glon" 0 "Mikania micrantha H.B.K." "Whistler, W. A. 1998. A study of the rare plants of American Samoa. The U.S. Fish and Wildlife Service, Honolulu, Hawaii." "1" "-14.178551" "-169.620375"
"Luffa cylindrica" "Olosega" "Samoa" 1 "0" "Cucurbitaceae" "Cucurbitales" "glon" 0 "Luffa cylindrica (L.) Roemer" "Whistler, W. A. 1998. A study of the rare plants of American Samoa. The U.S. Fish and Wildlife Service, Honolulu, Hawaii." "1" "-14.178551" "-169.620375"
"Bischofia javanica" "Olosega" "Samoa" 0.5 "0" "Phyllanthaceae" "Malpighiales" "glonpier" 0.5 "Bischofia javanica Bl." "Whistler, W. A. 1998. A study of the rare plants of American Samoa. The U.S. Fish and Wildlife Service, Honolulu, Hawaii." "1,150,80,1201,1202" "-14.178551" "-169.620375"
"Desmodium incanum" "Olosega" "Samoa" 0 "0" "Fabaceae" "Fabales" "glonpier" 0 "Desmodium incanum DC." "Whistler, W. A. 1998. A study of the rare plants of American Samoa. The U.S. Fish and Wildlife Service, Honolulu, Hawaii." "1" "-14.178551" "-169.620375"
"Inocarpus fagifer" "Olosega" "Samoa" 0 "0" "Fabaceae" "Fabales" "glon" 0 "Inocarpus fagifer (Parkinson) Fosb." "Whistler, W. A. 1998. A study of the rare plants of American Samoa. The U.S. Fish and Wildlife Service, Honolulu, Hawaii." "1" "-14.178551" "-169.620375"
"Leucaena leucocephala" "Olosega" "Samoa" 0.167 "0" "Fabaceae" "Fabales" "glonpier" 1 "Leucaena leucocephala (Lam.) de Wit" "Whistler, W. A. 1998. A study of the rare plants of American Samoa. The U.S. Fish and Wildlife Service, Honolulu, Hawaii." "1,208,150" "-14.178551" "-169.620375"
"Pueraria montana" "Olosega" "Samoa" 0.167 "0" "Fabaceae" "Fabales" "glonpier" 1 "Pueraria lobata (Willd.) Ohwi" "Whistler, W. A. 1998. A study of the rare plants of American Samoa. The U.S. Fish and Wildlife Service, Honolulu, Hawaii." "1,208,6320" "-14.178551" "-169.620375"
"Sida rhombifolia" "Olosega" "Samoa" 0.333 "0" "Malvaceae" "Malvales" "glonpier" 0.5 "Sida rhombifolia L." "Whistler, W. A. 1998. A study of the rare plants of American Samoa. The U.S. Fish and Wildlife Service, Honolulu, Hawaii." "1,79,80" "-14.178551" "-169.620375"
"Portulaca oleracea" "Olosega" "Samoa" 0.25 "0" "Portulacaceae" "Caryophyllales" "glonpier" 0.5 "Portulaca oleracea L." "Whistler, W. A. 1998. A study of the rare plants of American Samoa. The U.S. Fish and Wildlife Service, Honolulu, Hawaii." "1,150" "-14.178551" "-169.620375"
"Morinda citrifolia" "Olosega" "Samoa" 1 "0" "Rubiaceae" "Gentianales" "glon" 0 "Morinda citrifolia L." "Whistler, W. A. 1998. A study of the rare plants of American Samoa. The U.S. Fish and Wildlife Service, Honolulu, Hawaii." "1" "-14.178551" "-169.620375"
"Triumfetta rhomboidea" "Olosega" "Samoa" 0.3 "0" "Sparrmanniaceae" "Malvales" "glonpier" 1 "Triumfetta rhomboidea Jacq." "Whistler, W. A. 1998. A study of the rare plants of American Samoa. The U.S. Fish and Wildlife Service, Honolulu, Hawaii." "1,208,79,80,7789" "-14.178551" "-169.620375"
"Premna serratifolia" "Olosega" "Samoa" 0 "0" "Lamiaceae" "Lamiales" "glon" 0 "Premna serratifolia L." "Whistler, W. A. 1998. A study of the rare plants of American Samoa. The U.S. Fish and Wildlife Service, Honolulu, Hawaii." "1" "-14.178551" "-169.620375"
"Commelina diffusa" "Olosega" "Samoa" 0.333 "0" "Commelinaceae" "Commelinales" "glonpier" 0.5 "Commelina diffusa Burm.f." "Whistler, W. A. 1998. A study of the rare plants of American Samoa. The U.S. Fish and Wildlife Service, Honolulu, Hawaii." "1,79,80,446,2479,2480" "-14.178551" "-169.620375"
"Kyllinga nemoralis" "Olosega" "Samoa" 0 "0" "Cyperaceae" "Poales" "glonpier" 0 "Kyllinga nemoralis (Forst.) Dandy ex Hutch. & Dalziel" "Whistler, W. A. 1998. A study of the rare plants of American Samoa. The U.S. Fish and Wildlife Service, Honolulu, Hawaii." "1" "-14.178551" "-169.620375"
"Dioscorea bulbifera" "Olosega" "Samoa" 0.3 "0" "Dioscoreaceae" "Dioscoreales" "glonpier" 0.5 "Dioscorea bulbifera L." "Whistler, W. A. 1998. A study of the rare plants of American Samoa. The U.S. Fish and Wildlife Service, Honolulu, Hawaii." "1,150,446,3119,3120" "-14.178551" "-169.620375"
"Urochloa glumaris" "Olosega" "Samoa" 0.25 "0" "Poaceae" "Poales" "glonpier" 0.5 "Brachiaria paspaloides (Presl) C.E.Hubb." "Whistler, W. A. 1998. A study of the rare plants of American Samoa. The U.S. Fish and Wildlife Service, Honolulu, Hawaii." "1,79" "-14.178551" "-169.620375"
"NA" "Olosega" "Samoa" 1 "0" "NA" "NA" "glonpier" 0 "Centosteca lappacea (L.) Desv." "Whistler, W. A. 1998. A study of the rare plants of American Samoa. The U.S. Fish and Wildlife Service, Honolulu, Hawaii." "1" "-14.178551" "-169.620375"
"Cyrtococcum oxyphyllum" "Olosega" "Samoa" 1 "0" "Poaceae" "Poales" "glonpier" 0 "Cyrtococcum oxyphyllum Stapf" "Whistler, W. A. 1998. A study of the rare plants of American Samoa. The U.S. Fish and Wildlife Service, Honolulu, Hawaii." "1" "-14.178551" "-169.620375"
"Oplismenus hirtellus" "Olosega" "Samoa" 0 "0" "Poaceae" "Poales" "glonpier" 0 "Oplismenus hirtellus (L.) Beauv." "Whistler, W. A. 1998. A study of the rare plants of American Samoa. The U.S. Fish and Wildlife Service, Honolulu, Hawaii." "1" "-14.178551" "-169.620375"
"Tacca leontopetaloides" "Olosega" "Samoa" 1 "0" "Taccaceae" "Dioscoreales" "glon" 0 "Tacca leontopetaloides (L.) Kuntze" "Whistler, W. A. 1998. A study of the rare plants of American Samoa. The U.S. Fish and Wildlife Service, Honolulu, Hawaii." "1" "-14.178551" "-169.620375"
"Zingiber zerumbet" "Olosega" "Samoa" 0 "0" "Zingiberaceae" "Zingiberales" "glon" 0 "Zingiber zerumbet (L.) Smith" "Whistler, W. A. 1998. A study of the rare plants of American Samoa. The U.S. Fish and Wildlife Service, Honolulu, Hawaii." "1" "-14.178551" "-169.620375"
"Schizostachyum glaucifolium" "Olosega" "Samoa" 0 "0" "Poaceae" "Poales" "glon" 0 "Schizostachyum glaucifolium (Rupr.) Munro" "Whistler, W. A. 1998. A study of the rare plants of American Samoa. The U.S. Fish and Wildlife Service, Honolulu, Hawaii." "1" "-14.178551" "-169.620375"
"Terminalia catappa" "Olosega" "Samoa" 1 "0" "Combretaceae" "Myrtales" "glon" 0 "Terminalia catappa L." "Whistler, W. A. 1998. A study of the rare plants of American Samoa. The U.S. Fish and Wildlife Service, Honolulu, Hawaii." "1" "-14.178551" "-169.620375"
"Stictocardia tiliifolia" "Olosega" "Samoa" 0.25 "0" "Convolvulaceae" "Solanales" "glonpier" 0.5 "Stictocardia tiliifolia (Desr.) Hall.f." "Whistler, W. A. 1998. A study of the rare plants of American Samoa. The U.S. Fish and Wildlife Service, Honolulu, Hawaii." "1,79" "-14.178551" "-169.620375"
"Aleurites moluccanus" "Olosega" "Samoa" 0.375 "0" "Euphorbiaceae" "Malpighiales" "glonpier" 0.5 "Aleurites moluccana (L.) Willd." "Whistler, W. A. 1998. A study of the rare plants of American Samoa. The U.S. Fish and Wildlife Service, Honolulu, Hawaii." "1,150,80,583" "-14.178551" "-169.620375"
"Euphorbia heterophylla" "Olosega" "Samoa" 0.333 "0" "Euphorbiaceae" "Malpighiales" "glonpier" 0.5 "Euphorbia cyathophora Murray" "Whistler, W. A. 1998. A study of the rare plants of American Samoa. The U.S. Fish and Wildlife Service, Honolulu, Hawaii." "1,79,3630" "-14.178551" "-169.620375"
"Desmodium heterocarpon" "Olosega" "Samoa" 0.625 "0" "Fabaceae" "Fabales" "glonpier" 0.5 "Desmodium heterocarpon (L.) DC. var. strigosum V.Meeuw." "Whistler, W. A. 1998. A study of the rare plants of American Samoa. The U.S. Fish and Wildlife Service, Honolulu, Hawaii." "1,79,2981,2982" "-14.178551" "-169.620375"
"Clidemia hirta" "Olosega" "Samoa" 0.125 "0" "Melastomataceae" "Myrtales" "glonpier" 1 "Clidemia hierta (L.) D.Don" "Whistler, W. A. 1998. A study of the rare plants of American Samoa. The U.S. Fish and Wildlife Service, Honolulu, Hawaii." "1,208,446,2345" "-14.178551" "-169.620375"
"Syzygium samarangense" "Olosega" "Samoa" 1 "0" "Myrtaceae" "Myrtales" "glon" 0 "Syzygium samarangense (Bl.) Merr. & Perry" "Whistler, W. A. 1998. A study of the rare plants of American Samoa. The U.S. Fish and Wildlife Service, Honolulu, Hawaii." "1" "-14.178551" "-169.620375"
"Boerhavia repens" "Olosega" "Samoa" 1 "0" "Nyctaginaceae" "Caryophyllales" "glon" 0 "Boerhavia repens L." "Whistler, W. A. 1998. A study of the rare plants of American Samoa. The U.S. Fish and Wildlife Service, Honolulu, Hawaii." "1" "-14.178551" "-169.620375"
"Oxalis corniculata" "Olosega" "Samoa" 0.167 "0" "Oxalidaceae" "Oxalidales" "glonpier" 0.5 "Oxalis corniculata L." "Whistler, W. A. 1998. A study of the rare plants of American Samoa. The U.S. Fish and Wildlife Service, Honolulu, Hawaii." "1,79,80" "-14.178551" "-169.620375"
"Euodia hortensis" "Olosega" "Samoa" 0 "0" "Rutaceae" "Sapindales" "glon" 0 "Euodia hortensis Forst." "Whistler, W. A. 1998. A study of the rare plants of American Samoa. The U.S. Fish and Wildlife Service, Honolulu, Hawaii." "1" "-14.178551" "-169.620375"
"Digitaria henryi" "Olosega" "Samoa" 0 "0" "Poaceae" "Poales" "glonpier" 0 "Digitaria henryi Rendle" "Whistler, W. A. 1998. A study of the rare plants of American Samoa. The U.S. Fish and Wildlife Service, Honolulu, Hawaii." "1" "-14.178551" "-169.620375"
"Clerodendrum buchananii" "Olosega" "Samoa" 0 "0" "Lamiaceae" "Lamiales" "glon" 0 "Clerodendrum buchananii (Roxb.) Walp. var. fallax (Lindl.) Bakh." "Whistler, W. A. 1998. A study of the rare plants of American Samoa. The U.S. Fish and Wildlife Service, Honolulu, Hawaii." "1" "-14.178551" "-169.620375"
"Abelmoschus moschatus" "Olosega" "Samoa" 0.333 "0" "Malvaceae" "Malvales" "glonpier" 1 "Hibiscus abelmoschus L." "Whistler, W. A. 1998. A study of the rare plants of American Samoa. The U.S. Fish and Wildlife Service, Honolulu, Hawaii." "1,79,80,81,82,83" "-14.178551" "-169.620375"
"Paspalum vaginatum" "Olosega" "Samoa" 0 "0" "Poaceae" "Poales" "glonpier" 0 "Paspalum vaginatum Sw." "Whistler, W. A. 1998. A study of the rare plants of American Samoa. The U.S. Fish and Wildlife Service, Honolulu, Hawaii." "1" "-14.178551" "-169.620375"
"Canarium harveyi" "Olosega" "Samoa" 0 "0" "Burseraceae" "Sapindales" "glon" 0 "Canarium harveyi Seem." "Whistler, W. A. 1998. A study of the rare plants of American Samoa. The U.S. Fish and Wildlife Service, Honolulu, Hawaii." "1" "-14.178551" "-169.620375"
"Phyllanthus urinaria" "Olosega" "Samoa" 0.333 "0" "Phyllanthaceae" "Malpighiales" "glonpier" 0.5 "Phyllanthus urinaria L." "Whistler, W. A. 1998. A study of the rare plants of American Samoa. The U.S. Fish and Wildlife Service, Honolulu, Hawaii." "1,210,79" "-14.178551" "-169.620375"
"Phyllanthus virgatus" "Olosega" "Samoa" 0.667 "0" "Phyllanthaceae" "Malpighiales" "glonpier" 0.5 "Phyllanthus virgatus Forst.f." "Whistler, W. A. 1998. A study of the rare plants of American Samoa. The U.S. Fish and Wildlife Service, Honolulu, Hawaii." "1,79,80" "-14.178551" "-169.620375"
"Oldenlandia corymbosa" "Olosega" "Samoa" 0 "0" "Rubiaceae" "Gentianales" "glonpier" 0 "Hedyotis corymbosa (L.) Lam." "Whistler, W. A. 1998. A study of the rare plants of American Samoa. The U.S. Fish and Wildlife Service, Honolulu, Hawaii." "1" "-14.178551" "-169.620375"
"Clerodendrum chinense" "Olosega" "Samoa" 0.25 "0" "Lamiaceae" "Lamiales" "glonpier" 1 "Clerodendrum chinense (Osbeck) Mabberly" "Whistler, W. A. 1998. A study of the rare plants of American Samoa. The U.S. Fish and Wildlife Service, Honolulu, Hawaii." "1,208,79,2304" "-14.178551" "-169.620375"
"Adenanthera pavonina" "Swains" "Tokelau" 0.167 "0" "Fabaceae" "Fabales" "glonpier" 0.5 "Adenanthera pavonina L." "Whistler, W. A. 1998. A study of the rare plants of American Samoa. The U.S. Fish and Wildlife Service, Honolulu, Hawaii." "1,372,373" "-11.055876" "-171.078439"
"Sida rhombifolia" "Swains" "Tokelau" 0 "0" "Malvaceae" "Malvales" "glonpier" 1 "Sida rhombifolia L." "Whistler, W. A. 1998. A study of the rare plants of American Samoa. The U.S. Fish and Wildlife Service, Honolulu, Hawaii." "1,372" "-11.055876" "-171.078439"
"Portulaca oleracea" "Swains" "Tokelau" 0 "0" "Portulacaceae" "Caryophyllales" "glonpier" 1 "Portulaca oleracea L." "Whistler, W. A. 1998. A study of the rare plants of American Samoa. The U.S. Fish and Wildlife Service, Honolulu, Hawaii." "1,372" "-11.055876" "-171.078439"
"Morinda citrifolia" "Swains" "Tokelau" 1 "0" "Rubiaceae" "Gentianales" "glon" 0 "Morinda citrifolia L." "Whistler, W. A. 1998. A study of the rare plants of American Samoa. The U.S. Fish and Wildlife Service, Honolulu, Hawaii." "1" "-11.055876" "-171.078439"
"Commelina diffusa" "Swains" "Tokelau" 0.167 "0" "Commelinaceae" "Commelinales" "glonpier" 1 "Commelina diffusa Burm.f." "Whistler, W. A. 1998. A study of the rare plants of American Samoa. The U.S. Fish and Wildlife Service, Honolulu, Hawaii." "1,372,2494" "-11.055876" "-171.078439"
"Kyllinga nemoralis" "Swains" "Tokelau" 0.167 "0" "Cyperaceae" "Poales" "glonpier" 1 "Kyllinga nemoralis (Forst.) Dandy ex Hutch. & Dalziel" "Whistler, W. A. 1998. A study of the rare plants of American Samoa. The U.S. Fish and Wildlife Service, Honolulu, Hawaii." "1,372,4761" "-11.055876" "-171.078439"
"Tacca leontopetaloides" "Swains" "Tokelau" 1 "0" "Taccaceae" "Dioscoreales" "glon" 0 "Tacca leontopetaloides (L.) Kuntze" "Whistler, W. A. 1998. A study of the rare plants of American Samoa. The U.S. Fish and Wildlife Service, Honolulu, Hawaii." "1" "-11.055876" "-171.078439"
"Paspalum vaginatum" "Swains" "Tokelau" 0 "0" "Poaceae" "Poales" "glon" 0 "Paspalum vaginatum Sw." "Whistler, W. A. 1998. A study of the rare plants of American Samoa. The U.S. Fish and Wildlife Service, Honolulu, Hawaii." "1" "-11.055876" "-171.078439"
"Cyanthillium cinereum" "Swains" "Tokelau" 0 "0" "Asteraceae" "Asterales" "glonpier" 1 "Vernonia cinerea (L.) Less." "Whistler, W. A. 1998. A study of the rare plants of American Samoa. The U.S. Fish and Wildlife Service, Honolulu, Hawaii." "1,372" "-11.055876" "-171.078439"
"Euphorbia hirta" "Swains" "Tokelau" 0 "0" "Euphorbiaceae" "Malpighiales" "glonpier" 1 "Chamaesyce hirta (L.) Millsp." "Whistler, W. A. 1998. A study of the rare plants of American Samoa. The U.S. Fish and Wildlife Service, Honolulu, Hawaii." "1,372" "-11.055876" "-171.078439"
"Euphorbia prostrata" "Swains" "Tokelau" 0 "0" "Euphorbiaceae" "Malpighiales" "glonpier" 1 "Chamaesyce prostrata (Ait.) Small" "Whistler, W. A. 1998. A study of the rare plants of American Samoa. The U.S. Fish and Wildlife Service, Honolulu, Hawaii." "1,372" "-11.055876" "-171.078439"
"Phyllanthus amarus" "Swains" "Tokelau" 0 "0" "Phyllanthaceae" "Malpighiales" "glonpier" 1 "Phyllanthus amarus Sch. & Thon." "Whistler, W. A. 1998. A study of the rare plants of American Samoa. The U.S. Fish and Wildlife Service, Honolulu, Hawaii." "1,372" "-11.055876" "-171.078439"
"Ludwigia octovalvis" "Swains" "Tokelau" 0 "0" "Onagraceae" "Myrtales" "glonpier" 1 "Ludwigia octocalvis (Jacq.) Raven" "Whistler, W. A. 1998. A study of the rare plants of American Samoa. The U.S. Fish and Wildlife Service, Honolulu, Hawaii." "1,372" "-11.055876" "-171.078439"
"Polygala paniculata" "Swains" "Tokelau" 0 "0" "Polygalaceae" "Fabales" "glonpier" 1 "Polygala paniculata L." "Whistler, W. A. 1998. A study of the rare plants of American Samoa. The U.S. Fish and Wildlife Service, Honolulu, Hawaii." "1,372" "-11.055876" "-171.078439"
"Spermacoce rubescens" "Swains" "Tokelau" 0 "0" "Rubiaceae" "Gentianales" "glon" 0 "Spermacoce assurgens Ruiz and Pavon" "Whistler, W. A. 1998. A study of the rare plants of American Samoa. The U.S. Fish and Wildlife Service, Honolulu, Hawaii." "1" "-11.055876" "-171.078439"
"Physalis angulata" "Swains" "Tokelau" 0 "0" "Solanaceae" "Solanales" "glonpier" 1 "Physalis angulata L." "Whistler, W. A. 1998. A study of the rare plants of American Samoa. The U.S. Fish and Wildlife Service, Honolulu, Hawaii." "1,372" "-11.055876" "-171.078439"
"Stachytarpheta urticifolia" "Swains" "Tokelau" 0 "0" "Verbenaceae" "Lamiales" "glon" 0 "Stachytarpheta urticaefolia (Salisb.) Sims" "Whistler, W. A. 1998. A study of the rare plants of American Samoa. The U.S. Fish and Wildlife Service, Honolulu, Hawaii." "1" "-11.055876" "-171.078439"
"Fimbristylis dichotoma" "Swains" "Tokelau" 0 "0" "Cyperaceae" "Poales" "glon" 0 "Fimbristylis dichotoma (L.) Vahl" "Whistler, W. A. 1998. A study of the rare plants of American Samoa. The U.S. Fish and Wildlife Service, Honolulu, Hawaii." "1" "-11.055876" "-171.078439"
"Axonopus compressus" "Swains" "Tokelau" 0.25 "0" "Poaceae" "Poales" "glonpier" 0.5 "Axonopus compressus (Sw.) Beauv." "Whistler, W. A. 1998. A study of the rare plants of American Samoa. The U.S. Fish and Wildlife Service, Honolulu, Hawaii." "1,372" "-11.055876" "-171.078439"
"Cenchrus echinatus" "Swains" "Tokelau" 0.167 "0" "Poaceae" "Poales" "glonpier" 1 "Cenchrus echinatus L." "Whistler, W. A. 1998. A study of the rare plants of American Samoa. The U.S. Fish and Wildlife Service, Honolulu, Hawaii." "1,372,1778" "-11.055876" "-171.078439"
"Digitaria ciliaris" "Swains" "Tokelau" 0.25 "0" "Poaceae" "Poales" "glonpier" 0.5 "Digitaria ciliaris (Retz.) Koel." "Whistler, W. A. 1998. A study of the rare plants of American Samoa. The U.S. Fish and Wildlife Service, Honolulu, Hawaii." "1,372" "-11.055876" "-171.078439"
"Eleusine indica" "Swains" "Tokelau" 0.4 "0" "Poaceae" "Poales" "glonpier" 0.5 "Eleusine indica (L.) Gaertn." "Whistler, W. A. 1998. A study of the rare plants of American Samoa. The U.S. Fish and Wildlife Service, Honolulu, Hawaii." "1,372,3439,3440,3441" "-11.055876" "-171.078439"
"Eragrostis amabilis" "Swains" "Tokelau" 0.25 "0" "Poaceae" "Poales" "glonpier" 0.5 "Eragrostis tenella (L.) Beauv. ex Roemer & Schultes" "Whistler, W. A. 1998. A study of the rare plants of American Samoa. The U.S. Fish and Wildlife Service, Honolulu, Hawaii." "1,372" "-11.055876" "-171.078439"
"Paspalum conjugatum" "Swains" "Tokelau" 0.333 "0" "Poaceae" "Poales" "glonpier" 0.5 "Paspalum conjugatum Bergius" "Whistler, W. A. 1998. A study of the rare plants of American Samoa. The U.S. Fish and Wildlife Service, Honolulu, Hawaii." "1,372,5516" "-11.055876" "-171.078439"
"Synedrella nodiflora" "Swains" "Tokelau" 0 "0" "Asteraceae" "Asterales" "glonpier" 1 "Synedrella nodiflora (L.) Gaertn." "Whistler, W. A. 1998. A study of the rare plants of American Samoa. The U.S. Fish and Wildlife Service, Honolulu, Hawaii." "1,372" "-11.055876" "-171.078439"
"NA" "Swains" "Tokelau" 0 "0" "NA" "NA" "glon" 0 "Caspicum frutescens L." "Whistler, W. A. 1998. A study of the rare plants of American Samoa. The U.S. Fish and Wildlife Service, Honolulu, Hawaii." "1" "-11.055876" "-171.078439"
"Solanum viride" "Swains" "Tokelau" 1 "0" "Solanaceae" "Solanales" "glon" 0 "Solanum viride Forst.f. ex Spreng." "Whistler, W. A. 1998. A study of the rare plants of American Samoa. The U.S. Fish and Wildlife Service, Honolulu, Hawaii." "1" "-11.055876" "-171.078439"
"Cyperus compressus" "Swains" "Tokelau" 0 "0" "Cyperaceae" "Poales" "glonpier" 1 "Cyperus compressus L." "Whistler, W. A. 1998. A study of the rare plants of American Samoa. The U.S. Fish and Wildlife Service, Honolulu, Hawaii." "1,372" "-11.055876" "-171.078439"
"Cynodon dactylon" "Swains" "Tokelau" 0.333 "0" "Poaceae" "Poales" "glonpier" 0.5 "Cynodon dactylon (L.) Pers." "Whistler, W. A. 1998. A study of the rare plants of American Samoa. The U.S. Fish and Wildlife Service, Honolulu, Hawaii." "1,372,2729" "-11.055876" "-171.078439"
"Adenostemma viscosum" "Swains" "Tokelau" 1 "0" "Asteraceae" "Asterales" "glon" 0 "Adenostemma viscosum Forst." "Whistler, W. A. 1998. A study of the rare plants of American Samoa. The U.S. Fish and Wildlife Service, Honolulu, Hawaii." "1" "-11.055876" "-171.078439"
"Kyllinga brevifolia" "Swains" "Tokelau" 0.167 "0" "Cyperaceae" "Poales" "glonpier" 1 "Kyllinga brevifolia Rottb." "Whistler, W. A. 1998. A study of the rare plants of American Samoa. The U.S. Fish and Wildlife Service, Honolulu, Hawaii." "1,372,4682" "-11.055876" "-171.078439"
"Chrysopogon aciculatus" "Swains" "Tokelau" 0.333 "0" "Poaceae" "Poales" "glonpier" 0.5 "Chrysopogon aciculatus (Retz.) Trin." "Whistler, W. A. 1998. A study of the rare plants of American Samoa. The U.S. Fish and Wildlife Service, Honolulu, Hawaii." "1,372,2189" "-11.055876" "-171.078439"
"Strobilanthes alternata" "Swains" "Tokelau" 0 "0" "Acanthaceae" "Lamiales" "glonpier" 0 "Hemigraphis alternata (Burm.f.) T.Anders." "Whistler, W. A. 1998. A study of the rare plants of American Samoa. The U.S. Fish and Wildlife Service, Honolulu, Hawaii." "1,372" "-11.055876" "-171.078439"
"Cyperus rotundus" "Swains" "Tokelau" 0.167 "0" "Cyperaceae" "Poales" "glonpier" 1 "Cyperus rotundus L." "Whistler, W. A. 1998. A study of the rare plants of American Samoa. The U.S. Fish and Wildlife Service, Honolulu, Hawaii." "1,372,2825" "-11.055876" "-171.078439"
"Kalanchoe pinnata" "Swains" "Tokelau" 0.167 "0" "Crassulaceae" "Saxifragales" "glonpier" 1 "Kalanchoe pinnata (Lam.) Pers." "Whistler, W. A. 1998. A study of the rare plants of American Samoa. The U.S. Fish and Wildlife Service, Honolulu, Hawaii." "1,372,4620" "-11.055876" "-171.078439"
"Eleocharis geniculata" "Swains" "Tokelau" 1 "0" "Cyperaceae" "Poales" "glonpier" 0.5 "Eleocharis geniculata (L.) Roemer & Schultes" "Whistler, W. A. 1998. A study of the rare plants of American Samoa. The U.S. Fish and Wildlife Service, Honolulu, Hawaii." "1,372" "-11.055876" "-171.078439"
"Adenanthera pavonina" "Ta'u" "Samoa" 0.25 "0" "Fabaceae" "Fabales" "glonpier" 1 "Adenanthera pavonina L." "Whistler, W. A. 1998. A study of the rare plants of American Samoa. The U.S. Fish and Wildlife Service, Honolulu, Hawaii." "1,208,80,374" "-14.242045" "-169.468214"
"Amaranthus viridis" "Ta'u" "Samoa" 0.667 "0" "Amaranthaceae" "Caryophyllales" "glonpier" 0.5 "Amaranthus viridis L." "Whistler, W. A. 1998. A study of the rare plants of American Samoa. The U.S. Fish and Wildlife Service, Honolulu, Hawaii." "1,79,80" "-14.242045" "-169.468214"
"Achyranthes aspera" "Ta'u" "Samoa" 0.625 "0" "Amaranthaceae" "Caryophyllales" "glonpier" 0.5 "Achyranthes aspera L." "Whistler, W. A. 1998. A study of the rare plants of American Samoa. The U.S. Fish and Wildlife Service, Honolulu, Hawaii." "1,150,80,324" "-14.242045" "-169.468214"
"Mikania micrantha" "Ta'u" "Samoa" 0 "0" "Asteraceae" "Asterales" "glon" 0 "Mikania micrantha H.B.K." "Whistler, W. A. 1998. A study of the rare plants of American Samoa. The U.S. Fish and Wildlife Service, Honolulu, Hawaii." "1" "-14.242045" "-169.468214"
"Luffa cylindrica" "Ta'u" "Samoa" 1 "0" "Cucurbitaceae" "Cucurbitales" "glon" 0 "Luffa cylindrica (L.) Roemer" "Whistler, W. A. 1998. A study of the rare plants of American Samoa. The U.S. Fish and Wildlife Service, Honolulu, Hawaii." "1" "-14.242045" "-169.468214"
"Bischofia javanica" "Ta'u" "Samoa" 0.5 "0" "Phyllanthaceae" "Malpighiales" "glonpier" 0.5 "Bischofia javanica Bl." "Whistler, W. A. 1998. A study of the rare plants of American Samoa. The U.S. Fish and Wildlife Service, Honolulu, Hawaii." "1,150,80" "-14.242045" "-169.468214"
"Desmodium incanum" "Ta'u" "Samoa" 0 "0" "Fabaceae" "Fabales" "glonpier" 0 "Desmodium incanum DC." "Whistler, W. A. 1998. A study of the rare plants of American Samoa. The U.S. Fish and Wildlife Service, Honolulu, Hawaii." "1" "-14.242045" "-169.468214"
"Inocarpus fagifer" "Ta'u" "Samoa" 0 "0" "Fabaceae" "Fabales" "glon" 0 "Inocarpus fagifer (Parkinson) Fosb." "Whistler, W. A. 1998. A study of the rare plants of American Samoa. The U.S. Fish and Wildlife Service, Honolulu, Hawaii." "1" "-14.242045" "-169.468214"
"Leucaena leucocephala" "Ta'u" "Samoa" 0.333 "0" "Fabaceae" "Fabales" "glonpier" 1 "Leucaena leucocephala (Lam.) de Wit" "Whistler, W. A. 1998. A study of the rare plants of American Samoa. The U.S. Fish and Wildlife Service, Honolulu, Hawaii." "1,208,150,79,80,4993" "-14.242045" "-169.468214"
"Pueraria montana" "Ta'u" "Samoa" 0.286 "0" "Fabaceae" "Fabales" "glonpier" 1 "Pueraria lobata (Willd.) Ohwi" "Whistler, W. A. 1998. A study of the rare plants of American Samoa. The U.S. Fish and Wildlife Service, Honolulu, Hawaii." "1,208,79,80,446,6321,6322" "-14.242045" "-169.468214"
"Sida rhombifolia" "Ta'u" "Samoa" 0.333 "0" "Malvaceae" "Malvales" "glonpier" 1 "Sida rhombifolia L." "Whistler, W. A. 1998. A study of the rare plants of American Samoa. The U.S. Fish and Wildlife Service, Honolulu, Hawaii." "1,208,79,80,6858,6859" "-14.242045" "-169.468214"
"Portulaca oleracea" "Ta'u" "Samoa" 0.417 "0" "Portulacaceae" "Caryophyllales" "glonpier" 0.5 "Portulaca oleracea L." "Whistler, W. A. 1998. A study of the rare plants of American Samoa. The U.S. Fish and Wildlife Service, Honolulu, Hawaii." "1,210,150,79,80,6182" "-14.242045" "-169.468214"
"Morinda citrifolia" "Ta'u" "Samoa" 1 "0" "Rubiaceae" "Gentianales" "glon" 0 "Morinda citrifolia L." "Whistler, W. A. 1998. A study of the rare plants of American Samoa. The U.S. Fish and Wildlife Service, Honolulu, Hawaii." "1" "-14.242045" "-169.468214"
"Triumfetta rhomboidea" "Ta'u" "Samoa" 0.3 "0" "Sparrmanniaceae" "Malvales" "glonpier" 1 "Triumfetta rhomboidea Jacq." "Whistler, W. A. 1998. A study of the rare plants of American Samoa. The U.S. Fish and Wildlife Service, Honolulu, Hawaii." "1,208,79,80,7806" "-14.242045" "-169.468214"
"Premna serratifolia" "Ta'u" "Samoa" 0 "0" "Lamiaceae" "Lamiales" "glon" 0 "Premna serratifolia L." "Whistler, W. A. 1998. A study of the rare plants of American Samoa. The U.S. Fish and Wildlife Service, Honolulu, Hawaii." "1" "-14.242045" "-169.468214"
"Commelina diffusa" "Ta'u" "Samoa" 0.375 "0" "Commelinaceae" "Commelinales" "glonpier" 0.5 "Commelina diffusa Burm.f." "Whistler, W. A. 1998. A study of the rare plants of American Samoa. The U.S. Fish and Wildlife Service, Honolulu, Hawaii." "1,79,80,2495" "-14.242045" "-169.468214"
"Kyllinga nemoralis" "Ta'u" "Samoa" 0.5 "0" "Cyperaceae" "Poales" "glonpier" 0.5 "Kyllinga nemoralis (Forst.) Dandy ex Hutch. & Dalziel" "Whistler, W. A. 1998. A study of the rare plants of American Samoa. The U.S. Fish and Wildlife Service, Honolulu, Hawaii." "1,208,79,80,4762,4763,4764" "-14.242045" "-169.468214"
"Dioscorea bulbifera" "Ta'u" "Samoa" 0.333 "0" "Dioscoreaceae" "Dioscoreales" "glonpier" 0.5 "Dioscorea bulbifera L." "Whistler, W. A. 1998. A study of the rare plants of American Samoa. The U.S. Fish and Wildlife Service, Honolulu, Hawaii." "1,150,80,446,3126,3127" "-14.242045" "-169.468214"
"Urochloa glumaris" "Ta'u" "Samoa" 0.333 "0" "Poaceae" "Poales" "glonpier" 0.5 "Brachiaria paspaloides (Presl) C.E.Hubb." "Whistler, W. A. 1998. A study of the rare plants of American Samoa. The U.S. Fish and Wildlife Service, Honolulu, Hawaii." "1,79,7938" "-14.242045" "-169.468214"
"NA" "Ta'u" "Samoa" 0.2 "0" "NA" "NA" "glonpier" 0 "Centosteca lappacea (L.) Desv." "Whistler, W. A. 1998. A study of the rare plants of American Samoa. The U.S. Fish and Wildlife Service, Honolulu, Hawaii." "1" "-14.242045" "-169.468214"
"Cyrtococcum oxyphyllum" "Ta'u" "Samoa" 0.667 "0" "Poaceae" "Poales" "glonpier" 0.5 "Cyrtococcum oxyphyllum Stapf" "Whistler, W. A. 1998. A study of the rare plants of American Samoa. The U.S. Fish and Wildlife Service, Honolulu, Hawaii." "1,79,2840" "-14.242045" "-169.468214"
"Oplismenus hirtellus" "Ta'u" "Samoa" 0.25 "0" "Poaceae" "Poales" "glonpier" 0.5 "Oplismenus hirtellus (L.) Beauv." "Whistler, W. A. 1998. A study of the rare plants of American Samoa. The U.S. Fish and Wildlife Service, Honolulu, Hawaii." "1,79,446,5362" "-14.242045" "-169.468214"
"Tacca leontopetaloides" "Ta'u" "Samoa" 1 "0" "Taccaceae" "Dioscoreales" "glon" 0 "Tacca leontopetaloides (L.) Kuntze" "Whistler, W. A. 1998. A study of the rare plants of American Samoa. The U.S. Fish and Wildlife Service, Honolulu, Hawaii." "1" "-14.242045" "-169.468214"
"Zingiber zerumbet" "Ta'u" "Samoa" 0 "0" "Zingiberaceae" "Zingiberales" "glon" 0 "Zingiber zerumbet (L.) Smith" "Whistler, W. A. 1998. A study of the rare plants of American Samoa. The U.S. Fish and Wildlife Service, Honolulu, Hawaii." "1" "-14.242045" "-169.468214"
"Schizostachyum glaucifolium" "Ta'u" "Samoa" 0 "0" "Poaceae" "Poales" "glon" 0 "Schizostachyum glaucifolium (Rupr.) Munro" "Whistler, W. A. 1998. A study of the rare plants of American Samoa. The U.S. Fish and Wildlife Service, Honolulu, Hawaii." "1" "-14.242045" "-169.468214"
"Terminalia catappa" "Ta'u" "Samoa" 1 "0" "Combretaceae" "Myrtales" "glon" 0 "Terminalia catappa L." "Whistler, W. A. 1998. A study of the rare plants of American Samoa. The U.S. Fish and Wildlife Service, Honolulu, Hawaii." "1" "-14.242045" "-169.468214"
"Stictocardia tiliifolia" "Ta'u" "Samoa" 0 "0" "Convolvulaceae" "Solanales" "glonpier" 0 "Stictocardia tiliifolia (Desr.) Hall.f." "Whistler, W. A. 1998. A study of the rare plants of American Samoa. The U.S. Fish and Wildlife Service, Honolulu, Hawaii." "1" "-14.242045" "-169.468214"
"Aleurites moluccanus" "Ta'u" "Samoa" 0.333 "0" "Euphorbiaceae" "Malpighiales" "glonpier" 1 "Aleurites moluccana (L.) Willd." "Whistler, W. A. 1998. A study of the rare plants of American Samoa. The U.S. Fish and Wildlife Service, Honolulu, Hawaii." "1,208,150,80,622,623" "-14.242045" "-169.468214"
"Euphorbia heterophylla" "Ta'u" "Samoa" 0.25 "0" "Euphorbiaceae" "Malpighiales" "glonpier" 0.5 "Euphorbia cyathophora Murray" "Whistler, W. A. 1998. A study of the rare plants of American Samoa. The U.S. Fish and Wildlife Service, Honolulu, Hawaii." "1,3633" "-14.242045" "-169.468214"
"Desmodium heterocarpon" "Ta'u" "Samoa" 0.5 "0" "Fabaceae" "Fabales" "glonpier" 0.5 "Desmodium heterocarpon (L.) DC. var. strigosum V.Meeuw." "Whistler, W. A. 1998. A study of the rare plants of American Samoa. The U.S. Fish and Wildlife Service, Honolulu, Hawaii." "1,79,80,446" "-14.242045" "-169.468214"
"Clidemia hirta" "Ta'u" "Samoa" 0 "0" "Melastomataceae" "Myrtales" "glonpier" 1 "Clidemia hierta (L.) D.Don" "Whistler, W. A. 1998. A study of the rare plants of American Samoa. The U.S. Fish and Wildlife Service, Honolulu, Hawaii." "1,208,446" "-14.242045" "-169.468214"
"Syzygium samarangense" "Ta'u" "Samoa" 1 "0" "Myrtaceae" "Myrtales" "glon" 0 "Syzygium samarangense (Bl.) Merr. & Perry" "Whistler, W. A. 1998. A study of the rare plants of American Samoa. The U.S. Fish and Wildlife Service, Honolulu, Hawaii." "1" "-14.242045" "-169.468214"
"Boerhavia repens" "Ta'u" "Samoa" 1 "0" "Nyctaginaceae" "Caryophyllales" "glon" 0 "Boerhavia repens L." "Whistler, W. A. 1998. A study of the rare plants of American Samoa. The U.S. Fish and Wildlife Service, Honolulu, Hawaii." "1" "-14.242045" "-169.468214"
"Oxalis corniculata" "Ta'u" "Samoa" 0.25 "0" "Oxalidaceae" "Oxalidales" "glonpier" 0.5 "Oxalis corniculata L." "Whistler, W. A. 1998. A study of the rare plants of American Samoa. The U.S. Fish and Wildlife Service, Honolulu, Hawaii." "1,79,80,5388" "-14.242045" "-169.468214"
"Digitaria henryi" "Ta'u" "Samoa" 0.25 "0" "Poaceae" "Poales" "glonpier" 0.5 "Digitaria henryi Rendle" "Whistler, W. A. 1998. A study of the rare plants of American Samoa. The U.S. Fish and Wildlife Service, Honolulu, Hawaii." "1,80" "-14.242045" "-169.468214"
"Clerodendrum buchananii" "Ta'u" "Samoa" 0 "0" "Lamiaceae" "Lamiales" "glon" 0 "Clerodendrum buchananii (Roxb.) Walp. var. fallax (Lindl.) Bakh." "Whistler, W. A. 1998. A study of the rare plants of American Samoa. The U.S. Fish and Wildlife Service, Honolulu, Hawaii." "1" "-14.242045" "-169.468214"
"Abelmoschus moschatus" "Ta'u" "Samoa" 0.409 "0" "Malvaceae" "Malvales" "glonpier" 1 "Hibiscus abelmoschus L." "Whistler, W. A. 1998. A study of the rare plants of American Samoa. The U.S. Fish and Wildlife Service, Honolulu, Hawaii." "1,79,80,114,115,116,117,118,119,120,121" "-14.242045" "-169.468214"
"Paspalum vaginatum" "Ta'u" "Samoa" 0.25 "0" "Poaceae" "Poales" "glonpier" 0.5 "Paspalum vaginatum Sw." "Whistler, W. A. 1998. A study of the rare plants of American Samoa. The U.S. Fish and Wildlife Service, Honolulu, Hawaii." "1,80" "-14.242045" "-169.468214"
"Canarium harveyi" "Ta'u" "Samoa" 0 "0" "Burseraceae" "Sapindales" "glon" 0 "Canarium harveyi Seem." "Whistler, W. A. 1998. A study of the rare plants of American Samoa. The U.S. Fish and Wildlife Service, Honolulu, Hawaii." "1" "-14.242045" "-169.468214"
"Phyllanthus urinaria" "Ta'u" "Samoa" 0.25 "0" "Phyllanthaceae" "Malpighiales" "glonpier" 0.5 "Phyllanthus urinaria L." "Whistler, W. A. 1998. A study of the rare plants of American Samoa. The U.S. Fish and Wildlife Service, Honolulu, Hawaii." "1,5942" "-14.242045" "-169.468214"
"Phyllanthus virgatus" "Ta'u" "Samoa" 0.667 "0" "Phyllanthaceae" "Malpighiales" "glonpier" 0.5 "Phyllanthus virgatus Forst.f." "Whistler, W. A. 1998. A study of the rare plants of American Samoa. The U.S. Fish and Wildlife Service, Honolulu, Hawaii." "1,79,80" "-14.242045" "-169.468214"
"Oldenlandia corymbosa" "Ta'u" "Samoa" 0 "0" "Rubiaceae" "Gentianales" "glonpier" 0 "Hedyotis corymbosa (L.) Lam." "Whistler, W. A. 1998. A study of the rare plants of American Samoa. The U.S. Fish and Wildlife Service, Honolulu, Hawaii." "1" "-14.242045" "-169.468214"
"Clerodendrum chinense" "Ta'u" "Samoa" 0.125 "0" "Lamiaceae" "Lamiales" "glonpier" 1 "Clerodendrum chinense (Osbeck) Mabberly" "Whistler, W. A. 1998. A study of the rare plants of American Samoa. The U.S. Fish and Wildlife Service, Honolulu, Hawaii." "1,208,446,2308" "-14.242045" "-169.468214"
"Uraria lagopodioides" "Ta'u" "Samoa" 0.333 "0" "Fabaceae" "Fabales" "glonpier" 0.5 "Uraria lagopodoides (L.) Desv. ex DC." "Whistler, W. A. 1998. A study of the rare plants of American Samoa. The U.S. Fish and Wildlife Service, Honolulu, Hawaii." "1,79,80" "-14.242045" "-169.468214"
"Ruellia prostrata" "Ta'u" "Samoa" 0.3 "0" "Acanthaceae" "Lamiales" "glonpier" 0.5 "Ruellia prostrata Poir." "Whistler, W. A. 1998. A study of the rare plants of American Samoa. The U.S. Fish and Wildlife Service, Honolulu, Hawaii." "1,446,6482,6483,6484" "-14.242045" "-169.468214"
"Centella asiatica" "Ta'u" "Samoa" 0.375 "0" "Apiaceae" "Apiales" "glonpier" 0.5 "Centella asiatica (L.) Urb." "Whistler, W. A. 1998. A study of the rare plants of American Samoa. The U.S. Fish and Wildlife Service, Honolulu, Hawaii." "1,79,80,1860" "-14.242045" "-169.468214"
"Bidens pilosa" "Ta'u" "Samoa" 0.333 "0" "Asteraceae" "Asterales" "glonpier" 0.5 "Bidens alba (L.) DC." "Whistler, W. A. 1998. A study of the rare plants of American Samoa. The U.S. Fish and Wildlife Service, Honolulu, Hawaii." "1,1188,79,80,1196" "-14.242045" "-169.468214"
"Emilia sonchifolia" "Ta'u" "Samoa" 0.333 "0" "Asteraceae" "Asterales" "glonpier" 0.5 "Emilia sonchifolia (L.) DC." "Whistler, W. A. 1998. A study of the rare plants of American Samoa. The U.S. Fish and Wildlife Service, Honolulu, Hawaii." "1,79,80" "-14.242045" "-169.468214"
"Cyanthillium cinereum" "Ta'u" "Samoa" 0.375 "0" "Asteraceae" "Asterales" "glonpier" 0.5 "Vernonia cinerea (L.) Less." "Whistler, W. A. 1998. A study of the rare plants of American Samoa. The U.S. Fish and Wildlife Service, Honolulu, Hawaii." "1,79,80,2661" "-14.242045" "-169.468214"
"Acalypha lanceolata" "Ta'u" "Samoa" 0.4 "0" "Euphorbiaceae" "Malpighiales" "glonpier" 0.5 "Acalypha lanceolata Willd." "Whistler, W. A. 1998. A study of the rare plants of American Samoa. The U.S. Fish and Wildlife Service, Honolulu, Hawaii." "1,79,80,295,296" "-14.242045" "-169.468214"
"Euphorbia hirta" "Ta'u" "Samoa" 0.4 "0" "Euphorbiaceae" "Malpighiales" "glonpier" 0.5 "Chamaesyce hirta (L.) Millsp." "Whistler, W. A. 1998. A study of the rare plants of American Samoa. The U.S. Fish and Wildlife Service, Honolulu, Hawaii." "1,79,80,3662,3663" "-14.242045" "-169.468214"
"Euphorbia hypericifolia" "Ta'u" "Samoa" 0.25 "0" "Euphorbiaceae" "Malpighiales" "glonpier" 0.5 "Chamaesyce hypericifolia (L.) Millsp." "Whistler, W. A. 1998. A study of the rare plants of American Samoa. The U.S. Fish and Wildlife Service, Honolulu, Hawaii." "1,74" "-14.242045" "-169.468214"
"Euphorbia prostrata" "Ta'u" "Samoa" 0.333 "0" "Euphorbiaceae" "Malpighiales" "glonpier" 0.5 "Chamaesyce prostrata (Ait.) Small" "Whistler, W. A. 1998. A study of the rare plants of American Samoa. The U.S. Fish and Wildlife Service, Honolulu, Hawaii." "1,79,80" "-14.242045" "-169.468214"
"Euphorbia thymifolia" "Ta'u" "Samoa" 0.25 "0" "Euphorbiaceae" "Malpighiales" "glonpier" 0.5 "Chamaesyce thymifolia (L.) Millsp." "Whistler, W. A. 1998. A study of the rare plants of American Samoa. The U.S. Fish and Wildlife Service, Honolulu, Hawaii." "1,3709" "-14.242045" "-169.468214"
"Phyllanthus amarus" "Ta'u" "Samoa" 0.375 "0" "Phyllanthaceae" "Malpighiales" "glonpier" 0.5 "Phyllanthus amarus Sch. & Thon." "Whistler, W. A. 1998. A study of the rare plants of American Samoa. The U.S. Fish and Wildlife Service, Honolulu, Hawaii." "1,79,80,5932" "-14.242045" "-169.468214"
"Abrus precatorius" "Ta'u" "Samoa" 0.75 "0" "Fabaceae" "Fabales" "glonpier" 0.5 "Abrus precatorius L." "Whistler, W. A. 1998. A study of the rare plants of American Samoa. The U.S. Fish and Wildlife Service, Honolulu, Hawaii." "1,165" "-14.242045" "-169.468214"
"Alysicarpus vaginalis" "Ta'u" "Samoa" 0 "0" "Fabaceae" "Fabales" "glonpier" 0 "Alysicarpus vaginalis (L.) DC." "Whistler, W. A. 1998. A study of the rare plants of American Samoa. The U.S. Fish and Wildlife Service, Honolulu, Hawaii." "1" "-14.242045" "-169.468214"
"Desmodium triflorum" "Ta'u" "Samoa" 0.25 "0" "Fabaceae" "Fabales" "glonpier" 0.5 "Desmodium triflorum (L.) DC." "Whistler, W. A. 1998. A study of the rare plants of American Samoa. The U.S. Fish and Wildlife Service, Honolulu, Hawaii." "1,3011" "-14.242045" "-169.468214"
"Mimosa pudica" "Ta'u" "Samoa" 0 "0" "Fabaceae" "Fabales" "glon" 0 "Mimosa pudica L." "Whistler, W. A. 1998. A study of the rare plants of American Samoa. The U.S. Fish and Wildlife Service, Honolulu, Hawaii." "1" "-14.242045" "-169.468214"
"Sida parvifolia" "Ta'u" "Samoa" 0 "0" "Malvaceae" "Malvales" "glon" 0 "Sida samoensis Rechinger" "Whistler, W. A. 1998. A study of the rare plants of American Samoa. The U.S. Fish and Wildlife Service, Honolulu, Hawaii." "1" "-14.242045" "-169.468214"
"Psidium guajava" "Ta'u" "Samoa" 0.357 "0" "Myrtaceae" "Myrtales" "glonpier" 1 "Psidium guajava L." "Whistler, W. A. 1998. A study of the rare plants of American Samoa. The U.S. Fish and Wildlife Service, Honolulu, Hawaii." "1,208,79,80,6266,6267,6268" "-14.242045" "-169.468214"
"Ludwigia octovalvis" "Ta'u" "Samoa" 0.333 "0" "Onagraceae" "Myrtales" "glonpier" 0.5 "Ludwigia octocalvis (Jacq.) Raven" "Whistler, W. A. 1998. A study of the rare plants of American Samoa. The U.S. Fish and Wildlife Service, Honolulu, Hawaii." "1,150,79" "-14.242045" "-169.468214"
"Passiflora foetida" "Ta'u" "Samoa" 0.3 "0" "Passifloraceae" "Malpighiales" "glonpier" 1 "Passiflora foetida L." "Whistler, W. A. 1998. A study of the rare plants of American Samoa. The U.S. Fish and Wildlife Service, Honolulu, Hawaii." "1,208,79,5719,5720" "-14.242045" "-169.468214"
"Polygala paniculata" "Ta'u" "Samoa" 0.375 "0" "Polygalaceae" "Fabales" "glonpier" 0.5 "Polygala paniculata L." "Whistler, W. A. 1998. A study of the rare plants of American Samoa. The U.S. Fish and Wildlife Service, Honolulu, Hawaii." "1,210,79,80" "-14.242045" "-169.468214"
"Spermacoce rubescens" "Ta'u" "Samoa" 0 "0" "Rubiaceae" "Gentianales" "glon" 0 "Spermacoce assurgens Ruiz and Pavon" "Whistler, W. A. 1998. A study of the rare plants of American Samoa. The U.S. Fish and Wildlife Service, Honolulu, Hawaii." "1" "-14.242045" "-169.468214"
"Physalis angulata" "Ta'u" "Samoa" 0.375 "0" "Solanaceae" "Solanales" "glonpier" 0.5 "Physalis angulata L." "Whistler, W. A. 1998. A study of the rare plants of American Samoa. The U.S. Fish and Wildlife Service, Honolulu, Hawaii." "1,210,79,5960" "-14.242045" "-169.468214"
"Stachytarpheta urticifolia" "Ta'u" "Samoa" 0 "0" "Verbenaceae" "Lamiales" "glon" 0 "Stachytarpheta urticaefolia (Salisb.) Sims" "Whistler, W. A. 1998. A study of the rare plants of American Samoa. The U.S. Fish and Wildlife Service, Honolulu, Hawaii." "1" "-14.242045" "-169.468214"
"Amorphophallus paeoniifolius" "Ta'u" "Samoa" 0 "0" "Araceae" "Alismatales" "glon" 0 "Amorphophallus paeoniifolius (Dennst.) Nicholson" "Whistler, W. A. 1998. A study of the rare plants of American Samoa. The U.S. Fish and Wildlife Service, Honolulu, Hawaii." "1" "-14.242045" "-169.468214"
"Canna indica" "Ta'u" "Samoa" 0.25 "0" "Cannaceae" "Zingiberales" "glonpier" 0.5 "Canna indica L." "Whistler, W. A. 1998. A study of the rare plants of American Samoa. The U.S. Fish and Wildlife Service, Honolulu, Hawaii." "1,208,79,1424" "-14.242045" "-169.468214"
"Fimbristylis dichotoma" "Ta'u" "Samoa" 0 "0" "Cyperaceae" "Poales" "glon" 0 "Fimbristylis dichotoma (L.) Vahl" "Whistler, W. A. 1998. A study of the rare plants of American Samoa. The U.S. Fish and Wildlife Service, Honolulu, Hawaii." "1" "-14.242045" "-169.468214"
"Axonopus compressus" "Ta'u" "Samoa" 0.333 "0" "Poaceae" "Poales" "glonpier" 0.5 "Axonopus compressus (Sw.) Beauv." "Whistler, W. A. 1998. A study of the rare plants of American Samoa. The U.S. Fish and Wildlife Service, Honolulu, Hawaii." "1,79,1044" "-14.242045" "-169.468214"
"Cenchrus echinatus" "Ta'u" "Samoa" 0.357 "0" "Poaceae" "Poales" "glonpier" 1 "Cenchrus echinatus L." "Whistler, W. A. 1998. A study of the rare plants of American Samoa. The U.S. Fish and Wildlife Service, Honolulu, Hawaii." "1,208,79,80,1779,1780,1781" "-14.242045" "-169.468214"
"Chloris barbata" "Ta'u" "Samoa" 0.3 "0" "Poaceae" "Poales" "glonpier" 1 "Chloris barbata (L.) Sw." "Whistler, W. A. 1998. A study of the rare plants of American Samoa. The U.S. Fish and Wildlife Service, Honolulu, Hawaii." "1,208,79,2071,2072" "-14.242045" "-169.468214"
"Dactyloctenium aegyptium" "Ta'u" "Samoa" 0.333 "0" "Poaceae" "Poales" "glonpier" 0.5 "Dactyloctenium aegyptium (L.) Willd." "Whistler, W. A. 1998. A study of the rare plants of American Samoa. The U.S. Fish and Wildlife Service, Honolulu, Hawaii." "1,74,2859" "-14.242045" "-169.468214"
"Digitaria ciliaris" "Ta'u" "Samoa" 0.25 "0" "Poaceae" "Poales" "glonpier" 1 "Digitaria ciliaris (Retz.) Koel." "Whistler, W. A. 1998. A study of the rare plants of American Samoa. The U.S. Fish and Wildlife Service, Honolulu, Hawaii." "1,208,79,3058" "-14.242045" "-169.468214"
"Digitaria horizontalis" "Ta'u" "Samoa" 0 "0" "Poaceae" "Poales" "glonpier" 0 "Digitaria horizontalis Willd." "Whistler, W. A. 1998. A study of the rare plants of American Samoa. The U.S. Fish and Wildlife Service, Honolulu, Hawaii." "1" "-14.242045" "-169.468214"
"Digitaria radicosa" "Ta'u" "Samoa" 0 "0" "Poaceae" "Poales" "glon" 0 "Digitaria radicosa (Presl) Miq." "Whistler, W. A. 1998. A study of the rare plants of American Samoa. The U.S. Fish and Wildlife Service, Honolulu, Hawaii." "1" "-14.242045" "-169.468214"
"Eleusine indica" "Ta'u" "Samoa" 0.286 "0" "Poaceae" "Poales" "glonpier" 1 "Eleusine indica (L.) Gaertn." "Whistler, W. A. 1998. A study of the rare plants of American Samoa. The U.S. Fish and Wildlife Service, Honolulu, Hawaii." "1,208,79,80,3442,3443,3444" "-14.242045" "-169.468214"
"Eragrostis amabilis" "Ta'u" "Samoa" 0.333 "0" "Poaceae" "Poales" "glonpier" 0.5 "Eragrostis tenella (L.) Beauv. ex Roemer & Schultes" "Whistler, W. A. 1998. A study of the rare plants of American Samoa. The U.S. Fish and Wildlife Service, Honolulu, Hawaii." "1,79,80" "-14.242045" "-169.468214"
"Eriochloa procera" "Ta'u" "Samoa" 0 "0" "Poaceae" "Poales" "glonpier" 0 "Eriochloa procera (Retz.) C.E.Hubb." "Whistler, W. A. 1998. A study of the rare plants of American Samoa. The U.S. Fish and Wildlife Service, Honolulu, Hawaii." "1" "-14.242045" "-169.468214"
"Paspalum conjugatum" "Ta'u" "Samoa" 0.375 "0" "Poaceae" "Poales" "glonpier" 1 "Paspalum conjugatum Bergius" "Whistler, W. A. 1998. A study of the rare plants of American Samoa. The U.S. Fish and Wildlife Service, Honolulu, Hawaii." "1,208,150,79,80,5517,5518,5519" "-14.242045" "-169.468214"
"Paspalum setaceum" "Ta'u" "Samoa" 0.25 "0" "Poaceae" "Poales" "glonpier" 0.5 "Paspalum setaceum Michx." "Whistler, W. A. 1998. A study of the rare plants of American Samoa. The U.S. Fish and Wildlife Service, Honolulu, Hawaii." "1,5624" "-14.242045" "-169.468214"
"Sporobolus diandrus" "Ta'u" "Samoa" 0 "0" "Poaceae" "Poales" "glon" 0 "Sporobolus diander (Retz.) P.Beauv." "Whistler, W. A. 1998. A study of the rare plants of American Samoa. The U.S. Fish and Wildlife Service, Honolulu, Hawaii." "1" "-14.242045" "-169.468214"
"Zoysia tenuifolia" "Ta'u" "Samoa" 0 "0" "Poaceae" "Poales" "glon" 0 "Zoysia tenuifolia Willd. ex Trin." "Whistler, W. A. 1998. A study of the rare plants of American Samoa. The U.S. Fish and Wildlife Service, Honolulu, Hawaii." "1" "-14.242045" "-169.468214"
"Ageratum conyzoides" "Ta'u" "Samoa" 0.333 "0" "Asteraceae" "Asterales" "glonpier" 0.5 "Ageratum conyzoides L." "Whistler, W. A. 1998. A study of the rare plants of American Samoa. The U.S. Fish and Wildlife Service, Honolulu, Hawaii." "1,79,80" "-14.242045" "-169.468214"
"Crassocephalum crepidioides" "Ta'u" "Samoa" 0.167 "0" "Asteraceae" "Asterales" "glonpier" 1 "Crassocephalum crepidioides (Benth.) S.Moore" "Whistler, W. A. 1998. A study of the rare plants of American Samoa. The U.S. Fish and Wildlife Service, Honolulu, Hawaii." "1,208,79" "-14.242045" "-169.468214"
"Synedrella nodiflora" "Ta'u" "Samoa" 0.375 "0" "Asteraceae" "Asterales" "glonpier" 0.5 "Synedrella nodiflora (L.) Gaertn." "Whistler, W. A. 1998. A study of the rare plants of American Samoa. The U.S. Fish and Wildlife Service, Honolulu, Hawaii." "1,79,80,7325" "-14.242045" "-169.468214"
"Cucumis melo" "Ta'u" "Samoa" 0 "0" "Cucurbitaceae" "Cucurbitales" "glon" 0 "Cucumis melo L." "Whistler, W. A. 1998. A study of the rare plants of American Samoa. The U.S. Fish and Wildlife Service, Honolulu, Hawaii." "1" "-14.242045" "-169.468214"
"Senna alata" "Ta'u" "Samoa" 0 "0" "Fabaceae" "Fabales" "glonpier" 0 "Senna alata (L.) Roxb." "Whistler, W. A. 1998. A study of the rare plants of American Samoa. The U.S. Fish and Wildlife Service, Honolulu, Hawaii." "1" "-14.242045" "-169.468214"
"Urena lobata" "Ta'u" "Samoa" 0.375 "0" "Malvaceae" "Malvales" "glonpier" 1 "Urena lobata L." "Whistler, W. A. 1998. A study of the rare plants of American Samoa. The U.S. Fish and Wildlife Service, Honolulu, Hawaii." "1,208,79,80,7905,7906,7907,7908" "-14.242045" "-169.468214"
"Citrus hystrix" "Ta'u" "Samoa" 0 "0" "Rutaceae" "Sapindales" "glon" 0 "Citrus macroptera Montr." "Whistler, W. A. 1998. A study of the rare plants of American Samoa. The U.S. Fish and Wildlife Service, Honolulu, Hawaii." "1" "-14.242045" "-169.468214"
"Solanum americanum" "Ta'u" "Samoa" 0.75 "0" "Solanaceae" "Solanales" "glonpier" 0.5 "Solanum americanum Mill." "Whistler, W. A. 1998. A study of the rare plants of American Samoa. The U.S. Fish and Wildlife Service, Honolulu, Hawaii." "1,79" "-14.242045" "-169.468214"
"Solanum viride" "Ta'u" "Samoa" 1 "0" "Solanaceae" "Solanales" "glon" 0 "Solanum viride Forst.f. ex Spreng." "Whistler, W. A. 1998. A study of the rare plants of American Samoa. The U.S. Fish and Wildlife Service, Honolulu, Hawaii." "1" "-14.242045" "-169.468214"
"Laportea interrupta" "Ta'u" "Samoa" 0.4 "0" "Urticaceae" "Rosales" "glonpier" 0.5 "Laportea interrupta (L.) Chew" "Whistler, W. A. 1998. A study of the rare plants of American Samoa. The U.S. Fish and Wildlife Service, Honolulu, Hawaii." "1,79,80,3934,3935" "-14.242045" "-169.468214"
"Pilea microphylla" "Ta'u" "Samoa" 0.375 "0" "Urticaceae" "Rosales" "glonpier" 0.5 "Pilea microphylla (L.) Liebm." "Whistler, W. A. 1998. A study of the rare plants of American Samoa. The U.S. Fish and Wildlife Service, Honolulu, Hawaii." "1,210,79,5980" "-14.242045" "-169.468214"
"Cyperus compressus" "Ta'u" "Samoa" 0.333 "0" "Cyperaceae" "Poales" "glonpier" 0.5 "Cyperus compressus L." "Whistler, W. A. 1998. A study of the rare plants of American Samoa. The U.S. Fish and Wildlife Service, Honolulu, Hawaii." "1,79,80" "-14.242045" "-169.468214"
"Cynodon dactylon" "Ta'u" "Samoa" 0.333 "0" "Poaceae" "Poales" "glonpier" 1 "Cynodon dactylon (L.) Pers." "Whistler, W. A. 1998. A study of the rare plants of American Samoa. The U.S. Fish and Wildlife Service, Honolulu, Hawaii." "1,208,150,79,80,2730" "-14.242045" "-169.468214"
"Echinochloa colona" "Ta'u" "Samoa" 0.333 "0" "Poaceae" "Poales" "glonpier" 0.5 "Echinochloa colona (L.) Link" "Whistler, W. A. 1998. A study of the rare plants of American Samoa. The U.S. Fish and Wildlife Service, Honolulu, Hawaii." "1,79,3181" "-14.242045" "-169.468214"
"Adenostemma viscosum" "Ta'u" "Samoa" 1 "0" "Asteraceae" "Asterales" "glon" 0 "Adenostemma viscosum Forst." "Whistler, W. A. 1998. A study of the rare plants of American Samoa. The U.S. Fish and Wildlife Service, Honolulu, Hawaii." "1" "-14.242045" "-169.468214"
"Leucas decemdentata" "Ta'u" "Samoa" 1 "0" "Lamiaceae" "Lamiales" "glon" 0 "Leucas decemdentata (Forst.f.) Sm." "Whistler, W. A. 1998. A study of the rare plants of American Samoa. The U.S. Fish and Wildlife Service, Honolulu, Hawaii." "1" "-14.242045" "-169.468214"
"Blechum pyramidatum" "Ta'u" "Samoa" 0 "0" "Acanthaceae" "Lamiales" "glonpier" 0 "Blechum pyramidatum (Lam.) Urb." "Whistler, W. A. 1998. A study of the rare plants of American Samoa. The U.S. Fish and Wildlife Service, Honolulu, Hawaii." "1" "-14.242045" "-169.468214"
"Ruellia tuberosa" "Ta'u" "Samoa" 0.25 "0" "Acanthaceae" "Lamiales" "glonpier" 0.5 "Ruellia tuberosa L." "Whistler, W. A. 1998. A study of the rare plants of American Samoa. The U.S. Fish and Wildlife Service, Honolulu, Hawaii." "1,6489" "-14.242045" "-169.468214"
"Alternanthera sessilis" "Ta'u" "Samoa" 0.333 "0" "Amaranthaceae" "Caryophyllales" "glonpier" 0.5 "Alternanthera sessilis (L.) R.Br. ex DC." "Whistler, W. A. 1998. A study of the rare plants of American Samoa. The U.S. Fish and Wildlife Service, Honolulu, Hawaii." "1,79,80" "-14.242045" "-169.468214"
"Euploca procumbens" "Ta'u" "Samoa" 0.25 "0" "Heliotropiaceae" "Boraginales" "glonpier" 0.5 "Heliotropium procumbens Mill." "Whistler, W. A. 1998. A study of the rare plants of American Samoa. The U.S. Fish and Wildlife Service, Honolulu, Hawaii." "1,4143" "-14.242045" "-169.468214"
"Carica papaya" "Ta'u" "Samoa" 0 "0" "Caricaceae" "Brassicales" "glon" 0 "Carica papaya L." "Whistler, W. A. 1998. A study of the rare plants of American Samoa. The U.S. Fish and Wildlife Service, Honolulu, Hawaii." "1" "-14.242045" "-169.468214"
"Crotalaria retusa" "Ta'u" "Samoa" 0.25 "0" "Fabaceae" "Fabales" "glonpier" 0.5 "Crotalaria retusa L." "Whistler, W. A. 1998. A study of the rare plants of American Samoa. The U.S. Fish and Wildlife Service, Honolulu, Hawaii." "1,79" "-14.242045" "-169.468214"
"Ludwigia hyssopifolia" "Ta'u" "Samoa" 0 "0" "Onagraceae" "Myrtales" "glonpier" 0 "Ludwigia hyssopifolia (G.Don) Exell" "Whistler, W. A. 1998. A study of the rare plants of American Samoa. The U.S. Fish and Wildlife Service, Honolulu, Hawaii." "1" "-14.242045" "-169.468214"
"Peperomia pellucida" "Ta'u" "Samoa" 0 "0" "Piperaceae" "Piperales" "glonpier" 0.5 "Peperomia pellucida (L.) Kunth" "Whistler, W. A. 1998. A study of the rare plants of American Samoa. The U.S. Fish and Wildlife Service, Honolulu, Hawaii." "1,446" "-14.242045" "-169.468214"
"Portulaca quadrifida" "Ta'u" "Samoa" 0 "0" "Portulacaceae" "Caryophyllales" "glon" 0 "Portulaca quadrifida L." "Whistler, W. A. 1998. A study of the rare plants of American Samoa. The U.S. Fish and Wildlife Service, Honolulu, Hawaii." "1" "-14.242045" "-169.468214"
"Kyllinga brevifolia" "Ta'u" "Samoa" 0.4 "0" "Cyperaceae" "Poales" "glonpier" 0.5 "Kyllinga brevifolia Rottb." "Whistler, W. A. 1998. A study of the rare plants of American Samoa. The U.S. Fish and Wildlife Service, Honolulu, Hawaii." "1,79,80,4683,4684" "-14.242045" "-169.468214"
"Cyperus polystachyos" "Ta'u" "Samoa" 0 "0" "Cyperaceae" "Poales" "glon" 0 "Pycreus polystachyos (Rottb.) Beauv." "Whistler, W. A. 1998. A study of the rare plants of American Samoa. The U.S. Fish and Wildlife Service, Honolulu, Hawaii." "1" "-14.242045" "-169.468214"
"Chrysopogon aciculatus" "Ta'u" "Samoa" 0.5 "0" "Poaceae" "Poales" "glonpier" 0.5 "Chrysopogon aciculatus (Retz.) Trin." "Whistler, W. A. 1998. A study of the rare plants of American Samoa. The U.S. Fish and Wildlife Service, Honolulu, Hawaii." "1,208,150,79" "-14.242045" "-169.468214"
"Coix lacryma-jobi" "Ta'u" "Samoa" 0.333 "0" "Poaceae" "Poales" "glonpier" 0.5 "Coix lacryma-jobi L." "Whistler, W. A. 1998. A study of the rare plants of American Samoa. The U.S. Fish and Wildlife Service, Honolulu, Hawaii." "1,79,80" "-14.242045" "-169.468214"
"Cyrtococcum trigonum" "Ta'u" "Samoa" 0.167 "0" "Poaceae" "Poales" "glonpier" 1 "Cyrtococcum trigonum (Retz.) A.Camus" "Whistler, W. A. 1998. A study of the rare plants of American Samoa. The U.S. Fish and Wildlife Service, Honolulu, Hawaii." "1,79,2841" "-14.242045" "-169.468214"
"Paspalum fimbriatum" "Ta'u" "Samoa" 0.167 "0" "Poaceae" "Poales" "glonpier" 1 "Paspalum fimbriatum H.B.K." "Whistler, W. A. 1998. A study of the rare plants of American Samoa. The U.S. Fish and Wildlife Service, Honolulu, Hawaii." "1,208,5568" "-14.242045" "-169.468214"
"Strobilanthes alternata" "Ta'u" "Samoa" 0.357 "0" "Acanthaceae" "Lamiales" "glonpier" 0.5 "Hemigraphis alternata (Burm.f.) T.Anders." "Whistler, W. A. 1998. A study of the rare plants of American Samoa. The U.S. Fish and Wildlife Service, Honolulu, Hawaii." "1,208,79,80,4155,4156,4157" "-14.242045" "-169.468214"
"Cyathula prostrata" "Ta'u" "Samoa" 0.625 "0" "Amaranthaceae" "Caryophyllales" "glonpier" 0.5 "Cyathula prostrata (L.) Bl." "Whistler, W. A. 1998. A study of the rare plants of American Samoa. The U.S. Fish and Wildlife Service, Honolulu, Hawaii." "1,79,80,2677" "-14.242045" "-169.468214"
"Eclipta prostrata" "Ta'u" "Samoa" 0 "0" "Asteraceae" "Asterales" "glonpier" 0 "Eclipta prostrata (L.) L." "Whistler, W. A. 1998. A study of the rare plants of American Samoa. The U.S. Fish and Wildlife Service, Honolulu, Hawaii." "1" "-14.242045" "-169.468214"
"Erechtites valerianifolia" "Ta'u" "Samoa" 0.333 "0" "Asteraceae" "Asterales" "glonpier" 0.5 "Erechtites valerianifolia (Wolf) DC." "Whistler, W. A. 1998. A study of the rare plants of American Samoa. The U.S. Fish and Wildlife Service, Honolulu, Hawaii." "1,79,80" "-14.242045" "-169.468214"
"Pseudelephantopus spicatus" "Ta'u" "Samoa" 0 "0" "Asteraceae" "Asterales" "glonpier" 0 "Pseudelephantopus spicatus (B.Juss. ex Aubl.) C.F.Baker" "Whistler, W. A. 1998. A study of the rare plants of American Samoa. The U.S. Fish and Wildlife Service, Honolulu, Hawaii." "1" "-14.242045" "-169.468214"
"Tridax procumbens" "Ta'u" "Samoa" 0.25 "0" "Asteraceae" "Asterales" "glonpier" 0.5 "Tridax procumbens L." "Whistler, W. A. 1998. A study of the rare plants of American Samoa. The U.S. Fish and Wildlife Service, Honolulu, Hawaii." "1,7732" "-14.242045" "-169.468214"
"Operculina turpethum" "Ta'u" "Samoa" 0 "0" "Convolvulaceae" "Solanales" "glonpier" 0 "Operculina ventricosa (Bertero) Peter" "Whistler, W. A. 1998. A study of the rare plants of American Samoa. The U.S. Fish and Wildlife Service, Honolulu, Hawaii." "1" "-14.242045" "-169.468214"
"Flueggea flexuosa" "Ta'u" "Samoa" 0 "0" "Phyllanthaceae" "Malpighiales" "glon" 0 "Flueggea flexuosa Muell.Arg." "Whistler, W. A. 1998. A study of the rare plants of American Samoa. The U.S. Fish and Wildlife Service, Honolulu, Hawaii." "1" "-14.242045" "-169.468214"
"Desmodium tortuosum" "Ta'u" "Samoa" 0 "0" "Fabaceae" "Fabales" "glonpier" 0 "Desmodium tortuosum (Sw.) DC." "Whistler, W. A. 1998. A study of the rare plants of American Samoa. The U.S. Fish and Wildlife Service, Honolulu, Hawaii." "1" "-14.242045" "-169.468214"
"Erythrina subumbrans" "Ta'u" "Samoa" 0 "0" "Fabaceae" "Fabales" "glon" 0 "Erythrina subumbrans (Hassk.) Merr." "Whistler, W. A. 1998. A study of the rare plants of American Samoa. The U.S. Fish and Wildlife Service, Honolulu, Hawaii." "1" "-14.242045" "-169.468214"
"Indigofera suffruticosa" "Ta'u" "Samoa" 0.389 "0" "Fabaceae" "Fabales" "glonpier" 1 "Indigofera suffruticosa Miller" "Whistler, W. A. 1998. A study of the rare plants of American Samoa. The U.S. Fish and Wildlife Service, Honolulu, Hawaii." "1,208,79,80,4356,4357,4358,4359,4360" "-14.242045" "-169.468214"
"Senna tora" "Ta'u" "Samoa" 0 "0" "Fabaceae" "Fabales" "glonpier" 0 "Senna tora (L.) Roxb." "Whistler, W. A. 1998. A study of the rare plants of American Samoa. The U.S. Fish and Wildlife Service, Honolulu, Hawaii." "1" "-14.242045" "-169.468214"
"Hyptis pectinata" "Ta'u" "Samoa" 0.167 "0" "Lamiaceae" "Lamiales" "glonpier" 1 "Hyptis pectinata (L.) Poit." "Whistler, W. A. 1998. A study of the rare plants of American Samoa. The U.S. Fish and Wildlife Service, Honolulu, Hawaii." "1,208,4277" "-14.242045" "-169.468214"
"Castilla elastica" "Ta'u" "Samoa" 0.25 "0" "Moraceae" "Rosales" "glonpier" 1 "Castilla elastica SessÃ©" "Whistler, W. A. 1998. A study of the rare plants of American Samoa. The U.S. Fish and Wildlife Service, Honolulu, Hawaii." "1,1504,645,1505" "-14.242045" "-169.468214"
"Oxalis barrelieri" "Ta'u" "Samoa" 0.25 "0" "Oxalidaceae" "Oxalidales" "glonpier" 0.5 "Oxalis barrelieri L." "Whistler, W. A. 1998. A study of the rare plants of American Samoa. The U.S. Fish and Wildlife Service, Honolulu, Hawaii." "1,5383" "-14.242045" "-169.468214"
"Limnophila rugosa" "Ta'u" "Samoa" 0 "0" "Plantaginaceae" "Lamiales" "glon" 0 "Limnophila rugosa (Roth) Merr." "Whistler, W. A. 1998. A study of the rare plants of American Samoa. The U.S. Fish and Wildlife Service, Honolulu, Hawaii." "1" "-14.242045" "-169.468214"
"Stachytarpheta jamaicensis" "Ta'u" "Samoa" 0 "0" "Verbenaceae" "Lamiales" "glonpier" 0 "Stachytarpheta jamaicensis Vahl" "Whistler, W. A. 1998. A study of the rare plants of American Samoa. The U.S. Fish and Wildlife Service, Honolulu, Hawaii." "1" "-14.242045" "-169.468214"
"Cyperus rotundus" "Ta'u" "Samoa" 0.25 "0" "Cyperaceae" "Poales" "glonpier" 1 "Cyperus rotundus L." "Whistler, W. A. 1998. A study of the rare plants of American Samoa. The U.S. Fish and Wildlife Service, Honolulu, Hawaii." "1,208,79,2826" "-14.242045" "-169.468214"
"Dioscorea pentaphylla" "Ta'u" "Samoa" 0 "0" "Dioscoreaceae" "Dioscoreales" "glon" 0 "Dioscorea pentaphylla L." "Whistler, W. A. 1998. A study of the rare plants of American Samoa. The U.S. Fish and Wildlife Service, Honolulu, Hawaii." "1" "-14.242045" "-169.468214"
"Brachiaria mutica" "Ta'u" "Samoa" 0 "0" "Poaceae" "Poales" "glonpier" 1 "Brachiaria mutica (Forssk.) Stapf" "Whistler, W. A. 1998. A study of the rare plants of American Samoa. The U.S. Fish and Wildlife Service, Honolulu, Hawaii." "1,208" "-14.242045" "-169.468214"
"Brachiaria subquadripara" "Ta'u" "Samoa" 0 "0" "Poaceae" "Poales" "glonpier" 1 "Brachiaria subquadripara (Trin.) Hitchc." "Whistler, W. A. 1998. A study of the rare plants of American Samoa. The U.S. Fish and Wildlife Service, Honolulu, Hawaii." "1,208" "-14.242045" "-169.468214"
"Oplismenus compositus" "Ta'u" "Samoa" 0.3 "0" "Poaceae" "Poales" "glonpier" 0.5 "Oplismenus compositus (L.) Beauv." "Whistler, W. A. 1998. A study of the rare plants of American Samoa. The U.S. Fish and Wildlife Service, Honolulu, Hawaii." "1,79,80,5353,5354" "-14.242045" "-169.468214"
"Paspalum urvillei" "Ta'u" "Samoa" 0.167 "0" "Poaceae" "Poales" "glonpier" 1 "Paspalum urvillei Steud." "Whistler, W. A. 1998. A study of the rare plants of American Samoa. The U.S. Fish and Wildlife Service, Honolulu, Hawaii." "1,208,5625" "-14.242045" "-169.468214"
"Setaria helvola" "Ta'u" "Samoa" 0.25 "0" "Poaceae" "Poales" "glonpier" 0.5 "Setaria pumila (Poir.) Roemer & Schultes" "Whistler, W. A. 1998. A study of the rare plants of American Samoa. The U.S. Fish and Wildlife Service, Honolulu, Hawaii." "1,6799" "-14.242045" "-169.468214"
"Sorghum drummondii_x" "Ta'u" "Samoa" 0 "0" "Poaceae" "Poales" "glon" 0 "Sorghum sudanense (Piper) Stapf" "Whistler, W. A. 1998. A study of the rare plants of American Samoa. The U.S. Fish and Wildlife Service, Honolulu, Hawaii." "1" "-14.242045" "-169.468214"
"Pluchea indica" "Ta'u" "Samoa" 0.333 "0" "Asteraceae" "Asterales" "glonpier" 0.5 "Pluchea indica (L.) Less." "Whistler, W. A. 1998. A study of the rare plants of American Samoa. The U.S. Fish and Wildlife Service, Honolulu, Hawaii." "1,6136,6137" "-14.242045" "-169.468214"
"Desmodium heterophyllum" "Ta'u" "Samoa" 0 "0" "Fabaceae" "Fabales" "glonpier" 0 "Desmodium heterophyllum (Willd.) DC." "Whistler, W. A. 1998. A study of the rare plants of American Samoa. The U.S. Fish and Wildlife Service, Honolulu, Hawaii." "1" "-14.242045" "-169.468214"
"Cyperus involucratus" "Ta'u" "Samoa" 0 "0" "Cyperaceae" "Poales" "glonpier" 0 "Cyperus involucratus Rottb." "Whistler, W. A. 1998. A study of the rare plants of American Samoa. The U.S. Fish and Wildlife Service, Honolulu, Hawaii." "1,208" "-14.242045" "-169.468214"
"Asystasia gangetica" "Tutuila" "Samoa" 0.375 "0" "Acanthaceae" "Lamiales" "glonpier" 0.5 "Asystasia gangetica (L.) T.Anders." "Whistler, W. A. 1998. A study of the rare plants of American Samoa. The U.S. Fish and Wildlife Service, Honolulu, Hawaii." "1,74,1020,1021" "-14.300334" "-170.717618"
"Blechum pyramidatum" "Tutuila" "Samoa" 0.167 "0" "Acanthaceae" "Lamiales" "glonpier" 1 "Blechum pyramidatum (Lam.) Urb." "Whistler, W. A. 1998. A study of the rare plants of American Samoa. The U.S. Fish and Wildlife Service, Honolulu, Hawaii." "1,289,6464" "-14.300334" "-170.717618"
"Strobilanthes alternata" "Tutuila" "Samoa" 0.167 "0" "Acanthaceae" "Lamiales" "glonpier" 1 "Hemigraphis alternata (Burm.f.) T.Anders." "Whistler, W. A. 1998. A study of the rare plants of American Samoa. The U.S. Fish and Wildlife Service, Honolulu, Hawaii." "1,208,4158" "-14.300334" "-170.717618"
"NA" "Tutuila" "Samoa" 0.294 "0" "NA" "NA" "glonpier" 1 "Justica procumbens L." "Whistler, W. A. 1998. A study of the rare plants of American Samoa. The U.S. Fish and Wildlife Service, Honolulu, Hawaii." "1,1108,289,132,4101,4102,4103,4104,4105,4106" "-14.300334" "-170.717618"
"Ruellia prostrata" "Tutuila" "Samoa" 0.25 "0" "Acanthaceae" "Lamiales" "glonpier" 0.5 "Ruellia prostrata Poir." "Whistler, W. A. 1998. A study of the rare plants of American Samoa. The U.S. Fish and Wildlife Service, Honolulu, Hawaii." "1,6485" "-14.300334" "-170.717618"
"Ruellia tuberosa" "Tutuila" "Samoa" 0.375 "0" "Acanthaceae" "Lamiales" "glonpier" 0.5 "Ruellia tuberosa L." "Whistler, W. A. 1998. A study of the rare plants of American Samoa. The U.S. Fish and Wildlife Service, Honolulu, Hawaii." "1,74,6490,6491" "-14.300334" "-170.717618"
"Achyranthes aspera" "Tutuila" "Samoa" 0.5 "0" "Amaranthaceae" "Caryophyllales" "glonpier" 1 "Achyranthes aspera L." "Whistler, W. A. 1998. A study of the rare plants of American Samoa. The U.S. Fish and Wildlife Service, Honolulu, Hawaii." "1,150,132" "-14.300334" "-170.717618"
"Alternanthera sessilis" "Tutuila" "Samoa" 0.3 "0" "Amaranthaceae" "Caryophyllales" "glonpier" 1 "Alternanthera sessilis (L.) R.Br. ex DC." "Whistler, W. A. 1998. A study of the rare plants of American Samoa. The U.S. Fish and Wildlife Service, Honolulu, Hawaii." "1,74,289,132,777" "-14.300334" "-170.717618"
"Amaranthus viridis" "Tutuila" "Samoa" 0.5 "0" "Amaranthaceae" "Caryophyllales" "glonpier" 1 "Amaranthus viridis L." "Whistler, W. A. 1998. A study of the rare plants of American Samoa. The U.S. Fish and Wildlife Service, Honolulu, Hawaii." "1,210,289,132" "-14.300334" "-170.717618"
"Cyathula prostrata" "Tutuila" "Samoa" 0.5 "0" "Amaranthaceae" "Caryophyllales" "glonpier" 1 "Cyathula prostrata (L.) Bl." "Whistler, W. A. 1998. A study of the rare plants of American Samoa. The U.S. Fish and Wildlife Service, Honolulu, Hawaii." "1,210,289,132" "-14.300334" "-170.717618"
"Schinus terebinthifolius" "Tutuila" "Samoa" 0.25 "0" "Anacardiaceae" "Sapindales" "glonpier" 0.5 "Schinus terebinthifolius Raddi" "Whistler, W. A. 1998. A study of the rare plants of American Samoa. The U.S. Fish and Wildlife Service, Honolulu, Hawaii." "1,6608" "-14.300334" "-170.717618"
"Centella asiatica" "Tutuila" "Samoa" 0.4 "0" "Apiaceae" "Apiales" "glonpier" 0.5 "Centella asiatica (L.) Urb." "Whistler, W. A. 1998. A study of the rare plants of American Samoa. The U.S. Fish and Wildlife Service, Honolulu, Hawaii." "1,210,289,132,1866" "-14.300334" "-170.717618"
"Asclepias curassavica" "Tutuila" "Samoa" 0 "0" "Apocynaceae" "Gentianales" "glonpier" 1 "Asclepias curassavica L." "Whistler, W. A. 1998. A study of the rare plants of American Samoa. The U.S. Fish and Wildlife Service, Honolulu, Hawaii." "1,132" "-14.300334" "-170.717618"
"Acmella uliginosa" "Tutuila" "Samoa" 0.333 "0" "Asteraceae" "Asterales" "glonpier" 0.5 "Acmella uliginosa (Sw.) Cass." "Whistler, W. A. 1998. A study of the rare plants of American Samoa. The U.S. Fish and Wildlife Service, Honolulu, Hawaii." "1,210,331" "-14.300334" "-170.717618"
"Ageratum conyzoides" "Tutuila" "Samoa" 0.333 "0" "Asteraceae" "Asterales" "glonpier" 0.5 "Ageratum conyzoides L." "Whistler, W. A. 1998. A study of the rare plants of American Samoa. The U.S. Fish and Wildlife Service, Honolulu, Hawaii." "1,210,289" "-14.300334" "-170.717618"
"Bidens pilosa" "Tutuila" "Samoa" 0 "0" "Asteraceae" "Asterales" "glonpier" 1 "Bidens alba (L.) DC." "Whistler, W. A. 1998. A study of the rare plants of American Samoa. The U.S. Fish and Wildlife Service, Honolulu, Hawaii." "1,208" "-14.300334" "-170.717618"
"Erigeron bonariensis" "Tutuila" "Samoa" 0.375 "0" "Asteraceae" "Asterales" "glonpier" 0.5 "Conyza bonariensis (L.) Cronquist" "Whistler, W. A. 1998. A study of the rare plants of American Samoa. The U.S. Fish and Wildlife Service, Honolulu, Hawaii." "1,210,74,289" "-14.300334" "-170.717618"
"Crassocephalum crepidioides" "Tutuila" "Samoa" 0 "0" "Asteraceae" "Asterales" "glonpier" 1 "Crassocephalum crepidioides (Benth.) S.Moore" "Whistler, W. A. 1998. A study of the rare plants of American Samoa. The U.S. Fish and Wildlife Service, Honolulu, Hawaii." "1,208" "-14.300334" "-170.717618"
"Eclipta prostrata" "Tutuila" "Samoa" 0.25 "0" "Asteraceae" "Asterales" "glonpier" 0.5 "Eclipta prostrata (L.) L." "Whistler, W. A. 1998. A study of the rare plants of American Samoa. The U.S. Fish and Wildlife Service, Honolulu, Hawaii." "1,74" "-14.300334" "-170.717618"
"Eleutheranthera ruderalis" "Tutuila" "Samoa" 0.333 "0" "Asteraceae" "Asterales" "glonpier" 0.5 "Eleutheranthera ruderalis (Sw.) Schultz-Bip." "Whistler, W. A. 1998. A study of the rare plants of American Samoa. The U.S. Fish and Wildlife Service, Honolulu, Hawaii." "1,210,289" "-14.300334" "-170.717618"
"Emilia sonchifolia" "Tutuila" "Samoa" 0.3 "0" "Asteraceae" "Asterales" "glonpier" 1 "Emilia sonchifolia (L.) DC." "Whistler, W. A. 1998. A study of the rare plants of American Samoa. The U.S. Fish and Wildlife Service, Honolulu, Hawaii." "1,210,150,289,132" "-14.300334" "-170.717618"
"Erechtites valerianifolia" "Tutuila" "Samoa" 0 "0" "Asteraceae" "Asterales" "glonpier" 1 "Erechtites valerianifolia (Wolf) DC." "Whistler, W. A. 1998. A study of the rare plants of American Samoa. The U.S. Fish and Wildlife Service, Honolulu, Hawaii." "1,132" "-14.300334" "-170.717618"
"Mikania micrantha" "Tutuila" "Samoa" 0 "0" "Asteraceae" "Asterales" "glon" 0 "Mikania micrantha H.B.K." "Whistler, W. A. 1998. A study of the rare plants of American Samoa. The U.S. Fish and Wildlife Service, Honolulu, Hawaii." "1" "-14.300334" "-170.717618"
"Pseudelephantopus spicatus" "Tutuila" "Samoa" 0 "0" "Asteraceae" "Asterales" "glonpier" 0 "Pseudelephantopus spicatus (B.Juss. ex Aubl.) C.F.Baker" "Whistler, W. A. 1998. A study of the rare plants of American Samoa. The U.S. Fish and Wildlife Service, Honolulu, Hawaii." "1" "-14.300334" "-170.717618"
"Struchium sparganophorum" "Tutuila" "Samoa" 0 "0" "Asteraceae" "Asterales" "glonpier" 0 "Struchium sparganophorum (L.) Kuntze" "Whistler, W. A. 1998. A study of the rare plants of American Samoa. The U.S. Fish and Wildlife Service, Honolulu, Hawaii." "1" "-14.300334" "-170.717618"
"Synedrella nodiflora" "Tutuila" "Samoa" 0.25 "0" "Asteraceae" "Asterales" "glonpier" 1 "Synedrella nodiflora (L.) Gaertn." "Whistler, W. A. 1998. A study of the rare plants of American Samoa. The U.S. Fish and Wildlife Service, Honolulu, Hawaii." "1,210,289,132" "-14.300334" "-170.717618"
"Tridax procumbens" "Tutuila" "Samoa" 0.375 "0" "Asteraceae" "Asterales" "glonpier" 0.5 "Tridax procumbens L." "Whistler, W. A. 1998. A study of the rare plants of American Samoa. The U.S. Fish and Wildlife Service, Honolulu, Hawaii." "1,210,289,7734" "-14.300334" "-170.717618"
"Cyanthillium cinereum" "Tutuila" "Samoa" 0 "0" "Asteraceae" "Asterales" "glonpier" 0 "Vernonia cinerea (L.) Less." "Whistler, W. A. 1998. A study of the rare plants of American Samoa. The U.S. Fish and Wildlife Service, Honolulu, Hawaii." "1" "-14.300334" "-170.717618"
"Sphagneticola trilobata" "Tutuila" "Samoa" 0.25 "0" "Asteraceae" "Asterales" "glonpier" 1 "Wedelia triloba (L.) Hitchc." "Whistler, W. A. 1998. A study of the rare plants of American Samoa. The U.S. Fish and Wildlife Service, Honolulu, Hawaii." "1,208,7090,7091" "-14.300334" "-170.717618"
"Youngia japonica" "Tutuila" "Samoa" 0.25 "0" "Asteraceae" "Asterales" "glonpier" 0.5 "Youngia japonica (L.) DC." "Whistler, W. A. 1998. A study of the rare plants of American Samoa. The U.S. Fish and Wildlife Service, Honolulu, Hawaii." "1,74" "-14.300334" "-170.717618"
"Spathodea campanulata" "Tutuila" "Samoa" 0.167 "0" "Bignoniaceae" "Lamiales" "glonpier" 0.5 "Spathodea campanulata Beauv." "Whistler, W. A. 1998. A study of the rare plants of American Samoa. The U.S. Fish and Wildlife Service, Honolulu, Hawaii." "1,208,7005" "-14.300334" "-170.717618"
"Euploca procumbens" "Tutuila" "Samoa" 0.375 "0" "Heliotropiaceae" "Boraginales" "glonpier" 0.5 "Heliotropium procumbens Mill." "Whistler, W. A. 1998. A study of the rare plants of American Samoa. The U.S. Fish and Wildlife Service, Honolulu, Hawaii." "1,74,4144,4145" "-14.300334" "-170.717618"
"Canarium harveyi" "Tutuila" "Samoa" 0 "0" "Burseraceae" "Sapindales" "glon" 0 "Canarium harveyi Seem." "Whistler, W. A. 1998. A study of the rare plants of American Samoa. The U.S. Fish and Wildlife Service, Honolulu, Hawaii." "1" "-14.300334" "-170.717618"
"Carica papaya" "Tutuila" "Samoa" 0 "0" "Caricaceae" "Brassicales" "glon" 0 "Carica papaya L." "Whistler, W. A. 1998. A study of the rare plants of American Samoa. The U.S. Fish and Wildlife Service, Honolulu, Hawaii." "1" "-14.300334" "-170.717618"
"Atuna racemosa" "Tutuila" "Samoa" 0 "0" "Chrysobalanaceae" "Malpighiales" "glon" 0 "Atuna racemosa Raf." "Whistler, W. A. 1998. A study of the rare plants of American Samoa. The U.S. Fish and Wildlife Service, Honolulu, Hawaii." "1" "-14.300334" "-170.717618"
"Parinari insularum" "Tutuila" "Samoa" 0 "0" "Chrysobalanaceae" "Malpighiales" "glon" 0 "Parinari insularum A.Gray" "Whistler, W. A. 1998. A study of the rare plants of American Samoa. The U.S. Fish and Wildlife Service, Honolulu, Hawaii." "1" "-14.300334" "-170.717618"
"Terminalia catappa" "Tutuila" "Samoa" 1 "0" "Combretaceae" "Myrtales" "glon" 0 "Terminalia catappa L." "Whistler, W. A. 1998. A study of the rare plants of American Samoa. The U.S. Fish and Wildlife Service, Honolulu, Hawaii." "1" "-14.300334" "-170.717618"
"Ipomoea alba" "Tutuila" "Samoa" 0.167 "0" "Convolvulaceae" "Solanales" "glonpier" 1 "Ipomoea alba L." "Whistler, W. A. 1998. A study of the rare plants of American Samoa. The U.S. Fish and Wildlife Service, Honolulu, Hawaii." "1,208,4395" "-14.300334" "-170.717618"
"Camonea umbellata" "Tutuila" "Samoa" 0 "0" "Convolvulaceae" "Solanales" "glon" 0 "Merremia umbellata (L.) Hall.f." "Whistler, W. A. 1998. A study of the rare plants of American Samoa. The U.S. Fish and Wildlife Service, Honolulu, Hawaii." "1" "-14.300334" "-170.717618"
"Operculina turpethum" "Tutuila" "Samoa" 0 "0" "Convolvulaceae" "Solanales" "glonpier" 1 "Operculina ventricosa (Bertero) Peter" "Whistler, W. A. 1998. A study of the rare plants of American Samoa. The U.S. Fish and Wildlife Service, Honolulu, Hawaii." "1,208" "-14.300334" "-170.717618"
"Stictocardia tiliifolia" "Tutuila" "Samoa" 0 "0" "Convolvulaceae" "Solanales" "glonpier" 0 "Stictocardia tiliifolia (Desr.) Hall.f." "Whistler, W. A. 1998. A study of the rare plants of American Samoa. The U.S. Fish and Wildlife Service, Honolulu, Hawaii." "1" "-14.300334" "-170.717618"
"Benincasa pruriens" "Tutuila" "Samoa" 0 "0" "Cucurbitaceae" "Cucurbitales" "glon" 0 "Benincasa hispida (Thunb.) Cogn." "Whistler, W. A. 1998. A study of the rare plants of American Samoa. The U.S. Fish and Wildlife Service, Honolulu, Hawaii." "1" "-14.300334" "-170.717618"
"Cucumis melo" "Tutuila" "Samoa" 0 "0" "Cucurbitaceae" "Cucurbitales" "glon" 0 "Cucumis melo L." "Whistler, W. A. 1998. A study of the rare plants of American Samoa. The U.S. Fish and Wildlife Service, Honolulu, Hawaii." "1" "-14.300334" "-170.717618"
"Luffa cylindrica" "Tutuila" "Samoa" 1 "0" "Cucurbitaceae" "Cucurbitales" "glon" 0 "Luffa cylindrica (L.) Roemer" "Whistler, W. A. 1998. A study of the rare plants of American Samoa. The U.S. Fish and Wildlife Service, Honolulu, Hawaii." "1" "-14.300334" "-170.717618"
"Momordica charantia" "Tutuila" "Samoa" 0 "0" "Cucurbitaceae" "Cucurbitales" "glon" 0 "Momordica charantia L." "Whistler, W. A. 1998. A study of the rare plants of American Samoa. The U.S. Fish and Wildlife Service, Honolulu, Hawaii." "1" "-14.300334" "-170.717618"
"Acalypha lanceolata" "Tutuila" "Samoa" 0 "0" "Euphorbiaceae" "Malpighiales" "glonpier" 0 "Acalypha lanceolata Willd." "Whistler, W. A. 1998. A study of the rare plants of American Samoa. The U.S. Fish and Wildlife Service, Honolulu, Hawaii." "1" "-14.300334" "-170.717618"
"Aleurites moluccanus" "Tutuila" "Samoa" 0.3 "0" "Euphorbiaceae" "Malpighiales" "glonpier" 1 "Aleurites moluccana (L.) Willd." "Whistler, W. A. 1998. A study of the rare plants of American Samoa. The U.S. Fish and Wildlife Service, Honolulu, Hawaii." "1,208,150,132,641" "-14.300334" "-170.717618"
"Bischofia javanica" "Tutuila" "Samoa" 0.5 "0" "Phyllanthaceae" "Malpighiales" "glonpier" 0.5 "Bischofia javanica Bl." "Whistler, W. A. 1998. A study of the rare plants of American Samoa. The U.S. Fish and Wildlife Service, Honolulu, Hawaii." "1,150,132,1204,1205" "-14.300334" "-170.717618"
"Euphorbia hirta" "Tutuila" "Samoa" 0.375 "0" "Euphorbiaceae" "Malpighiales" "glonpier" 1 "Chamaesyce hirta (L.) Millsp." "Whistler, W. A. 1998. A study of the rare plants of American Samoa. The U.S. Fish and Wildlife Service, Honolulu, Hawaii." "1,210,289,132" "-14.300334" "-170.717618"
"Euphorbia hypericifolia" "Tutuila" "Samoa" 0.375 "0" "Euphorbiaceae" "Malpighiales" "glonpier" 0.5 "Chamaesyce hypericifolia (L.) Millsp." "Whistler, W. A. 1998. A study of the rare plants of American Samoa. The U.S. Fish and Wildlife Service, Honolulu, Hawaii." "1,74,3677,3678" "-14.300334" "-170.717618"
"Euphorbia hyssopifolia" "Tutuila" "Samoa" 0.25 "0" "Euphorbiaceae" "Malpighiales" "glonpier" 0.5 "Chamaesyce hyssopifolia (L.) Small" "Whistler, W. A. 1998. A study of the rare plants of American Samoa. The U.S. Fish and Wildlife Service, Honolulu, Hawaii." "1,3680" "-14.300334" "-170.717618"
"Euphorbia prostrata" "Tutuila" "Samoa" 0.25 "0" "Euphorbiaceae" "Malpighiales" "glonpier" 1 "Chamaesyce prostrata (Ait.) Small" "Whistler, W. A. 1998. A study of the rare plants of American Samoa. The U.S. Fish and Wildlife Service, Honolulu, Hawaii." "1,210,289,132" "-14.300334" "-170.717618"
"Euphorbia thymifolia" "Tutuila" "Samoa" 0 "0" "Euphorbiaceae" "Malpighiales" "glonpier" 0 "Chamaesyce thymifolia (L.) Millsp." "Whistler, W. A. 1998. A study of the rare plants of American Samoa. The U.S. Fish and Wildlife Service, Honolulu, Hawaii." "1" "-14.300334" "-170.717618"
"Euphorbia heterophylla" "Tutuila" "Samoa" 0.333 "0" "Euphorbiaceae" "Malpighiales" "glonpier" 0.5 "Euphorbia cyathophora Murray" "Whistler, W. A. 1998. A study of the rare plants of American Samoa. The U.S. Fish and Wildlife Service, Honolulu, Hawaii." "1,210,289" "-14.300334" "-170.717618"
"Flueggea flexuosa" "Tutuila" "Samoa" 0 "0" "Phyllanthaceae" "Malpighiales" "glon" 0 "Flueggea flexuosa Muell.Arg." "Whistler, W. A. 1998. A study of the rare plants of American Samoa. The U.S. Fish and Wildlife Service, Honolulu, Hawaii." "1" "-14.300334" "-170.717618"
"Phyllanthus amarus" "Tutuila" "Samoa" 0.167 "0" "Phyllanthaceae" "Malpighiales" "glonpier" 1 "Phyllanthus amarus Sch. & Thon." "Whistler, W. A. 1998. A study of the rare plants of American Samoa. The U.S. Fish and Wildlife Service, Honolulu, Hawaii." "1,289,132" "-14.300334" "-170.717618"
"Phyllanthus debilis" "Tutuila" "Samoa" 0 "0" "Phyllanthaceae" "Malpighiales" "glonpier" 0 "Phyllanthus debilis Klein ex Willd." "Whistler, W. A. 1998. A study of the rare plants of American Samoa. The U.S. Fish and Wildlife Service, Honolulu, Hawaii." "1" "-14.300334" "-170.717618"
"Phyllanthus urinaria" "Tutuila" "Samoa" 0 "0" "Phyllanthaceae" "Malpighiales" "glonpier" 0 "Phyllanthus urinaria L." "Whistler, W. A. 1998. A study of the rare plants of American Samoa. The U.S. Fish and Wildlife Service, Honolulu, Hawaii." "1" "-14.300334" "-170.717618"
"Phyllanthus virgatus" "Tutuila" "Samoa" 1 "0" "Phyllanthaceae" "Malpighiales" "glonpier" 0 "Phyllanthus virgatus Forst.f." "Whistler, W. A. 1998. A study of the rare plants of American Samoa. The U.S. Fish and Wildlife Service, Honolulu, Hawaii." "1" "-14.300334" "-170.717618"
"Ricinus communis" "Tutuila" "Samoa" 0 "0" "Euphorbiaceae" "Malpighiales" "glonpier" 1 "Ricinus communis L." "Whistler, W. A. 1998. A study of the rare plants of American Samoa. The U.S. Fish and Wildlife Service, Honolulu, Hawaii." "1,208" "-14.300334" "-170.717618"
"Abrus precatorius" "Tutuila" "Samoa" 0.667 "0" "Fabaceae" "Fabales" "glonpier" 0.5 "Abrus precatorius L." "Whistler, W. A. 1998. A study of the rare plants of American Samoa. The U.S. Fish and Wildlife Service, Honolulu, Hawaii." "1,150,132" "-14.300334" "-170.717618"
"Adenanthera pavonina" "Tutuila" "Samoa" 0.25 "0" "Fabaceae" "Fabales" "glonpier" 1 "Adenanthera pavonina L." "Whistler, W. A. 1998. A study of the rare plants of American Samoa. The U.S. Fish and Wildlife Service, Honolulu, Hawaii." "1,208,132,377" "-14.300334" "-170.717618"
"Alysicarpus vaginalis" "Tutuila" "Samoa" 0.25 "0" "Fabaceae" "Fabales" "glonpier" 0.5 "Alysicarpus vaginalis (L.) DC." "Whistler, W. A. 1998. A study of the rare plants of American Samoa. The U.S. Fish and Wildlife Service, Honolulu, Hawaii." "1,74" "-14.300334" "-170.717618"
"Crotalaria pallida" "Tutuila" "Samoa" 0.333 "0" "Fabaceae" "Fabales" "glonpier" 0.5 "Crotalaria pallida Ait." "Whistler, W. A. 1998. A study of the rare plants of American Samoa. The U.S. Fish and Wildlife Service, Honolulu, Hawaii." "1,210,289" "-14.300334" "-170.717618"
"Crotalaria retusa" "Tutuila" "Samoa" 0.333 "0" "Fabaceae" "Fabales" "glonpier" 0.5 "Crotalaria retusa L." "Whistler, W. A. 1998. A study of the rare plants of American Samoa. The U.S. Fish and Wildlife Service, Honolulu, Hawaii." "1,210,289" "-14.300334" "-170.717618"
"Desmanthus virgatus" "Tutuila" "Samoa" 0 "0" "Fabaceae" "Fabales" "glon" 0 "Desmanthus virgatus (L.) Willd." "Whistler, W. A. 1998. A study of the rare plants of American Samoa. The U.S. Fish and Wildlife Service, Honolulu, Hawaii." "1" "-14.300334" "-170.717618"
"Desmodium heterocarpon" "Tutuila" "Samoa" 0.5 "0" "Fabaceae" "Fabales" "glonpier" 0.5 "Desmodium heterocarpon (L.) DC. var. strigosum V.Meeuw." "Whistler, W. A. 1998. A study of the rare plants of American Samoa. The U.S. Fish and Wildlife Service, Honolulu, Hawaii." "1,210,150" "-14.300334" "-170.717618"
"Desmodium incanum" "Tutuila" "Samoa" 0.25 "0" "Fabaceae" "Fabales" "glonpier" 0.5 "Desmodium incanum DC." "Whistler, W. A. 1998. A study of the rare plants of American Samoa. The U.S. Fish and Wildlife Service, Honolulu, Hawaii." "1,74" "-14.300334" "-170.717618"
"Desmodium tortuosum" "Tutuila" "Samoa" 0.3 "0" "Fabaceae" "Fabales" "glonpier" 1 "Desmodium tortuosum (Sw.) DC." "Whistler, W. A. 1998. A study of the rare plants of American Samoa. The U.S. Fish and Wildlife Service, Honolulu, Hawaii." "1,74,289,3002,3003" "-14.300334" "-170.717618"
"Desmodium triflorum" "Tutuila" "Samoa" 0.25 "0" "Fabaceae" "Fabales" "glonpier" 0.5 "Desmodium triflorum (L.) DC." "Whistler, W. A. 1998. A study of the rare plants of American Samoa. The U.S. Fish and Wildlife Service, Honolulu, Hawaii." "1,132" "-14.300334" "-170.717618"
"Erythrina fusca" "Tutuila" "Samoa" 1 "0" "Fabaceae" "Fabales" "glon" 0 "Erythrina fusca Lour." "Whistler, W. A. 1998. A study of the rare plants of American Samoa. The U.S. Fish and Wildlife Service, Honolulu, Hawaii." "1" "-14.300334" "-170.717618"
"Erythrina subumbrans" "Tutuila" "Samoa" 0 "0" "Fabaceae" "Fabales" "glon" 0 "Erythrina subumbrans (Hassk.) Merr." "Whistler, W. A. 1998. A study of the rare plants of American Samoa. The U.S. Fish and Wildlife Service, Honolulu, Hawaii." "1" "-14.300334" "-170.717618"
"Indigofera hirsuta" "Tutuila" "Samoa" 0.333 "0" "Fabaceae" "Fabales" "glonpier" 0.5 "Indigofera hirsuta L." "Whistler, W. A. 1998. A study of the rare plants of American Samoa. The U.S. Fish and Wildlife Service, Honolulu, Hawaii." "1,210,74" "-14.300334" "-170.717618"
"Indigofera spicata" "Tutuila" "Samoa" 0 "0" "Fabaceae" "Fabales" "glon" 0 "Indigofera spicata Forssk." "Whistler, W. A. 1998. A study of the rare plants of American Samoa. The U.S. Fish and Wildlife Service, Honolulu, Hawaii." "1" "-14.300334" "-170.717618"
"Indigofera suffruticosa" "Tutuila" "Samoa" 0.167 "0" "Fabaceae" "Fabales" "glonpier" 1 "Indigofera suffruticosa Miller" "Whistler, W. A. 1998. A study of the rare plants of American Samoa. The U.S. Fish and Wildlife Service, Honolulu, Hawaii." "1,208,4369" "-14.300334" "-170.717618"
"Inocarpus fagifer" "Tutuila" "Samoa" 0 "0" "Fabaceae" "Fabales" "glon" 0 "Inocarpus fagifer (Parkinson) Fosb." "Whistler, W. A. 1998. A study of the rare plants of American Samoa. The U.S. Fish and Wildlife Service, Honolulu, Hawaii." "1" "-14.300334" "-170.717618"
"Leucaena leucocephala" "Tutuila" "Samoa" 0.25 "0" "Fabaceae" "Fabales" "glonpier" 1 "Leucaena leucocephala (Lam.) de Wit" "Whistler, W. A. 1998. A study of the rare plants of American Samoa. The U.S. Fish and Wildlife Service, Honolulu, Hawaii." "1,208,150,5005" "-14.300334" "-170.717618"
"Macroptilium lathyroides" "Tutuila" "Samoa" 0.333 "0" "Fabaceae" "Fabales" "glonpier" 0.5 "Macroptilium lathyroides (L.) Urb." "Whistler, W. A. 1998. A study of the rare plants of American Samoa. The U.S. Fish and Wildlife Service, Honolulu, Hawaii." "1,74,5142" "-14.300334" "-170.717618"
"Mimosa invisa" "Tutuila" "Samoa" 0 "0" "Fabaceae" "Fabales" "glon" 0 "Mimosa invisa Mart. ex Colla" "Whistler, W. A. 1998. A study of the rare plants of American Samoa. The U.S. Fish and Wildlife Service, Honolulu, Hawaii." "1" "-14.300334" "-170.717618"
"Mimosa pudica" "Tutuila" "Samoa" 0 "0" "Fabaceae" "Fabales" "glon" 0 "Mimosa pudica L." "Whistler, W. A. 1998. A study of the rare plants of American Samoa. The U.S. Fish and Wildlife Service, Honolulu, Hawaii." "1" "-14.300334" "-170.717618"
"Paraserianthes falcataria" "Tutuila" "Samoa" 0 "0" "Fabaceae" "Fabales" "glonpier" 1 "Paraserianthes falcataria (L.) I.Nielsen" "Whistler, W. A. 1998. A study of the rare plants of American Samoa. The U.S. Fish and Wildlife Service, Honolulu, Hawaii." "1,208" "-14.300334" "-170.717618"
"Pueraria montana" "Tutuila" "Samoa" 0.1 "0" "Fabaceae" "Fabales" "glonpier" 1 "Pueraria lobata (Willd.) Ohwi" "Whistler, W. A. 1998. A study of the rare plants of American Samoa. The U.S. Fish and Wildlife Service, Honolulu, Hawaii." "1,208" "-14.300334" "-170.717618"
"Neustanthus phaseoloides" "Tutuila" "Samoa" 0 "0" "Fabaceae" "Fabales" "glonpier" 0 "Pueraria phaseoloides (Roxb.) Benth." "Whistler, W. A. 1998. A study of the rare plants of American Samoa. The U.S. Fish and Wildlife Service, Honolulu, Hawaii." "1" "-14.300334" "-170.717618"
"Senna alata" "Tutuila" "Samoa" 0.25 "0" "Fabaceae" "Fabales" "glonpier" 0.5 "Senna alata (L.) Roxb." "Whistler, W. A. 1998. A study of the rare plants of American Samoa. The U.S. Fish and Wildlife Service, Honolulu, Hawaii." "1,208,6650,6651" "-14.300334" "-170.717618"
"Senna sophera" "Tutuila" "Samoa" 0.25 "0" "Fabaceae" "Fabales" "glonpier" 0.5 "Senna sophera (L.) Roxb." "Whistler, W. A. 1998. A study of the rare plants of American Samoa. The U.S. Fish and Wildlife Service, Honolulu, Hawaii." "1,132" "-14.300334" "-170.717618"
"Senna tora" "Tutuila" "Samoa" 0.167 "0" "Fabaceae" "Fabales" "glonpier" 1 "Senna tora (L.) Roxb." "Whistler, W. A. 1998. A study of the rare plants of American Samoa. The U.S. Fish and Wildlife Service, Honolulu, Hawaii." "1,132,6729" "-14.300334" "-170.717618"
"Uraria lagopodioides" "Tutuila" "Samoa" 0.25 "0" "Fabaceae" "Fabales" "glonpier" 1 "Uraria lagopodoides (L.) Desv. ex DC." "Whistler, W. A. 1998. A study of the rare plants of American Samoa. The U.S. Fish and Wildlife Service, Honolulu, Hawaii." "1,132" "-14.300334" "-170.717618"
"Hyptis pectinata" "Tutuila" "Samoa" 0 "0" "Lamiaceae" "Lamiales" "glonpier" 1 "Hyptis pectinata (L.) Poit." "Whistler, W. A. 1998. A study of the rare plants of American Samoa. The U.S. Fish and Wildlife Service, Honolulu, Hawaii." "1,208" "-14.300334" "-170.717618"
"Cinnamomum verum" "Tutuila" "Samoa" 0.25 "0" "Lauraceae" "Laurales" "glonpier" 1 "Cinnamomum verum J.S.Presl" "Whistler, W. A. 1998. A study of the rare plants of American Samoa. The U.S. Fish and Wildlife Service, Honolulu, Hawaii." "1,208,2253,2254" "-14.300334" "-170.717618"
"Cuphea carthagenensis" "Tutuila" "Samoa" 0.333 "0" "Lythraceae" "Myrtales" "glonpier" 0.5 "Cuphea carthagenensis (Jacq.) Macbr." "Whistler, W. A. 1998. A study of the rare plants of American Samoa. The U.S. Fish and Wildlife Service, Honolulu, Hawaii." "1,210,289" "-14.300334" "-170.717618"
"Abelmoschus moschatus" "Tutuila" "Samoa" 0.25 "0" "Malvaceae" "Malvales" "glonpier" 1 "Hibiscus abelmoschus L." "Whistler, W. A. 1998. A study of the rare plants of American Samoa. The U.S. Fish and Wildlife Service, Honolulu, Hawaii." "1,132,133,134" "-14.300334" "-170.717618"
"Sida rhombifolia" "Tutuila" "Samoa" 0.25 "0" "Malvaceae" "Malvales" "glonpier" 1 "Sida rhombifolia L." "Whistler, W. A. 1998. A study of the rare plants of American Samoa. The U.S. Fish and Wildlife Service, Honolulu, Hawaii." "1,210,289,132" "-14.300334" "-170.717618"
"Sida parvifolia" "Tutuila" "Samoa" 0 "0" "Malvaceae" "Malvales" "glon" 0 "Sida samoensis Rechinger" "Whistler, W. A. 1998. A study of the rare plants of American Samoa. The U.S. Fish and Wildlife Service, Honolulu, Hawaii." "1" "-14.300334" "-170.717618"
"Urena lobata" "Tutuila" "Samoa" 0.333 "0" "Malvaceae" "Malvales" "glonpier" 1 "Urena lobata L." "Whistler, W. A. 1998. A study of the rare plants of American Samoa. The U.S. Fish and Wildlife Service, Honolulu, Hawaii." "1,208,7917,7918,7919,7920" "-14.300334" "-170.717618"
"Clidemia hirta" "Tutuila" "Samoa" 0.357 "0" "Melastomataceae" "Myrtales" "glonpier" 1 "Clidemia hierta (L.) D.Don" "Whistler, W. A. 1998. A study of the rare plants of American Samoa. The U.S. Fish and Wildlife Service, Honolulu, Hawaii." "1,74,208,2349,2350,2351,2352" "-14.300334" "-170.717618"
"Heterotis rotundifolia" "Tutuila" "Samoa" 0.25 "0" "Melastomataceae" "Myrtales" "glonpier" 1 "Dissotis rotundifolia (Sm.) Triana" "Whistler, W. A. 1998. A study of the rare plants of American Samoa. The U.S. Fish and Wildlife Service, Honolulu, Hawaii." "1,208,3152,3153" "-14.300334" "-170.717618"
"Castilla elastica" "Tutuila" "Samoa" 0.167 "0" "Moraceae" "Rosales" "glonpier" 1 "Castilla elastica SessÃ©" "Whistler, W. A. 1998. A study of the rare plants of American Samoa. The U.S. Fish and Wildlife Service, Honolulu, Hawaii." "1,208,1506" "-14.300334" "-170.717618"
"Psidium guajava" "Tutuila" "Samoa" 0.125 "0" "Myrtaceae" "Myrtales" "glonpier" 1 "Psidium guajava L." "Whistler, W. A. 1998. A study of the rare plants of American Samoa. The U.S. Fish and Wildlife Service, Honolulu, Hawaii." "1,208,150,132" "-14.300334" "-170.717618"
"Syzygium samarangense" "Tutuila" "Samoa" 1 "0" "Myrtaceae" "Myrtales" "glon" 0 "Syzygium samarangense (Bl.) Merr. & Perry" "Whistler, W. A. 1998. A study of the rare plants of American Samoa. The U.S. Fish and Wildlife Service, Honolulu, Hawaii." "1" "-14.300334" "-170.717618"
"Boerhavia repens" "Tutuila" "Samoa" 1 "0" "Nyctaginaceae" "Caryophyllales" "glon" 0 "Boerhavia repens L." "Whistler, W. A. 1998. A study of the rare plants of American Samoa. The U.S. Fish and Wildlife Service, Honolulu, Hawaii." "1" "-14.300334" "-170.717618"
"Ludwigia hyssopifolia" "Tutuila" "Samoa" 0.25 "0" "Onagraceae" "Myrtales" "glonpier" 0.5 "Ludwigia hyssopifolia (G.Don) Exell" "Whistler, W. A. 1998. A study of the rare plants of American Samoa. The U.S. Fish and Wildlife Service, Honolulu, Hawaii." "1,74" "-14.300334" "-170.717618"
"Ludwigia octovalvis" "Tutuila" "Samoa" 0.3 "0" "Onagraceae" "Myrtales" "glonpier" 1 "Ludwigia octocalvis (Jacq.) Raven" "Whistler, W. A. 1998. A study of the rare plants of American Samoa. The U.S. Fish and Wildlife Service, Honolulu, Hawaii." "1,210,150,289,132" "-14.300334" "-170.717618"
"Oxalis barrelieri" "Tutuila" "Samoa" 0.333 "0" "Oxalidaceae" "Oxalidales" "glonpier" 0.5 "Oxalis barrelieri L." "Whistler, W. A. 1998. A study of the rare plants of American Samoa. The U.S. Fish and Wildlife Service, Honolulu, Hawaii." "1,210,289" "-14.300334" "-170.717618"
"Oxalis corniculata" "Tutuila" "Samoa" 0.167 "0" "Oxalidaceae" "Oxalidales" "glonpier" 1 "Oxalis corniculata L." "Whistler, W. A. 1998. A study of the rare plants of American Samoa. The U.S. Fish and Wildlife Service, Honolulu, Hawaii." "1,289,132" "-14.300334" "-170.717618"
"Passiflora foetida" "Tutuila" "Samoa" 0.3 "0" "Passifloraceae" "Malpighiales" "glonpier" 1 "Passiflora foetida L." "Whistler, W. A. 1998. A study of the rare plants of American Samoa. The U.S. Fish and Wildlife Service, Honolulu, Hawaii." "1,208,5738,5739,5740" "-14.300334" "-170.717618"
"Passiflora maliformis" "Tutuila" "Samoa" 0.3 "0" "Passifloraceae" "Malpighiales" "glonpier" 1 "Passiflora maliformis L." "Whistler, W. A. 1998. A study of the rare plants of American Samoa. The U.S. Fish and Wildlife Service, Honolulu, Hawaii." "1,208,150,5787,5788" "-14.300334" "-170.717618"
"Passiflora quadrangularis" "Tutuila" "Samoa" 0.25 "0" "Passifloraceae" "Malpighiales" "glonpier" 0.5 "Passiflora quadrangularis L." "Whistler, W. A. 1998. A study of the rare plants of American Samoa. The U.S. Fish and Wildlife Service, Honolulu, Hawaii." "1,5807" "-14.300334" "-170.717618"
"Peperomia pellucida" "Tutuila" "Samoa" 0.333 "0" "Piperaceae" "Piperales" "glonpier" 0.5 "Peperomia pellucida (L.) Kunth" "Whistler, W. A. 1998. A study of the rare plants of American Samoa. The U.S. Fish and Wildlife Service, Honolulu, Hawaii." "1,210,289" "-14.300334" "-170.717618"
"Plantago major" "Tutuila" "Samoa" 0 "0" "Plantaginaceae" "Lamiales" "glonpier" 1 "Plantago major L." "Whistler, W. A. 1998. A study of the rare plants of American Samoa. The U.S. Fish and Wildlife Service, Honolulu, Hawaii." "1,132" "-14.300334" "-170.717618"
"Polygala paniculata" "Tutuila" "Samoa" 0.167 "0" "Polygalaceae" "Fabales" "glonpier" 1 "Polygala paniculata L." "Whistler, W. A. 1998. A study of the rare plants of American Samoa. The U.S. Fish and Wildlife Service, Honolulu, Hawaii." "1,132,6165" "-14.300334" "-170.717618"
"Portulaca oleracea" "Tutuila" "Samoa" 0.167 "0" "Portulacaceae" "Caryophyllales" "glonpier" 1 "Portulaca oleracea L." "Whistler, W. A. 1998. A study of the rare plants of American Samoa. The U.S. Fish and Wildlife Service, Honolulu, Hawaii." "1,150,132" "-14.300334" "-170.717618"
"Portulaca quadrifida" "Tutuila" "Samoa" 0 "0" "Portulacaceae" "Caryophyllales" "glon" 0 "Portulaca quadrifida L." "Whistler, W. A. 1998. A study of the rare plants of American Samoa. The U.S. Fish and Wildlife Service, Honolulu, Hawaii." "1" "-14.300334" "-170.717618"
"Gardenia taitensis" "Tutuila" "Samoa" 1 "0" "Rubiaceae" "Gentianales" "glon" 0 "Gardenia taitensis DC." "Whistler, W. A. 1998. A study of the rare plants of American Samoa. The U.S. Fish and Wildlife Service, Honolulu, Hawaii." "1" "-14.300334" "-170.717618"
"Oldenlandia corymbosa" "Tutuila" "Samoa" 0.333 "0" "Rubiaceae" "Gentianales" "glonpier" 0.5 "Hedyotis corymbosa (L.) Lam." "Whistler, W. A. 1998. A study of the rare plants of American Samoa. The U.S. Fish and Wildlife Service, Honolulu, Hawaii." "1,74,5314" "-14.300334" "-170.717618"
"Morinda citrifolia" "Tutuila" "Samoa" 1 "0" "Rubiaceae" "Gentianales" "glon" 0 "Morinda citrifolia L." "Whistler, W. A. 1998. A study of the rare plants of American Samoa. The U.S. Fish and Wildlife Service, Honolulu, Hawaii." "1" "-14.300334" "-170.717618"
"Spermacoce rubescens" "Tutuila" "Samoa" 0 "0" "Rubiaceae" "Gentianales" "glon" 0 "Spermacoce assurgens Ruiz and Pavon" "Whistler, W. A. 1998. A study of the rare plants of American Samoa. The U.S. Fish and Wildlife Service, Honolulu, Hawaii." "1" "-14.300334" "-170.717618"
"Spermacoce exilis" "Tutuila" "Samoa" 0 "0" "Rubiaceae" "Gentianales" "glonpier" 0 "Spermacoce mauritiana Gideon" "Whistler, W. A. 1998. A study of the rare plants of American Samoa. The U.S. Fish and Wildlife Service, Honolulu, Hawaii." "1" "-14.300334" "-170.717618"
"Citrus hystrix" "Tutuila" "Samoa" 0 "0" "Rutaceae" "Sapindales" "glon" 0 "Citrus macroptera Montr." "Whistler, W. A. 1998. A study of the rare plants of American Samoa. The U.S. Fish and Wildlife Service, Honolulu, Hawaii." "1" "-14.300334" "-170.717618"
"Euodia hortensis" "Tutuila" "Samoa" 0 "0" "Rutaceae" "Sapindales" "glon" 0 "Euodia hortensis Forst." "Whistler, W. A. 1998. A study of the rare plants of American Samoa. The U.S. Fish and Wildlife Service, Honolulu, Hawaii." "1" "-14.300334" "-170.717618"
"Limnophila rugosa" "Tutuila" "Samoa" 0 "0" "Plantaginaceae" "Lamiales" "glon" 0 "Limnophila rugosa (Roth) Merr." "Whistler, W. A. 1998. A study of the rare plants of American Samoa. The U.S. Fish and Wildlife Service, Honolulu, Hawaii." "1" "-14.300334" "-170.717618"
"Bonnaya antipoda" "Tutuila" "Samoa" 0 "0" "Linderniaceae" "Lamiales" "glon" 0 "Lindernia antipoda (L.) Alston in Trimen" "Whistler, W. A. 1998. A study of the rare plants of American Samoa. The U.S. Fish and Wildlife Service, Honolulu, Hawaii." "1" "-14.300334" "-170.717618"
"Physalis angulata" "Tutuila" "Samoa" 0.25 "0" "Solanaceae" "Solanales" "glonpier" 0.5 "Physalis angulata L." "Whistler, W. A. 1998. A study of the rare plants of American Samoa. The U.S. Fish and Wildlife Service, Honolulu, Hawaii." "1,5963" "-14.300334" "-170.717618"
"Solanum americanum" "Tutuila" "Samoa" 1 "0" "Solanaceae" "Solanales" "glonpier" 0 "Solanum americanum Mill." "Whistler, W. A. 1998. A study of the rare plants of American Samoa. The U.S. Fish and Wildlife Service, Honolulu, Hawaii." "1" "-14.300334" "-170.717618"
"Solanum viride" "Tutuila" "Samoa" 1 "0" "Solanaceae" "Solanales" "glon" 0 "Solanum viride Forst.f. ex Spreng." "Whistler, W. A. 1998. A study of the rare plants of American Samoa. The U.S. Fish and Wildlife Service, Honolulu, Hawaii." "1" "-14.300334" "-170.717618"
"Triumfetta rhomboidea" "Tutuila" "Samoa" 0.25 "0" "Sparrmanniaceae" "Malvales" "glonpier" 1 "Triumfetta rhomboidea Jacq." "Whistler, W. A. 1998. A study of the rare plants of American Samoa. The U.S. Fish and Wildlife Service, Honolulu, Hawaii." "1,208,7819,7820" "-14.300334" "-170.717618"
"Laportea interrupta" "Tutuila" "Samoa" 0.375 "0" "Urticaceae" "Rosales" "glonpier" 0.5 "Laportea interrupta (L.) Chew" "Whistler, W. A. 1998. A study of the rare plants of American Samoa. The U.S. Fish and Wildlife Service, Honolulu, Hawaii." "1,132,3937,3938" "-14.300334" "-170.717618"
"Pilea microphylla" "Tutuila" "Samoa" 0.25 "0" "Urticaceae" "Rosales" "glonpier" 0.5 "Pilea microphylla (L.) Liebm." "Whistler, W. A. 1998. A study of the rare plants of American Samoa. The U.S. Fish and Wildlife Service, Honolulu, Hawaii." "1,5981" "-14.300334" "-170.717618"
"Clerodendrum chinense" "Tutuila" "Samoa" 0.167 "0" "Lamiaceae" "Lamiales" "glonpier" 1 "Clerodendrum chinense (Osbeck) Mabberly" "Whistler, W. A. 1998. A study of the rare plants of American Samoa. The U.S. Fish and Wildlife Service, Honolulu, Hawaii." "1,208,2309" "-14.300334" "-170.717618"
"Premna serratifolia" "Tutuila" "Samoa" 0 "0" "Lamiaceae" "Lamiales" "glon" 0 "Premna serratifolia L." "Whistler, W. A. 1998. A study of the rare plants of American Samoa. The U.S. Fish and Wildlife Service, Honolulu, Hawaii." "1" "-14.300334" "-170.717618"
"Stachytarpheta jamaicensis" "Tutuila" "Samoa" 0.3 "0" "Verbenaceae" "Lamiales" "glonpier" 1 "Stachytarpheta jamaicensis Vahl" "Whistler, W. A. 1998. A study of the rare plants of American Samoa. The U.S. Fish and Wildlife Service, Honolulu, Hawaii." "1,210,74,132,7290" "-14.300334" "-170.717618"
"Stachytarpheta urticifolia" "Tutuila" "Samoa" 0 "0" "Verbenaceae" "Lamiales" "glon" 0 "Stachytarpheta urticaefolia (Salisb.) Sims" "Whistler, W. A. 1998. A study of the rare plants of American Samoa. The U.S. Fish and Wildlife Service, Honolulu, Hawaii." "1" "-14.300334" "-170.717618"
"Amorphophallus paeoniifolius" "Tutuila" "Samoa" 0 "0" "Araceae" "Alismatales" "glon" 0 "Amorphophallus paeoniifolius (Dennst.) Nicholson" "Whistler, W. A. 1998. A study of the rare plants of American Samoa. The U.S. Fish and Wildlife Service, Honolulu, Hawaii." "1" "-14.300334" "-170.717618"
"Canna indica" "Tutuila" "Samoa" 0.125 "0" "Cannaceae" "Zingiberales" "glonpier" 0.5 "Canna indica L." "Whistler, W. A. 1998. A study of the rare plants of American Samoa. The U.S. Fish and Wildlife Service, Honolulu, Hawaii." "1,208,132,1428" "-14.300334" "-170.717618"
"Commelina diffusa" "Tutuila" "Samoa" 0 "0" "Commelinaceae" "Commelinales" "glonpier" 1 "Commelina diffusa Burm.f." "Whistler, W. A. 1998. A study of the rare plants of American Samoa. The U.S. Fish and Wildlife Service, Honolulu, Hawaii." "1,208" "-14.300334" "-170.717618"
"Cyperus compressus" "Tutuila" "Samoa" 0.25 "0" "Cyperaceae" "Poales" "glonpier" 0.5 "Cyperus compressus L." "Whistler, W. A. 1998. A study of the rare plants of American Samoa. The U.S. Fish and Wildlife Service, Honolulu, Hawaii." "1,289" "-14.300334" "-170.717618"
"Cyperus rotundus" "Tutuila" "Samoa" 0 "0" "Cyperaceae" "Poales" "glonpier" 1 "Cyperus rotundus L." "Whistler, W. A. 1998. A study of the rare plants of American Samoa. The U.S. Fish and Wildlife Service, Honolulu, Hawaii." "1,208" "-14.300334" "-170.717618"
"Fimbristylis complanata" "Tutuila" "Samoa" 0 "0" "Cyperaceae" "Poales" "glon" 0 "Fimbristylis complanata (Retz.) Link var. autumnalis (L.) KÃ¼ken" "Whistler, W. A. 1998. A study of the rare plants of American Samoa. The U.S. Fish and Wildlife Service, Honolulu, Hawaii." "1" "-14.300334" "-170.717618"
"Fimbristylis dichotoma" "Tutuila" "Samoa" 0 "0" "Cyperaceae" "Poales" "glon" 0 "Fimbristylis dichotoma (L.) Vahl" "Whistler, W. A. 1998. A study of the rare plants of American Samoa. The U.S. Fish and Wildlife Service, Honolulu, Hawaii." "1" "-14.300334" "-170.717618"
"Kyllinga brevifolia" "Tutuila" "Samoa" 0.333 "0" "Cyperaceae" "Poales" "glonpier" 0.5 "Kyllinga brevifolia Rottb." "Whistler, W. A. 1998. A study of the rare plants of American Samoa. The U.S. Fish and Wildlife Service, Honolulu, Hawaii." "1,4688,4689" "-14.300334" "-170.717618"
"Kyllinga nemoralis" "Tutuila" "Samoa" 0.5 "0" "Cyperaceae" "Poales" "glonpier" 0.5 "Kyllinga nemoralis (Forst.) Dandy ex Hutch. & Dalziel" "Whistler, W. A. 1998. A study of the rare plants of American Samoa. The U.S. Fish and Wildlife Service, Honolulu, Hawaii." "1,208,132,4775,4776,4777,4778,4779,4780,4781" "-14.300334" "-170.717618"
"Cyperus polystachyos" "Tutuila" "Samoa" 0 "0" "Cyperaceae" "Poales" "glon" 0 "Pycreus polystachyos (Rottb.) Beauv." "Whistler, W. A. 1998. A study of the rare plants of American Samoa. The U.S. Fish and Wildlife Service, Honolulu, Hawaii." "1" "-14.300334" "-170.717618"
"Dioscorea bulbifera" "Tutuila" "Samoa" 0.429 "0" "Dioscoreaceae" "Dioscoreales" "glonpier" 0.5 "Dioscorea bulbifera L." "Whistler, W. A. 1998. A study of the rare plants of American Samoa. The U.S. Fish and Wildlife Service, Honolulu, Hawaii." "1,210,150,289,132,3131,3132" "-14.300334" "-170.717618"
"Dioscorea pentaphylla" "Tutuila" "Samoa" 0 "0" "Dioscoreaceae" "Dioscoreales" "glon" 0 "Dioscorea pentaphylla L." "Whistler, W. A. 1998. A study of the rare plants of American Samoa. The U.S. Fish and Wildlife Service, Honolulu, Hawaii." "1" "-14.300334" "-170.717618"
"Lemna perpusilla" "Tutuila" "Samoa" 0 "0" "Araceae" "Alismatales" "glon" 0 "Lemna perpusilla Torrey" "Whistler, W. A. 1998. A study of the rare plants of American Samoa. The U.S. Fish and Wildlife Service, Honolulu, Hawaii." "1" "-14.300334" "-170.717618"
"Pandanus whitmeeanus" "Tutuila" "Samoa" 0 "0" "Pandanaceae" "Pandanales" "glon" 0 "Pandanus whitmeeanus Mart." "Whistler, W. A. 1998. A study of the rare plants of American Samoa. The U.S. Fish and Wildlife Service, Honolulu, Hawaii." "1" "-14.300334" "-170.717618"
"Axonopus compressus" "Tutuila" "Samoa" 0 "0" "Poaceae" "Poales" "glonpier" 1 "Axonopus compressus (Sw.) Beauv." "Whistler, W. A. 1998. A study of the rare plants of American Samoa. The U.S. Fish and Wildlife Service, Honolulu, Hawaii." "1,289" "-14.300334" "-170.717618"
"Bothriochloa bladhii" "Tutuila" "Samoa" 0.375 "0" "Poaceae" "Poales" "glonpier" 0.5 "Bothriochloa bladhii (Retz.) S.T.Blake" "Whistler, W. A. 1998. A study of the rare plants of American Samoa. The U.S. Fish and Wildlife Service, Honolulu, Hawaii." "1,74,150,1253" "-14.300334" "-170.717618"
"Brachiaria mutica" "Tutuila" "Samoa" 0.167 "0" "Poaceae" "Poales" "glonpier" 1 "Brachiaria mutica (Forssk.) Stapf" "Whistler, W. A. 1998. A study of the rare plants of American Samoa. The U.S. Fish and Wildlife Service, Honolulu, Hawaii." "1,208,7962" "-14.300334" "-170.717618"
"Urochloa glumaris" "Tutuila" "Samoa" 0.333 "0" "Poaceae" "Poales" "glonpier" 0.5 "Brachiaria paspaloides (Presl) C.E.Hubb." "Whistler, W. A. 1998. A study of the rare plants of American Samoa. The U.S. Fish and Wildlife Service, Honolulu, Hawaii." "1,210,289" "-14.300334" "-170.717618"
"Brachiaria subquadripara" "Tutuila" "Samoa" 0.167 "0" "Poaceae" "Poales" "glonpier" 1 "Brachiaria subquadripara (Trin.) Hitchc." "Whistler, W. A. 1998. A study of the rare plants of American Samoa. The U.S. Fish and Wildlife Service, Honolulu, Hawaii." "1,208,8003" "-14.300334" "-170.717618"
"Cenchrus echinatus" "Tutuila" "Samoa" 0.25 "0" "Poaceae" "Poales" "glonpier" 1 "Cenchrus echinatus L." "Whistler, W. A. 1998. A study of the rare plants of American Samoa. The U.S. Fish and Wildlife Service, Honolulu, Hawaii." "1,208,132,1798" "-14.300334" "-170.717618"
"Chloris barbata" "Tutuila" "Samoa" 0.357 "0" "Poaceae" "Poales" "glonpier" 1 "Chloris barbata (L.) Sw." "Whistler, W. A. 1998. A study of the rare plants of American Samoa. The U.S. Fish and Wildlife Service, Honolulu, Hawaii." "1,208,2076,2077,2078,2079,2080" "-14.300334" "-170.717618"
"Chloris radiata" "Tutuila" "Samoa" 0.25 "0" "Poaceae" "Poales" "glonpier" 0.5 "Chloris radiata (L.) Sw." "Whistler, W. A. 1998. A study of the rare plants of American Samoa. The U.S. Fish and Wildlife Service, Honolulu, Hawaii." "1,2097" "-14.300334" "-170.717618"
"Chrysopogon aciculatus" "Tutuila" "Samoa" 0.5 "0" "Poaceae" "Poales" "glonpier" 0.5 "Chrysopogon aciculatus (Retz.) Trin." "Whistler, W. A. 1998. A study of the rare plants of American Samoa. The U.S. Fish and Wildlife Service, Honolulu, Hawaii." "1,208,150,2198,2199" "-14.300334" "-170.717618"
"Coix lacryma-jobi" "Tutuila" "Samoa" 0.375 "0" "Poaceae" "Poales" "glonpier" 0.5 "Coix lacryma-jobi L." "Whistler, W. A. 1998. A study of the rare plants of American Samoa. The U.S. Fish and Wildlife Service, Honolulu, Hawaii." "1,210,289,132" "-14.300334" "-170.717618"
"Cynodon dactylon" "Tutuila" "Samoa" 0.25 "0" "Poaceae" "Poales" "glonpier" 1 "Cynodon dactylon (L.) Pers." "Whistler, W. A. 1998. A study of the rare plants of American Samoa. The U.S. Fish and Wildlife Service, Honolulu, Hawaii." "1,208,150,2737" "-14.300334" "-170.717618"
"Cyrtococcum oxyphyllum" "Tutuila" "Samoa" 1 "0" "Poaceae" "Poales" "glonpier" 0 "Cyrtococcum oxyphyllum Stapf" "Whistler, W. A. 1998. A study of the rare plants of American Samoa. The U.S. Fish and Wildlife Service, Honolulu, Hawaii." "1" "-14.300334" "-170.717618"
"Cyrtococcum trigonum" "Tutuila" "Samoa" 0 "0" "Poaceae" "Poales" "glonpier" 0 "Cyrtococcum trigonum (Retz.) A.Camus" "Whistler, W. A. 1998. A study of the rare plants of American Samoa. The U.S. Fish and Wildlife Service, Honolulu, Hawaii." "1" "-14.300334" "-170.717618"
"Dactyloctenium aegyptium" "Tutuila" "Samoa" 0.25 "0" "Poaceae" "Poales" "glonpier" 0.5 "Dactyloctenium aegyptium (L.) Willd." "Whistler, W. A. 1998. A study of the rare plants of American Samoa. The U.S. Fish and Wildlife Service, Honolulu, Hawaii." "1,74" "-14.300334" "-170.717618"
"Digitaria ciliaris" "Tutuila" "Samoa" 0.333 "0" "Poaceae" "Poales" "glonpier" 1 "Digitaria ciliaris (Retz.) Koel." "Whistler, W. A. 1998. A study of the rare plants of American Samoa. The U.S. Fish and Wildlife Service, Honolulu, Hawaii." "1,74,208,3064,3065,3066" "-14.300334" "-170.717618"
"Digitaria henryi" "Tutuila" "Samoa" 0 "0" "Poaceae" "Poales" "glonpier" 0 "Digitaria henryi Rendle" "Whistler, W. A. 1998. A study of the rare plants of American Samoa. The U.S. Fish and Wildlife Service, Honolulu, Hawaii." "1" "-14.300334" "-170.717618"
"Digitaria horizontalis" "Tutuila" "Samoa" 0.25 "0" "Poaceae" "Poales" "glonpier" 0.5 "Digitaria horizontalis Willd." "Whistler, W. A. 1998. A study of the rare plants of American Samoa. The U.S. Fish and Wildlife Service, Honolulu, Hawaii." "1,3081" "-14.300334" "-170.717618"
"Digitaria radicosa" "Tutuila" "Samoa" 0 "0" "Poaceae" "Poales" "glon" 0 "Digitaria radicosa (Presl) Miq." "Whistler, W. A. 1998. A study of the rare plants of American Samoa. The U.S. Fish and Wildlife Service, Honolulu, Hawaii." "1" "-14.300334" "-170.717618"
"Digitaria violascens" "Tutuila" "Samoa" 0.167 "0" "Poaceae" "Poales" "glonpier" 1 "Digitaria violascens Link" "Whistler, W. A. 1998. A study of the rare plants of American Samoa. The U.S. Fish and Wildlife Service, Honolulu, Hawaii." "1,208,3108" "-14.300334" "-170.717618"
"Echinochloa colona" "Tutuila" "Samoa" 0.375 "0" "Poaceae" "Poales" "glonpier" 0.5 "Echinochloa colona (L.) Link" "Whistler, W. A. 1998. A study of the rare plants of American Samoa. The U.S. Fish and Wildlife Service, Honolulu, Hawaii." "1,210,289,132" "-14.300334" "-170.717618"
"Eleusine indica" "Tutuila" "Samoa" 0.417 "0" "Poaceae" "Poales" "glonpier" 0.5 "Eleusine indica (L.) Gaertn." "Whistler, W. A. 1998. A study of the rare plants of American Samoa. The U.S. Fish and Wildlife Service, Honolulu, Hawaii." "1,132,3486,3487,3488,3489" "-14.300334" "-170.717618"
"Eragrostis pilosa" "Tutuila" "Samoa" 0.25 "0" "Poaceae" "Poales" "glonpier" 0.5 "Eragrostis pilosa L." "Whistler, W. A. 1998. A study of the rare plants of American Samoa. The U.S. Fish and Wildlife Service, Honolulu, Hawaii." "1,74" "-14.300334" "-170.717618"
"Eragrostis amabilis" "Tutuila" "Samoa" 0.375 "0" "Poaceae" "Poales" "glonpier" 0.5 "Eragrostis tenella (L.) Beauv. ex Roemer & Schultes" "Whistler, W. A. 1998. A study of the rare plants of American Samoa. The U.S. Fish and Wildlife Service, Honolulu, Hawaii." "1,210,289,132" "-14.300334" "-170.717618"
"Eriochloa procera" "Tutuila" "Samoa" 0.25 "0" "Poaceae" "Poales" "glonpier" 0.5 "Eriochloa procera (Retz.) C.E.Hubb." "Whistler, W. A. 1998. A study of the rare plants of American Samoa. The U.S. Fish and Wildlife Service, Honolulu, Hawaii." "1,74" "-14.300334" "-170.717618"
"Microstegium glabratum" "Tutuila" "Samoa" 0 "0" "Poaceae" "Poales" "glon" 0 "Microstegium glabratum (Brongn.) A.Camus" "Whistler, W. A. 1998. A study of the rare plants of American Samoa. The U.S. Fish and Wildlife Service, Honolulu, Hawaii." "1" "-14.300334" "-170.717618"
"Oplismenus compositus" "Tutuila" "Samoa" 0.375 "0" "Poaceae" "Poales" "glonpier" 0.5 "Oplismenus compositus (L.) Beauv." "Whistler, W. A. 1998. A study of the rare plants of American Samoa. The U.S. Fish and Wildlife Service, Honolulu, Hawaii." "1,289,5356,5357" "-14.300334" "-170.717618"
"Oplismenus hirtellus" "Tutuila" "Samoa" 0 "0" "Poaceae" "Poales" "glonpier" 0 "Oplismenus hirtellus (L.) Beauv." "Whistler, W. A. 1998. A study of the rare plants of American Samoa. The U.S. Fish and Wildlife Service, Honolulu, Hawaii." "1" "-14.300334" "-170.717618"
"Paspalum conjugatum" "Tutuila" "Samoa" 0.286 "0" "Poaceae" "Poales" "glonpier" 1 "Paspalum conjugatum Bergius" "Whistler, W. A. 1998. A study of the rare plants of American Samoa. The U.S. Fish and Wildlife Service, Honolulu, Hawaii." "1,208,150,132,5527,5528,5529" "-14.300334" "-170.717618"
"Paspalum dilatatum" "Tutuila" "Samoa" 0 "0" "Poaceae" "Poales" "glonpier" 1 "Paspalum dilatatum Poiret" "Whistler, W. A. 1998. A study of the rare plants of American Samoa. The U.S. Fish and Wildlife Service, Honolulu, Hawaii." "1,208" "-14.300334" "-170.717618"
"Paspalum paniculatum" "Tutuila" "Samoa" 0 "0" "Poaceae" "Poales" "glonpier" 1 "Paspalum paniculatum L." "Whistler, W. A. 1998. A study of the rare plants of American Samoa. The U.S. Fish and Wildlife Service, Honolulu, Hawaii." "1,208" "-14.300334" "-170.717618"
"Paspalum setaceum" "Tutuila" "Samoa" 0.25 "0" "Poaceae" "Poales" "glonpier" 0.5 "Paspalum setaceum Michx." "Whistler, W. A. 1998. A study of the rare plants of American Samoa. The U.S. Fish and Wildlife Service, Honolulu, Hawaii." "1,74" "-14.300334" "-170.717618"
"Paspalum urvillei" "Tutuila" "Samoa" 0.25 "0" "Poaceae" "Poales" "glonpier" 1 "Paspalum urvillei Steud." "Whistler, W. A. 1998. A study of the rare plants of American Samoa. The U.S. Fish and Wildlife Service, Honolulu, Hawaii." "1,208,5626,5627" "-14.300334" "-170.717618"
"Paspalum vaginatum" "Tutuila" "Samoa" 0.25 "0" "Poaceae" "Poales" "glonpier" 0.5 "Paspalum vaginatum Sw." "Whistler, W. A. 1998. A study of the rare plants of American Samoa. The U.S. Fish and Wildlife Service, Honolulu, Hawaii." "1,5638" "-14.300334" "-170.717618"
"Pennisetum purpureum" "Tutuila" "Samoa" 0.333 "0" "Poaceae" "Poales" "glonpier" 0.5 "Pennisetum purpureum Schumacher" "Whistler, W. A. 1998. A study of the rare plants of American Samoa. The U.S. Fish and Wildlife Service, Honolulu, Hawaii." "1,74,5868" "-14.300334" "-170.717618"
"Sacciolepis indica" "Tutuila" "Samoa" 0.25 "0" "Poaceae" "Poales" "glonpier" 0.5 "Sacciolepis indicus (L.) Chase" "Whistler, W. A. 1998. A study of the rare plants of American Samoa. The U.S. Fish and Wildlife Service, Honolulu, Hawaii." "1,6541" "-14.300334" "-170.717618"
"Setaria helvola" "Tutuila" "Samoa" 0.25 "0" "Poaceae" "Poales" "glonpier" 0.5 "Setaria pumila (Poir.) Roemer & Schultes" "Whistler, W. A. 1998. A study of the rare plants of American Samoa. The U.S. Fish and Wildlife Service, Honolulu, Hawaii." "1,6804" "-14.300334" "-170.717618"
"Sorghum drummondii_x" "Tutuila" "Samoa" 0 "0" "Poaceae" "Poales" "glon" 0 "Sorghum sudanense (Piper) Stapf" "Whistler, W. A. 1998. A study of the rare plants of American Samoa. The U.S. Fish and Wildlife Service, Honolulu, Hawaii." "1" "-14.300334" "-170.717618"
"Sporobolus diandrus" "Tutuila" "Samoa" 0 "0" "Poaceae" "Poales" "glon" 0 "Sporobolus diander (Retz.) P.Beauv." "Whistler, W. A. 1998. A study of the rare plants of American Samoa. The U.S. Fish and Wildlife Service, Honolulu, Hawaii." "1" "-14.300334" "-170.717618"
"Stenotaphrum secundatum" "Tutuila" "Samoa" 0.25 "0" "Poaceae" "Poales" "glonpier" 0.5 "Stenotaphrum secundatum (Walter) Kuntze" "Whistler, W. A. 1998. A study of the rare plants of American Samoa. The U.S. Fish and Wildlife Service, Honolulu, Hawaii." "1,7293" "-14.300334" "-170.717618"
"Zoysia tenuifolia" "Tutuila" "Samoa" 0 "0" "Poaceae" "Poales" "glon" 0 "Zoysia tenuifolia Willd. ex Trin." "Whistler, W. A. 1998. A study of the rare plants of American Samoa. The U.S. Fish and Wildlife Service, Honolulu, Hawaii." "1" "-14.300334" "-170.717618"
"Eichhornia crassipes" "Tutuila" "Samoa" 0 "0" "Pontederiaceae" "Commelinales" "glonpier" 1 "Eichhornia crassipes (Mart.) Solms in DC." "Whistler, W. A. 1998. A study of the rare plants of American Samoa. The U.S. Fish and Wildlife Service, Honolulu, Hawaii." "1,208" "-14.300334" "-170.717618"
"Tacca leontopetaloides" "Tutuila" "Samoa" 1 "0" "Taccaceae" "Dioscoreales" "glon" 0 "Tacca leontopetaloides (L.) Kuntze" "Whistler, W. A. 1998. A study of the rare plants of American Samoa. The U.S. Fish and Wildlife Service, Honolulu, Hawaii." "1" "-14.300334" "-170.717618"
"Zingiber zerumbet" "Tutuila" "Samoa" 0 "0" "Zingiberaceae" "Zingiberales" "glon" 0 "Zingiber zerumbet (L.) Smith" "Whistler, W. A. 1998. A study of the rare plants of American Samoa. The U.S. Fish and Wildlife Service, Honolulu, Hawaii." "1" "-14.300334" "-170.717618"
"Tetragonia tetragonoides" "Alejandro Selkirk" "Juan Fernandez" 0 "0" "Aizoaceae" "Caryophyllales" "glonpier" 1 "Tetragonia tetragonoides (Pall.) Kuntze" "Marticorena, C., T. F. Stuessy, and C. M. Baeza. 1998. Catalogue of the vascular flora of the Robinson Crusoe or Juan Fernández islands, Chile. Gayana Botánica 55:187211." "2,232,233" "NA" "NA"
"Amaranthus deflexus" "Alejandro Selkirk" "Juan Fernandez" 0 "0" "Amaranthaceae" "Caryophyllales" "glonpier" 1 "Amaranthus deflexus L." "Marticorena, C., T. F. Stuessy, and C. M. Baeza. 1998. Catalogue of the vascular flora of the Robinson Crusoe or Juan Fernández islands, Chile. Gayana Botánica 55:187211." "2,232,233" "NA" "NA"
"Cerastium fontanum" "Alejandro Selkirk" "Juan Fernandez" 0 "0" "Caryophyllaceae" "Caryophyllales" "glonpier" 1 "Cerastium fontanum Baumg. subsp. vulgare (Hartm.) Greuter et Burdet" "Marticorena, C., T. F. Stuessy, and C. M. Baeza. 1998. Catalogue of the vascular flora of the Robinson Crusoe or Juan Fernández islands, Chile. Gayana Botánica 55:187211." "2,233" "NA" "NA"
"Cerastium glomeratum" "Alejandro Selkirk" "Juan Fernandez" 0 "0" "Caryophyllaceae" "Caryophyllales" "glonpier" 1 "Cerastium glomeratum Thuill." "Marticorena, C., T. F. Stuessy, and C. M. Baeza. 1998. Catalogue of the vascular flora of the Robinson Crusoe or Juan Fernández islands, Chile. Gayana Botánica 55:187211." "2,284,232,233" "NA" "NA"
"Polycarpaea tetraphylla" "Alejandro Selkirk" "Juan Fernandez" 0 "0" "Caryophyllaceae" "Caryophyllales" "glonpier" 0 "Polycarpon tetraphyllum (L.) L." "Marticorena, C., T. F. Stuessy, and C. M. Baeza. 1998. Catalogue of the vascular flora of the Robinson Crusoe or Juan Fernández islands, Chile. Gayana Botánica 55:187211." "2" "NA" "NA"
"Sagina chilensis" "Alejandro Selkirk" "Juan Fernandez" 0 "0" "Caryophyllaceae" "Caryophyllales" "glonpier" 1 "Sagina chilensis Naudin" "Marticorena, C., T. F. Stuessy, and C. M. Baeza. 1998. Catalogue of the vascular flora of the Robinson Crusoe or Juan Fernández islands, Chile. Gayana Botánica 55:187211." "2,284,232,233" "NA" "NA"
"Silene gallica" "Alejandro Selkirk" "Juan Fernandez" 0 "0" "Caryophyllaceae" "Caryophyllales" "glonpier" 1 "Silene gallica L." "Marticorena, C., T. F. Stuessy, and C. M. Baeza. 1998. Catalogue of the vascular flora of the Robinson Crusoe or Juan Fernández islands, Chile. Gayana Botánica 55:187211." "2,284,232,233" "NA" "NA"
"Stellaria media" "Alejandro Selkirk" "Juan Fernandez" 0 "0" "Caryophyllaceae" "Caryophyllales" "glonpier" 1 "Stellaria media (L.) Cirillo" "Marticorena, C., T. F. Stuessy, and C. M. Baeza. 1998. Catalogue of the vascular flora of the Robinson Crusoe or Juan Fernández islands, Chile. Gayana Botánica 55:187211." "2,284,232,233" "NA" "NA"
"Dysphania andicola" "Alejandro Selkirk" "Juan Fernandez" 0 "0" "Amaranthaceae" "Caryophyllales" "glon" 0 "Chenopodium ambrosioides L." "Marticorena, C., T. F. Stuessy, and C. M. Baeza. 1998. Catalogue of the vascular flora of the Robinson Crusoe or Juan Fernández islands, Chile. Gayana Botánica 55:187211." "2" "NA" "NA"
"Dysphania multifida" "Alejandro Selkirk" "Juan Fernandez" 0 "0" "Amaranthaceae" "Caryophyllales" "glonpier" 1 "Chenopodium multifidum L." "Marticorena, C., T. F. Stuessy, and C. M. Baeza. 1998. Catalogue of the vascular flora of the Robinson Crusoe or Juan Fernández islands, Chile. Gayana Botánica 55:187211." "2,232,233" "NA" "NA"
"Chenopodiastrum murale" "Alejandro Selkirk" "Juan Fernandez" 0 "0" "Amaranthaceae" "Caryophyllales" "glonpier" 1 "Chenopodium murale L." "Marticorena, C., T. F. Stuessy, and C. M. Baeza. 1998. Catalogue of the vascular flora of the Robinson Crusoe or Juan Fernández islands, Chile. Gayana Botánica 55:187211." "2,284,232,233" "NA" "NA"
"Bahia ambrosioides" "Alejandro Selkirk" "Juan Fernandez" 0 "0" "Asteraceae" "Asterales" "glonpier" 1 "Bahia ambrosioides Lag." "Marticorena, C., T. F. Stuessy, and C. M. Baeza. 1998. Catalogue of the vascular flora of the Robinson Crusoe or Juan Fernández islands, Chile. Gayana Botánica 55:187211." "2,232,233" "NA" "NA"
"Bidens pilosa" "Alejandro Selkirk" "Juan Fernandez" 0 "0" "Asteraceae" "Asterales" "glonpier" 1 "Bidens pilosa L." "Marticorena, C., T. F. Stuessy, and C. M. Baeza. 1998. Catalogue of the vascular flora of the Robinson Crusoe or Juan Fernández islands, Chile. Gayana Botánica 55:187211." "2,232,233" "NA" "NA"
"Carthamus lanatus" "Alejandro Selkirk" "Juan Fernandez" 0 "0" "Asteraceae" "Asterales" "glonpier" 1 "Carthamus lanatus L." "Marticorena, C., T. F. Stuessy, and C. M. Baeza. 1998. Catalogue of the vascular flora of the Robinson Crusoe or Juan Fernández islands, Chile. Gayana Botánica 55:187211." "2,232,233" "NA" "NA"
"Centaurea melitensis" "Alejandro Selkirk" "Juan Fernandez" 0 "0" "Asteraceae" "Asterales" "glonpier" 1 "Centaurea melitensis L." "Marticorena, C., T. F. Stuessy, and C. M. Baeza. 1998. Catalogue of the vascular flora of the Robinson Crusoe or Juan Fernández islands, Chile. Gayana Botánica 55:187211." "2,284,232,233" "NA" "NA"
"Cichorium intybus" "Alejandro Selkirk" "Juan Fernandez" 0 "0" "Asteraceae" "Asterales" "glonpier" 1 "Cichorium intybus L." "Marticorena, C., T. F. Stuessy, and C. M. Baeza. 1998. Catalogue of the vascular flora of the Robinson Crusoe or Juan Fernández islands, Chile. Gayana Botánica 55:187211." "2,232,233" "NA" "NA"
"Cirsium vulgare" "Alejandro Selkirk" "Juan Fernandez" 0 "0" "Asteraceae" "Asterales" "glonpier" 0.5 "Cirsium vulgare (Savi) Ten." "Marticorena, C., T. F. Stuessy, and C. M. Baeza. 1998. Catalogue of the vascular flora of the Robinson Crusoe or Juan Fernández islands, Chile. Gayana Botánica 55:187211." "2,232" "NA" "NA"
"Erigeron bonariensis" "Alejandro Selkirk" "Juan Fernandez" 0 "0" "Asteraceae" "Asterales" "glonpier" 1 "Conyza bonariensis (L.) Cronquist" "Marticorena, C., T. F. Stuessy, and C. M. Baeza. 1998. Catalogue of the vascular flora of the Robinson Crusoe or Juan Fernández islands, Chile. Gayana Botánica 55:187211." "2,232,233" "NA" "NA"
"Cotula australis" "Alejandro Selkirk" "Juan Fernandez" 0 "0" "Asteraceae" "Asterales" "glonpier" 1 "Cotula australis (Sieber ex Spreng.) Hook.f." "Marticorena, C., T. F. Stuessy, and C. M. Baeza. 1998. Catalogue of the vascular flora of the Robinson Crusoe or Juan Fernández islands, Chile. Gayana Botánica 55:187211." "2,284,232,233" "NA" "NA"
"Cynara cardunculus" "Alejandro Selkirk" "Juan Fernandez" 0 "0" "Asteraceae" "Asterales" "glonpier" 1 "Cynara cardunculus L." "Marticorena, C., T. F. Stuessy, and C. M. Baeza. 1998. Catalogue of the vascular flora of the Robinson Crusoe or Juan Fernández islands, Chile. Gayana Botánica 55:187211." "2,232,233" "NA" "NA"
"Galinsoga parviflora" "Alejandro Selkirk" "Juan Fernandez" 0 "0" "Asteraceae" "Asterales" "glonpier" 1 "Galinsoga parviflora Cav." "Marticorena, C., T. F. Stuessy, and C. M. Baeza. 1998. Catalogue of the vascular flora of the Robinson Crusoe or Juan Fernández islands, Chile. Gayana Botánica 55:187211." "2,233" "NA" "NA"
"Gamochaeta coarctata" "Alejandro Selkirk" "Juan Fernandez" 0 "0" "Asteraceae" "Asterales" "glon" 0 "Gamochaeta coarctata (Willd.) KerguÃ©len" "Marticorena, C., T. F. Stuessy, and C. M. Baeza. 1998. Catalogue of the vascular flora of the Robinson Crusoe or Juan Fernández islands, Chile. Gayana Botánica 55:187211." "2" "NA" "NA"
"Gamochaeta stachydifolia" "Alejandro Selkirk" "Juan Fernandez" 0 "0" "Asteraceae" "Asterales" "glonpier" 1 "Gamochaeta stachydifolia (Lam.) Cabrera" "Marticorena, C., T. F. Stuessy, and C. M. Baeza. 1998. Catalogue of the vascular flora of the Robinson Crusoe or Juan Fernández islands, Chile. Gayana Botánica 55:187211." "2,232,233" "NA" "NA"
"Pseudognaphalium aldunateoides" "Alejandro Selkirk" "Juan Fernandez" 0 "0" "Asteraceae" "Asterales" "glonpier" 1 "Gnaphalium aldunateoides J.Remy" "Marticorena, C., T. F. Stuessy, and C. M. Baeza. 1998. Catalogue of the vascular flora of the Robinson Crusoe or Juan Fernández islands, Chile. Gayana Botánica 55:187211." "2,232,233" "NA" "NA"
"Gnaphalium cheiranthifolium" "Alejandro Selkirk" "Juan Fernandez" 0 "0" "Asteraceae" "Asterales" "glonpier" 1 "Gnaphalium cheiranthifolium Lam." "Marticorena, C., T. F. Stuessy, and C. M. Baeza. 1998. Catalogue of the vascular flora of the Robinson Crusoe or Juan Fernández islands, Chile. Gayana Botánica 55:187211." "2,284,232,233" "NA" "NA"
"Hypochaeris glabra" "Alejandro Selkirk" "Juan Fernandez" 0 "0" "Asteraceae" "Asterales" "glonpier" 1 "Hypochaeris glabra L." "Marticorena, C., T. F. Stuessy, and C. M. Baeza. 1998. Catalogue of the vascular flora of the Robinson Crusoe or Juan Fernández islands, Chile. Gayana Botánica 55:187211." "2,232,233" "NA" "NA"
"Hypochaeris radicata" "Alejandro Selkirk" "Juan Fernandez" 0 "0" "Asteraceae" "Asterales" "glonpier" 1 "Hypochaeris radicata L." "Marticorena, C., T. F. Stuessy, and C. M. Baeza. 1998. Catalogue of the vascular flora of the Robinson Crusoe or Juan Fernández islands, Chile. Gayana Botánica 55:187211." "2,232,233" "NA" "NA"
"Lapsana communis" "Alejandro Selkirk" "Juan Fernandez" 0 "0" "Asteraceae" "Asterales" "glonpier" 1 "Lapsana communis L." "Marticorena, C., T. F. Stuessy, and C. M. Baeza. 1998. Catalogue of the vascular flora of the Robinson Crusoe or Juan Fernández islands, Chile. Gayana Botánica 55:187211." "2,232,233" "NA" "NA"
"Madia sativa" "Alejandro Selkirk" "Juan Fernandez" 0 "0" "Asteraceae" "Asterales" "glonpier" 0 "Madia sativa Molina" "Marticorena, C., T. F. Stuessy, and C. M. Baeza. 1998. Catalogue of the vascular flora of the Robinson Crusoe or Juan Fernández islands, Chile. Gayana Botánica 55:187211." "2" "NA" "NA"
"Senecio vulgaris" "Alejandro Selkirk" "Juan Fernandez" 0 "0" "Asteraceae" "Asterales" "glonpier" 1 "Senecio vulgaris L." "Marticorena, C., T. F. Stuessy, and C. M. Baeza. 1998. Catalogue of the vascular flora of the Robinson Crusoe or Juan Fernández islands, Chile. Gayana Botánica 55:187211." "2,232,233" "NA" "NA"
"Silybum marianum" "Alejandro Selkirk" "Juan Fernandez" 0 "0" "Asteraceae" "Asterales" "glonpier" 1 "Silybum marianum (L.) Gaertn." "Marticorena, C., T. F. Stuessy, and C. M. Baeza. 1998. Catalogue of the vascular flora of the Robinson Crusoe or Juan Fernández islands, Chile. Gayana Botánica 55:187211." "2,284,232,233" "NA" "NA"
"Sonchus oleraceus" "Alejandro Selkirk" "Juan Fernandez" 0 "0" "Asteraceae" "Asterales" "glonpier" 1 "Sonchus oleraceus L." "Marticorena, C., T. F. Stuessy, and C. M. Baeza. 1998. Catalogue of the vascular flora of the Robinson Crusoe or Juan Fernández islands, Chile. Gayana Botánica 55:187211." "2,284,232,233" "NA" "NA"
"Sonchus tenerrimus" "Alejandro Selkirk" "Juan Fernandez" 0 "0" "Asteraceae" "Asterales" "glonpier" 1 "Sonchus tenerrimus L." "Marticorena, C., T. F. Stuessy, and C. M. Baeza. 1998. Catalogue of the vascular flora of the Robinson Crusoe or Juan Fernández islands, Chile. Gayana Botánica 55:187211." "2,232,233" "NA" "NA"
"Xanthium spinosum" "Alejandro Selkirk" "Juan Fernandez" 0 "0" "Asteraceae" "Asterales" "glonpier" 1 "Xanthium spinosum L." "Marticorena, C., T. F. Stuessy, and C. M. Baeza. 1998. Catalogue of the vascular flora of the Robinson Crusoe or Juan Fernández islands, Chile. Gayana Botánica 55:187211." "2,232,233" "NA" "NA"
"Convolvulus arvensis" "Alejandro Selkirk" "Juan Fernandez" 0 "0" "Convolvulaceae" "Solanales" "glonpier" 1 "Convolvulus arvensis L." "Marticorena, C., T. F. Stuessy, and C. M. Baeza. 1998. Catalogue of the vascular flora of the Robinson Crusoe or Juan Fernández islands, Chile. Gayana Botánica 55:187211." "2,284,232,233" "NA" "NA"
"Brassica napus" "Alejandro Selkirk" "Juan Fernandez" 0 "0" "Brassicaceae" "Brassicales" "glonpier" 1 "Brassica napus L." "Marticorena, C., T. F. Stuessy, and C. M. Baeza. 1998. Catalogue of the vascular flora of the Robinson Crusoe or Juan Fernández islands, Chile. Gayana Botánica 55:187211." "2,284,232,233" "NA" "NA"
"Matthiola incana" "Alejandro Selkirk" "Juan Fernandez" 0 "0" "Brassicaceae" "Brassicales" "glonpier" 1 "Matthiola incana (L.) R.Br." "Marticorena, C., T. F. Stuessy, and C. M. Baeza. 1998. Catalogue of the vascular flora of the Robinson Crusoe or Juan Fernández islands, Chile. Gayana Botánica 55:187211." "2,284,232,233" "NA" "NA"
"Raphanus sativus" "Alejandro Selkirk" "Juan Fernandez" 0 "0" "Brassicaceae" "Brassicales" "glonpier" 1 "Raphanus sativus L." "Marticorena, C., T. F. Stuessy, and C. M. Baeza. 1998. Catalogue of the vascular flora of the Robinson Crusoe or Juan Fernández islands, Chile. Gayana Botánica 55:187211." "2,284,232,233" "NA" "NA"
"Nasturtium officinale" "Alejandro Selkirk" "Juan Fernandez" 0 "0" "Brassicaceae" "Brassicales" "glon" 0 "Rorippa nasturtium-aquaticum (L.) Hayek" "Marticorena, C., T. F. Stuessy, and C. M. Baeza. 1998. Catalogue of the vascular flora of the Robinson Crusoe or Juan Fernández islands, Chile. Gayana Botánica 55:187211." "2" "NA" "NA"
"Aristotelia chilensis" "Alejandro Selkirk" "Juan Fernandez" 0 "0" "Elaeocarpaceae" "Oxalidales" "glonpier" 1 "Aristotelia chilensis (Molina) Stuntz" "Marticorena, C., T. F. Stuessy, and C. M. Baeza. 1998. Catalogue of the vascular flora of the Robinson Crusoe or Juan Fernández islands, Chile. Gayana Botánica 55:187211." "2,232,233" "NA" "NA"
"Euphorbia peplus" "Alejandro Selkirk" "Juan Fernandez" 0 "0" "Euphorbiaceae" "Malpighiales" "glonpier" 1 "Euphorbia peplus L." "Marticorena, C., T. F. Stuessy, and C. M. Baeza. 1998. Catalogue of the vascular flora of the Robinson Crusoe or Juan Fernández islands, Chile. Gayana Botánica 55:187211." "2,232,233" "NA" "NA"
"Ricinus communis" "Alejandro Selkirk" "Juan Fernandez" 0 "0" "Euphorbiaceae" "Malpighiales" "glonpier" 1 "Ricinus communis L." "Marticorena, C., T. F. Stuessy, and C. M. Baeza. 1998. Catalogue of the vascular flora of the Robinson Crusoe or Juan Fernández islands, Chile. Gayana Botánica 55:187211." "2,232,233" "NA" "NA"
"Erodium cicutarium" "Alejandro Selkirk" "Juan Fernandez" 0 "0" "Geraniaceae" "Geraniales" "glonpier" 1 "Erodium cicutarium (L.) L'HÃ©r. ex Aiton" "Marticorena, C., T. F. Stuessy, and C. M. Baeza. 1998. Catalogue of the vascular flora of the Robinson Crusoe or Juan Fernández islands, Chile. Gayana Botánica 55:187211." "2,284,232,233" "NA" "NA"
"Geranium corecore" "Alejandro Selkirk" "Juan Fernandez" 0 "0" "Geraniaceae" "Geraniales" "glon" 0 "Geranium core-core Steud." "Marticorena, C., T. F. Stuessy, and C. M. Baeza. 1998. Catalogue of the vascular flora of the Robinson Crusoe or Juan Fernández islands, Chile. Gayana Botánica 55:187211." "2" "NA" "NA"
"Hypericum perforatum" "Alejandro Selkirk" "Juan Fernandez" 0 "0" "Hypericaceae" "Malpighiales" "glonpier" 1 "Hypericum perforatum L." "Marticorena, C., T. F. Stuessy, and C. M. Baeza. 1998. Catalogue of the vascular flora of the Robinson Crusoe or Juan Fernández islands, Chile. Gayana Botánica 55:187211." "2,232,233" "NA" "NA"
"Marrubium vulgare" "Alejandro Selkirk" "Juan Fernandez" 0 "0" "Lamiaceae" "Lamiales" "glonpier" 1 "Marrubium vulgare L." "Marticorena, C., T. F. Stuessy, and C. M. Baeza. 1998. Catalogue of the vascular flora of the Robinson Crusoe or Juan Fernández islands, Chile. Gayana Botánica 55:187211." "2,284,232,233" "NA" "NA"
"Melissa officinalis" "Alejandro Selkirk" "Juan Fernandez" 0 "0" "Lamiaceae" "Lamiales" "glon" 0 "Melissa officinalis L." "Marticorena, C., T. F. Stuessy, and C. M. Baeza. 1998. Catalogue of the vascular flora of the Robinson Crusoe or Juan Fernández islands, Chile. Gayana Botánica 55:187211." "2" "NA" "NA"
"Mentha pulegium" "Alejandro Selkirk" "Juan Fernandez" 0 "0" "Lamiaceae" "Lamiales" "glon" 0 "Mentha pulegium L." "Marticorena, C., T. F. Stuessy, and C. M. Baeza. 1998. Catalogue of the vascular flora of the Robinson Crusoe or Juan Fernández islands, Chile. Gayana Botánica 55:187211." "2" "NA" "NA"
"Origanum majorana" "Alejandro Selkirk" "Juan Fernandez" 0 "0" "Lamiaceae" "Lamiales" "glonpier" 1 "Origanum majorana L." "Marticorena, C., T. F. Stuessy, and C. M. Baeza. 1998. Catalogue of the vascular flora of the Robinson Crusoe or Juan Fernández islands, Chile. Gayana Botánica 55:187211." "2,232,233" "NA" "NA"
"Lythrum hyssopifolia" "Alejandro Selkirk" "Juan Fernandez" 0 "0" "Lythraceae" "Myrtales" "glonpier" 1 "Lythrum hyssopifolia L." "Marticorena, C., T. F. Stuessy, and C. M. Baeza. 1998. Catalogue of the vascular flora of the Robinson Crusoe or Juan Fernández islands, Chile. Gayana Botánica 55:187211." "2,232,233" "NA" "NA"
"Modiola caroliniana" "Alejandro Selkirk" "Juan Fernandez" 0 "0" "Malvaceae" "Malvales" "glon" 0 "Modiola caroliniana (L.) G.Don" "Marticorena, C., T. F. Stuessy, and C. M. Baeza. 1998. Catalogue of the vascular flora of the Robinson Crusoe or Juan Fernández islands, Chile. Gayana Botánica 55:187211." "2" "NA" "NA"
"Acacia melanoxylon" "Alejandro Selkirk" "Juan Fernandez" 0 "0" "Fabaceae" "Fabales" "glonpier" 1 "Acacia melanoxylon R.Br." "Marticorena, C., T. F. Stuessy, and C. M. Baeza. 1998. Catalogue of the vascular flora of the Robinson Crusoe or Juan Fernández islands, Chile. Gayana Botánica 55:187211." "2,232,233" "NA" "NA"
"Ficus carica" "Alejandro Selkirk" "Juan Fernandez" 0 "0" "Moraceae" "Rosales" "glonpier" 1 "Ficus carica L." "Marticorena, C., T. F. Stuessy, and C. M. Baeza. 1998. Catalogue of the vascular flora of the Robinson Crusoe or Juan Fernández islands, Chile. Gayana Botánica 55:187211." "2,232,233" "NA" "NA"
"Oenothera affinis" "Alejandro Selkirk" "Juan Fernandez" 0 "0" "Onagraceae" "Myrtales" "glon" 0 "Oenothera affinis Cambess." "Marticorena, C., T. F. Stuessy, and C. M. Baeza. 1998. Catalogue of the vascular flora of the Robinson Crusoe or Juan Fernández islands, Chile. Gayana Botánica 55:187211." "2" "NA" "NA"
"Oenothera picensis" "Alejandro Selkirk" "Juan Fernandez" 0 "0" "Onagraceae" "Myrtales" "glonpier" 1 "Oenothera picensis Phil." "Marticorena, C., T. F. Stuessy, and C. M. Baeza. 1998. Catalogue of the vascular flora of the Robinson Crusoe or Juan Fernández islands, Chile. Gayana Botánica 55:187211." "2,232,233" "NA" "NA"
"Oenothera rosea" "Alejandro Selkirk" "Juan Fernandez" 0 "0" "Onagraceae" "Myrtales" "glonpier" 1 "Oenothera rosea L'HÃ©r." "Marticorena, C., T. F. Stuessy, and C. M. Baeza. 1998. Catalogue of the vascular flora of the Robinson Crusoe or Juan Fernández islands, Chile. Gayana Botánica 55:187211." "2,232,233" "NA" "NA"
"Oxalis corniculata" "Alejandro Selkirk" "Juan Fernandez" 0 "0" "Oxalidaceae" "Oxalidales" "glonpier" 1 "Oxalis corniculata L." "Marticorena, C., T. F. Stuessy, and C. M. Baeza. 1998. Catalogue of the vascular flora of the Robinson Crusoe or Juan Fernández islands, Chile. Gayana Botánica 55:187211." "2,284,232,233" "NA" "NA"
"Oxalis micrantha" "Alejandro Selkirk" "Juan Fernandez" 0 "0" "Oxalidaceae" "Oxalidales" "glonpier" 1 "Oxalis micrantha Bertero ex Colla" "Marticorena, C., T. F. Stuessy, and C. M. Baeza. 1998. Catalogue of the vascular flora of the Robinson Crusoe or Juan Fernández islands, Chile. Gayana Botánica 55:187211." "2,232,233" "NA" "NA"
"Medicago arabica" "Alejandro Selkirk" "Juan Fernandez" 0 "0" "Fabaceae" "Fabales" "glonpier" 1 "Medicago arabica (L.) Huds." "Marticorena, C., T. F. Stuessy, and C. M. Baeza. 1998. Catalogue of the vascular flora of the Robinson Crusoe or Juan Fernández islands, Chile. Gayana Botánica 55:187211." "2,232,233" "NA" "NA"
"Medicago polymorpha" "Alejandro Selkirk" "Juan Fernandez" 0 "0" "Fabaceae" "Fabales" "glonpier" 1 "Medicago polymorpha L." "Marticorena, C., T. F. Stuessy, and C. M. Baeza. 1998. Catalogue of the vascular flora of the Robinson Crusoe or Juan Fernández islands, Chile. Gayana Botánica 55:187211." "2,232,233" "NA" "NA"
"Medicago sativa" "Alejandro Selkirk" "Juan Fernandez" 0 "0" "Fabaceae" "Fabales" "glonpier" 1 "Medicago sativa L." "Marticorena, C., T. F. Stuessy, and C. M. Baeza. 1998. Catalogue of the vascular flora of the Robinson Crusoe or Juan Fernández islands, Chile. Gayana Botánica 55:187211." "2,232,233" "NA" "NA"
"Melilotus indicus" "Alejandro Selkirk" "Juan Fernandez" 0 "0" "Fabaceae" "Fabales" "glon" 0 "Melilotus indicus (L.) All." "Marticorena, C., T. F. Stuessy, and C. M. Baeza. 1998. Catalogue of the vascular flora of the Robinson Crusoe or Juan Fernández islands, Chile. Gayana Botánica 55:187211." "2" "NA" "NA"
"Trifolium campestre" "Alejandro Selkirk" "Juan Fernandez" 0 "0" "Fabaceae" "Fabales" "glon" 0 "Trifolium campestre Schreber" "Marticorena, C., T. F. Stuessy, and C. M. Baeza. 1998. Catalogue of the vascular flora of the Robinson Crusoe or Juan Fernández islands, Chile. Gayana Botánica 55:187211." "2" "NA" "NA"
"Trifolium dubium" "Alejandro Selkirk" "Juan Fernandez" 0 "0" "Fabaceae" "Fabales" "glonpier" 1 "Trifolium dubium Sibth." "Marticorena, C., T. F. Stuessy, and C. M. Baeza. 1998. Catalogue of the vascular flora of the Robinson Crusoe or Juan Fernández islands, Chile. Gayana Botánica 55:187211." "2,232,233" "NA" "NA"
"Trifolium repens" "Alejandro Selkirk" "Juan Fernandez" 0 "0" "Fabaceae" "Fabales" "glonpier" 1 "Trifolium repens L." "Marticorena, C., T. F. Stuessy, and C. M. Baeza. 1998. Catalogue of the vascular flora of the Robinson Crusoe or Juan Fernández islands, Chile. Gayana Botánica 55:187211." "2,232,233" "NA" "NA"
"Plantago lanceolata" "Alejandro Selkirk" "Juan Fernandez" 0 "0" "Plantaginaceae" "Lamiales" "glonpier" 1 "Plantago lanceolata L." "Marticorena, C., T. F. Stuessy, and C. M. Baeza. 1998. Catalogue of the vascular flora of the Robinson Crusoe or Juan Fernández islands, Chile. Gayana Botánica 55:187211." "2,284,232,233" "NA" "NA"
"Gilia valdiviensis" "Alejandro Selkirk" "Juan Fernandez" 0 "0" "Polemoniaceae" "Ericales" "glon" 0 "Gilia valdiviensis Griseb." "Marticorena, C., T. F. Stuessy, and C. M. Baeza. 1998. Catalogue of the vascular flora of the Robinson Crusoe or Juan Fernández islands, Chile. Gayana Botánica 55:187211." "2" "NA" "NA"
"Polygonum aviculare" "Alejandro Selkirk" "Juan Fernandez" 0 "0" "Polygonaceae" "Caryophyllales" "glonpier" 1 "Polygonum aviculare L." "Marticorena, C., T. F. Stuessy, and C. M. Baeza. 1998. Catalogue of the vascular flora of the Robinson Crusoe or Juan Fernández islands, Chile. Gayana Botánica 55:187211." "2,232,233" "NA" "NA"
"Rumex acetosella" "Alejandro Selkirk" "Juan Fernandez" 0 "0" "Polygonaceae" "Caryophyllales" "glonpier" 1 "Rumex acetosella L." "Marticorena, C., T. F. Stuessy, and C. M. Baeza. 1998. Catalogue of the vascular flora of the Robinson Crusoe or Juan Fernández islands, Chile. Gayana Botánica 55:187211." "2,284,232,233" "NA" "NA"
"Rumex conglomeratus" "Alejandro Selkirk" "Juan Fernandez" 0 "0" "Polygonaceae" "Caryophyllales" "glonpier" 1 "Rumex conglomeratus Murray" "Marticorena, C., T. F. Stuessy, and C. M. Baeza. 1998. Catalogue of the vascular flora of the Robinson Crusoe or Juan Fernández islands, Chile. Gayana Botánica 55:187211." "2,232,233" "NA" "NA"
"Rumex crispus" "Alejandro Selkirk" "Juan Fernandez" 0 "0" "Polygonaceae" "Caryophyllales" "glonpier" 1 "Rumex crispus L." "Marticorena, C., T. F. Stuessy, and C. M. Baeza. 1998. Catalogue of the vascular flora of the Robinson Crusoe or Juan Fernández islands, Chile. Gayana Botánica 55:187211." "2,284,232,233" "NA" "NA"
"Rumex foliosus" "Alejandro Selkirk" "Juan Fernandez" 0 "0" "Polygonaceae" "Caryophyllales" "glon" 0 "Rumex foliosus Rech.f." "Marticorena, C., T. F. Stuessy, and C. M. Baeza. 1998. Catalogue of the vascular flora of the Robinson Crusoe or Juan Fernández islands, Chile. Gayana Botánica 55:187211." "2" "NA" "NA"
"Rumex pulcher" "Alejandro Selkirk" "Juan Fernandez" 0 "0" "Polygonaceae" "Caryophyllales" "glonpier" 1 "Rumex pulcher L." "Marticorena, C., T. F. Stuessy, and C. M. Baeza. 1998. Catalogue of the vascular flora of the Robinson Crusoe or Juan Fernández islands, Chile. Gayana Botánica 55:187211." "2,284,232,233" "NA" "NA"
"Calandrinia monandra" "Alejandro Selkirk" "Juan Fernandez" 0 "0" "Montiaceae" "Caryophyllales" "glon" 0 "Calandrinia monandra (Ruiz et PavÃ³n) DC." "Marticorena, C., T. F. Stuessy, and C. M. Baeza. 1998. Catalogue of the vascular flora of the Robinson Crusoe or Juan Fernández islands, Chile. Gayana Botánica 55:187211." "2" "NA" "NA"
"Portulaca oleracea" "Alejandro Selkirk" "Juan Fernandez" 0 "0" "Portulacaceae" "Caryophyllales" "glonpier" 1 "Portulaca oleracea L." "Marticorena, C., T. F. Stuessy, and C. M. Baeza. 1998. Catalogue of the vascular flora of the Robinson Crusoe or Juan Fernández islands, Chile. Gayana Botánica 55:187211." "2,232,233" "NA" "NA"
"Anagallis arvensis" "Alejandro Selkirk" "Juan Fernandez" 0 "0" "Myrsinaceae" "Ericales" "glonpier" 1 "Anagallis arvensis L." "Marticorena, C., T. F. Stuessy, and C. M. Baeza. 1998. Catalogue of the vascular flora of the Robinson Crusoe or Juan Fernández islands, Chile. Gayana Botánica 55:187211." "2,284,232,233" "NA" "NA"
"Anagallis minima" "Alejandro Selkirk" "Juan Fernandez" 0 "0" "Myrsinaceae" "Ericales" "glon" 0 "Anagallis minima (L.) E.H.L.Krause" "Marticorena, C., T. F. Stuessy, and C. M. Baeza. 1998. Catalogue of the vascular flora of the Robinson Crusoe or Juan Fernández islands, Chile. Gayana Botánica 55:187211." "2" "NA" "NA"
"Acaena argentea" "Alejandro Selkirk" "Juan Fernandez" 0 "0" "Rosaceae" "Rosales" "glonpier" 1 "Acaena argentea Ruiz et PavÃ³n" "Marticorena, C., T. F. Stuessy, and C. M. Baeza. 1998. Catalogue of the vascular flora of the Robinson Crusoe or Juan Fernández islands, Chile. Gayana Botánica 55:187211." "2,284,232,233" "NA" "NA"
"Acaena ovalifolia" "Alejandro Selkirk" "Juan Fernandez" 0 "0" "Rosaceae" "Rosales" "glonpier" 1 "Acaena ovalifolia Ruiz et PavÃ³n" "Marticorena, C., T. F. Stuessy, and C. M. Baeza. 1998. Catalogue of the vascular flora of the Robinson Crusoe or Juan Fernández islands, Chile. Gayana Botánica 55:187211." "2,232,233" "NA" "NA"
"Fragaria chiloensis" "Alejandro Selkirk" "Juan Fernandez" 0 "0" "Rosaceae" "Rosales" "glonpier" 1 "Fragaria chiloensis (L.) Duchesne" "Marticorena, C., T. F. Stuessy, and C. M. Baeza. 1998. Catalogue of the vascular flora of the Robinson Crusoe or Juan Fernández islands, Chile. Gayana Botánica 55:187211." "2,232,233" "NA" "NA"
"Rubus ulmifolius" "Alejandro Selkirk" "Juan Fernandez" 0 "0" "Rosaceae" "Rosales" "glonpier" 1 "Rubus ulmifolius Schott" "Marticorena, C., T. F. Stuessy, and C. M. Baeza. 1998. Catalogue of the vascular flora of the Robinson Crusoe or Juan Fernández islands, Chile. Gayana Botánica 55:187211." "2,232,233" "NA" "NA"
"Galium aparine" "Alejandro Selkirk" "Juan Fernandez" 0 "0" "Rubiaceae" "Gentianales" "glonpier" 1 "Galium aparine L." "Marticorena, C., T. F. Stuessy, and C. M. Baeza. 1998. Catalogue of the vascular flora of the Robinson Crusoe or Juan Fernández islands, Chile. Gayana Botánica 55:187211." "2,284,232,233" "NA" "NA"
"Ruta chalepensis" "Alejandro Selkirk" "Juan Fernandez" 0 "0" "Rutaceae" "Sapindales" "glonpier" 1 "Ruta chalepensis L." "Marticorena, C., T. F. Stuessy, and C. M. Baeza. 1998. Catalogue of the vascular flora of the Robinson Crusoe or Juan Fernández islands, Chile. Gayana Botánica 55:187211." "2,232,233" "NA" "NA"
"Digitalis purpurea" "Alejandro Selkirk" "Juan Fernandez" 0 "0" "Plantaginaceae" "Lamiales" "glonpier" 1 "Digitalis purpurea L." "Marticorena, C., T. F. Stuessy, and C. M. Baeza. 1998. Catalogue of the vascular flora of the Robinson Crusoe or Juan Fernández islands, Chile. Gayana Botánica 55:187211." "2,232,233" "NA" "NA"
"Kickxia elatine" "Alejandro Selkirk" "Juan Fernandez" 0 "0" "Plantaginaceae" "Lamiales" "glon" 0 "Kickxia elatine (L.) Dumort." "Marticorena, C., T. F. Stuessy, and C. M. Baeza. 1998. Catalogue of the vascular flora of the Robinson Crusoe or Juan Fernández islands, Chile. Gayana Botánica 55:187211." "2" "NA" "NA"
"Verbascum thapsus" "Alejandro Selkirk" "Juan Fernandez" 0 "0" "Scrophulariaceae" "Lamiales" "glonpier" 1 "Verbascum thapsus L." "Marticorena, C., T. F. Stuessy, and C. M. Baeza. 1998. Catalogue of the vascular flora of the Robinson Crusoe or Juan Fernández islands, Chile. Gayana Botánica 55:187211." "2,232,233" "NA" "NA"
"Verbascum virgatum" "Alejandro Selkirk" "Juan Fernandez" 0 "0" "Scrophulariaceae" "Lamiales" "glonpier" 1 "Verbascum virgatum Stokes" "Marticorena, C., T. F. Stuessy, and C. M. Baeza. 1998. Catalogue of the vascular flora of the Robinson Crusoe or Juan Fernández islands, Chile. Gayana Botánica 55:187211." "2,284,232,233" "NA" "NA"
"Cestrum parqui" "Alejandro Selkirk" "Juan Fernandez" 0 "0" "Solanaceae" "Solanales" "glonpier" 1 "Cestrum parqui L'HÃ©r" "Marticorena, C., T. F. Stuessy, and C. M. Baeza. 1998. Catalogue of the vascular flora of the Robinson Crusoe or Juan Fernández islands, Chile. Gayana Botánica 55:187211." "2,284,232,233" "NA" "NA"
"Physalis peruviana" "Alejandro Selkirk" "Juan Fernandez" 0 "0" "Solanaceae" "Solanales" "glonpier" 1 "Physalis peruviana L." "Marticorena, C., T. F. Stuessy, and C. M. Baeza. 1998. Catalogue of the vascular flora of the Robinson Crusoe or Juan Fernández islands, Chile. Gayana Botánica 55:187211." "2,284,232,233" "NA" "NA"
"Solanum argenteum" "Alejandro Selkirk" "Juan Fernandez" 0 "0" "Solanaceae" "Solanales" "glon" 0 "Solanum argenteum Dunal ex Poir." "Marticorena, C., T. F. Stuessy, and C. M. Baeza. 1998. Catalogue of the vascular flora of the Robinson Crusoe or Juan Fernández islands, Chile. Gayana Botánica 55:187211." "2" "NA" "NA"
"Solanum furcatum" "Alejandro Selkirk" "Juan Fernandez" 0 "0" "Solanaceae" "Solanales" "glonpier" 1 "Solanum furcatum Dunal ex Poir. var. furcatum" "Marticorena, C., T. F. Stuessy, and C. M. Baeza. 1998. Catalogue of the vascular flora of the Robinson Crusoe or Juan Fernández islands, Chile. Gayana Botánica 55:187211." "2,232,233" "NA" "NA"
"Anethum graveolens" "Alejandro Selkirk" "Juan Fernandez" 0 "0" "Apiaceae" "Apiales" "glon" 0 "Anethum graveolens L." "Marticorena, C., T. F. Stuessy, and C. M. Baeza. 1998. Catalogue of the vascular flora of the Robinson Crusoe or Juan Fernández islands, Chile. Gayana Botánica 55:187211." "2" "NA" "NA"
"Conium maculatum" "Alejandro Selkirk" "Juan Fernandez" 0 "0" "Apiaceae" "Apiales" "glonpier" 1 "Conium maculatum L." "Marticorena, C., T. F. Stuessy, and C. M. Baeza. 1998. Catalogue of the vascular flora of the Robinson Crusoe or Juan Fernández islands, Chile. Gayana Botánica 55:187211." "2,232,233" "NA" "NA"
"NA" "Alejandro Selkirk" "Juan Fernandez" 0 "0" "NA" "NA" "glonpier" 1 "Petroselium crispum (Mill.) A.W.Hill" "Marticorena, C., T. F. Stuessy, and C. M. Baeza. 1998. Catalogue of the vascular flora of the Robinson Crusoe or Juan Fernández islands, Chile. Gayana Botánica 55:187211." "2,232,233" "NA" "NA"
"Verbena littoralis" "Alejandro Selkirk" "Juan Fernandez" 0 "0" "Verbenaceae" "Lamiales" "glonpier" 1 "Verbena litoralis Kunth" "Marticorena, C., T. F. Stuessy, and C. M. Baeza. 1998. Catalogue of the vascular flora of the Robinson Crusoe or Juan Fernández islands, Chile. Gayana Botánica 55:187211." "2,284,232,233" "NA" "NA"
"Zantedeschia aethiopica" "Alejandro Selkirk" "Juan Fernandez" 0 "0" "Araceae" "Alismatales" "glonpier" 1 "Zantedeschia aethiopica (L.) Spreng." "Marticorena, C., T. F. Stuessy, and C. M. Baeza. 1998. Catalogue of the vascular flora of the Robinson Crusoe or Juan Fernández islands, Chile. Gayana Botánica 55:187211." "2,232,233" "NA" "NA"
"Agrostis stolonifera" "Alejandro Selkirk" "Juan Fernandez" 0 "0" "Poaceae" "Poales" "glonpier" 1 "Agrostis stolonifera L." "Marticorena, C., T. F. Stuessy, and C. M. Baeza. 1998. Catalogue of the vascular flora of the Robinson Crusoe or Juan Fernández islands, Chile. Gayana Botánica 55:187211." "2,284,232,233" "NA" "NA"
"Aira caryophyllea" "Alejandro Selkirk" "Juan Fernandez" 0 "0" "Poaceae" "Poales" "glonpier" 1 "Aira caryophyllea L." "Marticorena, C., T. F. Stuessy, and C. M. Baeza. 1998. Catalogue of the vascular flora of the Robinson Crusoe or Juan Fernández islands, Chile. Gayana Botánica 55:187211." "2,284,232,233" "NA" "NA"
"Aira praecox" "Alejandro Selkirk" "Juan Fernandez" 0 "0" "Poaceae" "Poales" "glonpier" 1 "Aira praecox L." "Marticorena, C., T. F. Stuessy, and C. M. Baeza. 1998. Catalogue of the vascular flora of the Robinson Crusoe or Juan Fernández islands, Chile. Gayana Botánica 55:187211." "2,232,233" "NA" "NA"
"Anthoxanthum odoratum" "Alejandro Selkirk" "Juan Fernandez" 0 "0" "Poaceae" "Poales" "glonpier" 1 "Anthoxanthum odoratum L." "Marticorena, C., T. F. Stuessy, and C. M. Baeza. 1998. Catalogue of the vascular flora of the Robinson Crusoe or Juan Fernández islands, Chile. Gayana Botánica 55:187211." "2,232,233" "NA" "NA"
"Avena barbata" "Alejandro Selkirk" "Juan Fernandez" 0 "0" "Poaceae" "Poales" "glonpier" 1 "Avena barbata Pott ex Link" "Marticorena, C., T. F. Stuessy, and C. M. Baeza. 1998. Catalogue of the vascular flora of the Robinson Crusoe or Juan Fernández islands, Chile. Gayana Botánica 55:187211." "2,284,232,233" "NA" "NA"
"Brachypodium distachyon" "Alejandro Selkirk" "Juan Fernandez" 0 "0" "Poaceae" "Poales" "glonpier" 1 "Brachypodium distachyon (L.) P.Beauv." "Marticorena, C., T. F. Stuessy, and C. M. Baeza. 1998. Catalogue of the vascular flora of the Robinson Crusoe or Juan Fernández islands, Chile. Gayana Botánica 55:187211." "2,232,233" "NA" "NA"
"Briza minor" "Alejandro Selkirk" "Juan Fernandez" 0 "0" "Poaceae" "Poales" "glonpier" 1 "Briza minor L." "Marticorena, C., T. F. Stuessy, and C. M. Baeza. 1998. Catalogue of the vascular flora of the Robinson Crusoe or Juan Fernández islands, Chile. Gayana Botánica 55:187211." "2,232,233" "NA" "NA"
"Bromus catharticus" "Alejandro Selkirk" "Juan Fernandez" 0 "0" "Poaceae" "Poales" "glonpier" 1 "Bromus catharticus Vahl" "Marticorena, C., T. F. Stuessy, and C. M. Baeza. 1998. Catalogue of the vascular flora of the Robinson Crusoe or Juan Fernández islands, Chile. Gayana Botánica 55:187211." "2,232,233" "NA" "NA"
"Bromus diandrus" "Alejandro Selkirk" "Juan Fernandez" 0 "0" "Poaceae" "Poales" "glonpier" 1 "Bromus diandrus Roth" "Marticorena, C., T. F. Stuessy, and C. M. Baeza. 1998. Catalogue of the vascular flora of the Robinson Crusoe or Juan Fernández islands, Chile. Gayana Botánica 55:187211." "2,232,233" "NA" "NA"
"Bromus hordeaceus" "Alejandro Selkirk" "Juan Fernandez" 0 "0" "Poaceae" "Poales" "glonpier" 1 "Bromus hordeaceus L." "Marticorena, C., T. F. Stuessy, and C. M. Baeza. 1998. Catalogue of the vascular flora of the Robinson Crusoe or Juan Fernández islands, Chile. Gayana Botánica 55:187211." "2,232,233" "NA" "NA"
"Bromus lithobius" "Alejandro Selkirk" "Juan Fernandez" 0 "0" "Poaceae" "Poales" "glonpier" 1 "Bromus lithobius Trin." "Marticorena, C., T. F. Stuessy, and C. M. Baeza. 1998. Catalogue of the vascular flora of the Robinson Crusoe or Juan Fernández islands, Chile. Gayana Botánica 55:187211." "2,232,233" "NA" "NA"
"Bromus cebadilla" "Alejandro Selkirk" "Juan Fernandez" 0 "0" "Poaceae" "Poales" "glonpier" 1 "Bromus stamineus E.Desv." "Marticorena, C., T. F. Stuessy, and C. M. Baeza. 1998. Catalogue of the vascular flora of the Robinson Crusoe or Juan Fernández islands, Chile. Gayana Botánica 55:187211." "2,232,233" "NA" "NA"
"Cynosurus echinatus" "Alejandro Selkirk" "Juan Fernandez" 0 "0" "Poaceae" "Poales" "glonpier" 1 "Cynosurus echinatus L." "Marticorena, C., T. F. Stuessy, and C. M. Baeza. 1998. Catalogue of the vascular flora of the Robinson Crusoe or Juan Fernández islands, Chile. Gayana Botánica 55:187211." "2,232,233" "NA" "NA"
"Hordeum murinum" "Alejandro Selkirk" "Juan Fernandez" 0 "0" "Poaceae" "Poales" "glonpier" 1 "Hordeum murinum L. subsp. murinum" "Marticorena, C., T. F. Stuessy, and C. M. Baeza. 1998. Catalogue of the vascular flora of the Robinson Crusoe or Juan Fernández islands, Chile. Gayana Botánica 55:187211." "2,284,232,233" "NA" "NA"
"Lolium multiflorum" "Alejandro Selkirk" "Juan Fernandez" 0 "0" "Poaceae" "Poales" "glonpier" 1 "Lolium multiflorum Lam." "Marticorena, C., T. F. Stuessy, and C. M. Baeza. 1998. Catalogue of the vascular flora of the Robinson Crusoe or Juan Fernández islands, Chile. Gayana Botánica 55:187211." "2,284,232,233" "NA" "NA"
"Poa annua" "Alejandro Selkirk" "Juan Fernandez" 0 "0" "Poaceae" "Poales" "glonpier" 1 "Poa annua L." "Marticorena, C., T. F. Stuessy, and C. M. Baeza. 1998. Catalogue of the vascular flora of the Robinson Crusoe or Juan Fernández islands, Chile. Gayana Botánica 55:187211." "2,284,232,233" "NA" "NA"
"Poa arida" "Alejandro Selkirk" "Juan Fernandez" 0 "0" "Poaceae" "Poales" "glon" 0 "Poa praetensis L." "Marticorena, C., T. F. Stuessy, and C. M. Baeza. 1998. Catalogue of the vascular flora of the Robinson Crusoe or Juan Fernández islands, Chile. Gayana Botánica 55:187211." "2" "NA" "NA"
"Polypogon australis" "Alejandro Selkirk" "Juan Fernandez" 0 "0" "Poaceae" "Poales" "glonpier" 1 "Polypogon australis Brongn." "Marticorena, C., T. F. Stuessy, and C. M. Baeza. 1998. Catalogue of the vascular flora of the Robinson Crusoe or Juan Fernández islands, Chile. Gayana Botánica 55:187211." "2,232,233" "NA" "NA"
"Setaria parviflora" "Alejandro Selkirk" "Juan Fernandez" 0 "0" "Poaceae" "Poales" "glonpier" 1 "Setaria parviflora (Poir.) KerguÃ©len" "Marticorena, C., T. F. Stuessy, and C. M. Baeza. 1998. Catalogue of the vascular flora of the Robinson Crusoe or Juan Fernández islands, Chile. Gayana Botánica 55:187211." "2,232,233" "NA" "NA"
"Vulpia bromoides" "Alejandro Selkirk" "Juan Fernandez" 0 "0" "Poaceae" "Poales" "glonpier" 1 "Vulpia bromoides (L.) Gray" "Marticorena, C., T. F. Stuessy, and C. M. Baeza. 1998. Catalogue of the vascular flora of the Robinson Crusoe or Juan Fernández islands, Chile. Gayana Botánica 55:187211." "2,232,233" "NA" "NA"
"Vulpia myuros" "Alejandro Selkirk" "Juan Fernandez" 0 "0" "Poaceae" "Poales" "glonpier" 1 "Vulpia myuros (L.) C.C.Gmel. var. hirsuta Hackel" "Marticorena, C., T. F. Stuessy, and C. M. Baeza. 1998. Catalogue of the vascular flora of the Robinson Crusoe or Juan Fernández islands, Chile. Gayana Botánica 55:187211." "2,232" "NA" "NA"
"Juncus bufonius" "Alejandro Selkirk" "Juan Fernandez" 0 "0" "Juncaceae" "Poales" "glonpier" 1 "Juncus bufonius L." "Marticorena, C., T. F. Stuessy, and C. M. Baeza. 1998. Catalogue of the vascular flora of the Robinson Crusoe or Juan Fernández islands, Chile. Gayana Botánica 55:187211." "2,232,233" "NA" "NA"
"Tetragonia tetragonoides" "Robinson Crusoe" "Juan Fernandez" 0 "0" "Aizoaceae" "Caryophyllales" "glonpier" 1 "Tetragonia tetragonoides (Pall.) Kuntze" "Marticorena, C., T. F. Stuessy, and C. M. Baeza. 1998. Catalogue of the vascular flora of the Robinson Crusoe or Juan Fernández islands, Chile. Gayana Botánica 55:187211." "2,232,233" "-33.647829" "-78.848984"
"Amaranthus deflexus" "Robinson Crusoe" "Juan Fernandez" 0 "0" "Amaranthaceae" "Caryophyllales" "glonpier" 1 "Amaranthus deflexus L." "Marticorena, C., T. F. Stuessy, and C. M. Baeza. 1998. Catalogue of the vascular flora of the Robinson Crusoe or Juan Fernández islands, Chile. Gayana Botánica 55:187211." "2,232,233" "-33.647829" "-78.848984"
"Amaranthus hybridus" "Robinson Crusoe" "Juan Fernandez" 0 "0" "Amaranthaceae" "Caryophyllales" "glonpier" 1 "Amaranthus hybridus L." "Marticorena, C., T. F. Stuessy, and C. M. Baeza. 1998. Catalogue of the vascular flora of the Robinson Crusoe or Juan Fernández islands, Chile. Gayana Botánica 55:187211." "2,232,233" "-33.647829" "-78.848984"
"Vinca major" "Robinson Crusoe" "Juan Fernandez" 0 "0" "Apocynaceae" "Gentianales" "glonpier" 1 "Vinca major L." "Marticorena, C., T. F. Stuessy, and C. M. Baeza. 1998. Catalogue of the vascular flora of the Robinson Crusoe or Juan Fernández islands, Chile. Gayana Botánica 55:187211." "2,232" "-33.647829" "-78.848984"
"Cynoglossum creticum" "Robinson Crusoe" "Juan Fernandez" 0 "0" "Boraginaceae" "Boraginales" "glonpier" 1 "Cynoglossum creticum Mill." "Marticorena, C., T. F. Stuessy, and C. M. Baeza. 1998. Catalogue of the vascular flora of the Robinson Crusoe or Juan Fernández islands, Chile. Gayana Botánica 55:187211." "2,232,233" "-33.647829" "-78.848984"
"Myosotis laxa" "Robinson Crusoe" "Juan Fernandez" 0 "0" "Boraginaceae" "Boraginales" "glon" 0 "Myosotis laxa Lehm." "Marticorena, C., T. F. Stuessy, and C. M. Baeza. 1998. Catalogue of the vascular flora of the Robinson Crusoe or Juan Fernández islands, Chile. Gayana Botánica 55:187211." "2" "-33.647829" "-78.848984"
"Myosotis sylvatica" "Robinson Crusoe" "Juan Fernandez" 0 "0" "Boraginaceae" "Boraginales" "glonpier" 1 "Myosotis sylvatica Hoffm." "Marticorena, C., T. F. Stuessy, and C. M. Baeza. 1998. Catalogue of the vascular flora of the Robinson Crusoe or Juan Fernández islands, Chile. Gayana Botánica 55:187211." "2,232,233" "-33.647829" "-78.848984"
"Callitriche lechleri" "Robinson Crusoe" "Juan Fernandez" 0 "0" "Plantaginaceae" "Lamiales" "glonpier" 1 "Callitriche lechleri (Hegelm.) Fassett" "Marticorena, C., T. F. Stuessy, and C. M. Baeza. 1998. Catalogue of the vascular flora of the Robinson Crusoe or Juan Fernández islands, Chile. Gayana Botánica 55:187211." "2,232,233" "-33.647829" "-78.848984"
"Lobelia tupa" "Robinson Crusoe" "Juan Fernandez" 0 "0" "Campanulaceae" "Asterales" "glonpier" 1 "Lobelia tupa L." "Marticorena, C., T. F. Stuessy, and C. M. Baeza. 1998. Catalogue of the vascular flora of the Robinson Crusoe or Juan Fernández islands, Chile. Gayana Botánica 55:187211." "2,232,233" "-33.647829" "-78.848984"
"Cerastium glomeratum" "Robinson Crusoe" "Juan Fernandez" 0 "0" "Caryophyllaceae" "Caryophyllales" "glonpier" 1 "Cerastium glomeratum Thuill." "Marticorena, C., T. F. Stuessy, and C. M. Baeza. 1998. Catalogue of the vascular flora of the Robinson Crusoe or Juan Fernández islands, Chile. Gayana Botánica 55:187211." "2,284,232,233" "-33.647829" "-78.848984"
"Paronychia franciscana" "Robinson Crusoe" "Juan Fernandez" 0 "0" "Caryophyllaceae" "Caryophyllales" "glonpier" 1 "Paronychia franciscana Eastw." "Marticorena, C., T. F. Stuessy, and C. M. Baeza. 1998. Catalogue of the vascular flora of the Robinson Crusoe or Juan Fernández islands, Chile. Gayana Botánica 55:187211." "2,232,233" "-33.647829" "-78.848984"
"Polycarpaea tetraphylla" "Robinson Crusoe" "Juan Fernandez" 0 "0" "Caryophyllaceae" "Caryophyllales" "glonpier" 1 "Polycarpon tetraphyllum (L.) L." "Marticorena, C., T. F. Stuessy, and C. M. Baeza. 1998. Catalogue of the vascular flora of the Robinson Crusoe or Juan Fernández islands, Chile. Gayana Botánica 55:187211." "2,232,233" "-33.647829" "-78.848984"
"Silene gallica" "Robinson Crusoe" "Juan Fernandez" 0 "0" "Caryophyllaceae" "Caryophyllales" "glonpier" 1 "Silene gallica L." "Marticorena, C., T. F. Stuessy, and C. M. Baeza. 1998. Catalogue of the vascular flora of the Robinson Crusoe or Juan Fernández islands, Chile. Gayana Botánica 55:187211." "2,284,232,233" "-33.647829" "-78.848984"
"Spergularia rubra" "Robinson Crusoe" "Juan Fernandez" 0 "0" "Caryophyllaceae" "Caryophyllales" "glonpier" 1 "Spergularia rubra J.Presl et K.Presl" "Marticorena, C., T. F. Stuessy, and C. M. Baeza. 1998. Catalogue of the vascular flora of the Robinson Crusoe or Juan Fernández islands, Chile. Gayana Botánica 55:187211." "2,232,233" "-33.647829" "-78.848984"
"Stellaria chilensis" "Robinson Crusoe" "Juan Fernandez" 0 "0" "Caryophyllaceae" "Caryophyllales" "glonpier" 1 "Stellaria chilensis Pedersen" "Marticorena, C., T. F. Stuessy, and C. M. Baeza. 1998. Catalogue of the vascular flora of the Robinson Crusoe or Juan Fernández islands, Chile. Gayana Botánica 55:187211." "2,232,233" "-33.647829" "-78.848984"
"Stellaria media" "Robinson Crusoe" "Juan Fernandez" 0 "0" "Caryophyllaceae" "Caryophyllales" "glonpier" 1 "Stellaria media (L.) Cirillo" "Marticorena, C., T. F. Stuessy, and C. M. Baeza. 1998. Catalogue of the vascular flora of the Robinson Crusoe or Juan Fernández islands, Chile. Gayana Botánica 55:187211." "2,284,232,233" "-33.647829" "-78.848984"
"Beta vulgaris" "Robinson Crusoe" "Juan Fernandez" 0 "0" "Amaranthaceae" "Caryophyllales" "glon" 0 "Beta vulgaris L. subsp. maritima (L.) Arcang." "Marticorena, C., T. F. Stuessy, and C. M. Baeza. 1998. Catalogue of the vascular flora of the Robinson Crusoe or Juan Fernández islands, Chile. Gayana Botánica 55:187211." "2" "-33.647829" "-78.848984"
"Dysphania andicola" "Robinson Crusoe" "Juan Fernandez" 0 "0" "Amaranthaceae" "Caryophyllales" "glon" 0 "Chenopodium ambrosioides L." "Marticorena, C., T. F. Stuessy, and C. M. Baeza. 1998. Catalogue of the vascular flora of the Robinson Crusoe or Juan Fernández islands, Chile. Gayana Botánica 55:187211." "2" "-33.647829" "-78.848984"
"Dysphania multifida" "Robinson Crusoe" "Juan Fernandez" 0 "0" "Amaranthaceae" "Caryophyllales" "glonpier" 1 "Chenopodium multifidum L." "Marticorena, C., T. F. Stuessy, and C. M. Baeza. 1998. Catalogue of the vascular flora of the Robinson Crusoe or Juan Fernández islands, Chile. Gayana Botánica 55:187211." "2,232,233" "-33.647829" "-78.848984"
"Chenopodiastrum murale" "Robinson Crusoe" "Juan Fernandez" 0 "0" "Amaranthaceae" "Caryophyllales" "glonpier" 1 "Chenopodium murale L." "Marticorena, C., T. F. Stuessy, and C. M. Baeza. 1998. Catalogue of the vascular flora of the Robinson Crusoe or Juan Fernández islands, Chile. Gayana Botánica 55:187211." "2,284,232,233" "-33.647829" "-78.848984"
"Amblyopappus pusillus" "Robinson Crusoe" "Juan Fernandez" 0 "0" "Asteraceae" "Asterales" "glonpier" 1 "Amblyopappus pusillus Hook. et Arn." "Marticorena, C., T. F. Stuessy, and C. M. Baeza. 1998. Catalogue of the vascular flora of the Robinson Crusoe or Juan Fernández islands, Chile. Gayana Botánica 55:187211." "2,284,232,233" "-33.647829" "-78.848984"
"Anthemis cotula" "Robinson Crusoe" "Juan Fernandez" 0 "0" "Asteraceae" "Asterales" "glonpier" 1 "Anthemis cotula L." "Marticorena, C., T. F. Stuessy, and C. M. Baeza. 1998. Catalogue of the vascular flora of the Robinson Crusoe or Juan Fernández islands, Chile. Gayana Botánica 55:187211." "2,232,233" "-33.647829" "-78.848984"
"Artemisia absinthium" "Robinson Crusoe" "Juan Fernandez" 0 "0" "Asteraceae" "Asterales" "glon" 0 "Artemisia absinthium L." "Marticorena, C., T. F. Stuessy, and C. M. Baeza. 1998. Catalogue of the vascular flora of the Robinson Crusoe or Juan Fernández islands, Chile. Gayana Botánica 55:187211." "2" "-33.647829" "-78.848984"
"Bidens pilosa" "Robinson Crusoe" "Juan Fernandez" 0 "0" "Asteraceae" "Asterales" "glonpier" 1 "Bidens pilosa L." "Marticorena, C., T. F. Stuessy, and C. M. Baeza. 1998. Catalogue of the vascular flora of the Robinson Crusoe or Juan Fernández islands, Chile. Gayana Botánica 55:187211." "2,232,233" "-33.647829" "-78.848984"
"Calendula officinalis" "Robinson Crusoe" "Juan Fernandez" 0 "0" "Asteraceae" "Asterales" "glonpier" 1 "Calendula officinalis L." "Marticorena, C., T. F. Stuessy, and C. M. Baeza. 1998. Catalogue of the vascular flora of the Robinson Crusoe or Juan Fernández islands, Chile. Gayana Botánica 55:187211." "2,232" "-33.647829" "-78.848984"
"Carthamus lanatus" "Robinson Crusoe" "Juan Fernandez" 0 "0" "Asteraceae" "Asterales" "glonpier" 1 "Carthamus lanatus L." "Marticorena, C., T. F. Stuessy, and C. M. Baeza. 1998. Catalogue of the vascular flora of the Robinson Crusoe or Juan Fernández islands, Chile. Gayana Botánica 55:187211." "2,232,233" "-33.647829" "-78.848984"
"Centaurea melitensis" "Robinson Crusoe" "Juan Fernandez" 0 "0" "Asteraceae" "Asterales" "glonpier" 1 "Centaurea melitensis L." "Marticorena, C., T. F. Stuessy, and C. M. Baeza. 1998. Catalogue of the vascular flora of the Robinson Crusoe or Juan Fernández islands, Chile. Gayana Botánica 55:187211." "2,284,232,233" "-33.647829" "-78.848984"
"Glebionis coronarium" "Robinson Crusoe" "Juan Fernandez" 0 "0" "Asteraceae" "Asterales" "glon" 0 "Chrysanthemum coronariun L." "Marticorena, C., T. F. Stuessy, and C. M. Baeza. 1998. Catalogue of the vascular flora of the Robinson Crusoe or Juan Fernández islands, Chile. Gayana Botánica 55:187211." "2" "-33.647829" "-78.848984"
"Cichorium intybus" "Robinson Crusoe" "Juan Fernandez" 0 "0" "Asteraceae" "Asterales" "glonpier" 1 "Cichorium intybus L." "Marticorena, C., T. F. Stuessy, and C. M. Baeza. 1998. Catalogue of the vascular flora of the Robinson Crusoe or Juan Fernández islands, Chile. Gayana Botánica 55:187211." "2,232,233" "-33.647829" "-78.848984"
"Erigeron bonariensis" "Robinson Crusoe" "Juan Fernandez" 0 "0" "Asteraceae" "Asterales" "glonpier" 1 "Conyza bonariensis (L.) Cronquist" "Marticorena, C., T. F. Stuessy, and C. M. Baeza. 1998. Catalogue of the vascular flora of the Robinson Crusoe or Juan Fernández islands, Chile. Gayana Botánica 55:187211." "2,232,233" "-33.647829" "-78.848984"
"Cotula australis" "Robinson Crusoe" "Juan Fernandez" 0 "0" "Asteraceae" "Asterales" "glonpier" 1 "Cotula australis (Sieber ex Spreng.) Hook.f." "Marticorena, C., T. F. Stuessy, and C. M. Baeza. 1998. Catalogue of the vascular flora of the Robinson Crusoe or Juan Fernández islands, Chile. Gayana Botánica 55:187211." "2,284,232,233" "-33.647829" "-78.848984"
"Cotula coronopifolia" "Robinson Crusoe" "Juan Fernandez" 0 "0" "Asteraceae" "Asterales" "glonpier" 1 "Cotula coronopifolia L." "Marticorena, C., T. F. Stuessy, and C. M. Baeza. 1998. Catalogue of the vascular flora of the Robinson Crusoe or Juan Fernández islands, Chile. Gayana Botánica 55:187211." "2,232,233" "-33.647829" "-78.848984"
"Crepis capillaris" "Robinson Crusoe" "Juan Fernandez" 0 "0" "Asteraceae" "Asterales" "glonpier" 1 "Crepis capillaris (L.) Wallr." "Marticorena, C., T. F. Stuessy, and C. M. Baeza. 1998. Catalogue of the vascular flora of the Robinson Crusoe or Juan Fernández islands, Chile. Gayana Botánica 55:187211." "2,232,233" "-33.647829" "-78.848984"
"Cynara cardunculus" "Robinson Crusoe" "Juan Fernandez" 0 "0" "Asteraceae" "Asterales" "glonpier" 1 "Cynara cardunculus L." "Marticorena, C., T. F. Stuessy, and C. M. Baeza. 1998. Catalogue of the vascular flora of the Robinson Crusoe or Juan Fernández islands, Chile. Gayana Botánica 55:187211." "2,232,233" "-33.647829" "-78.848984"
"Galinsoga parviflora" "Robinson Crusoe" "Juan Fernandez" 0 "0" "Asteraceae" "Asterales" "glonpier" 1 "Galinsoga parviflora Cav." "Marticorena, C., T. F. Stuessy, and C. M. Baeza. 1998. Catalogue of the vascular flora of the Robinson Crusoe or Juan Fernández islands, Chile. Gayana Botánica 55:187211." "2,284,232,233" "-33.647829" "-78.848984"
"Gamochaeta coarctata" "Robinson Crusoe" "Juan Fernandez" 0 "0" "Asteraceae" "Asterales" "glon" 0 "Gamochaeta coarctata (Willd.) KerguÃ©len" "Marticorena, C., T. F. Stuessy, and C. M. Baeza. 1998. Catalogue of the vascular flora of the Robinson Crusoe or Juan Fernández islands, Chile. Gayana Botánica 55:187211." "2" "-33.647829" "-78.848984"
"Gamochaeta stachydifolia" "Robinson Crusoe" "Juan Fernandez" 0 "0" "Asteraceae" "Asterales" "glonpier" 1 "Gamochaeta stachydifolia (Lam.) Cabrera" "Marticorena, C., T. F. Stuessy, and C. M. Baeza. 1998. Catalogue of the vascular flora of the Robinson Crusoe or Juan Fernández islands, Chile. Gayana Botánica 55:187211." "2,232,233" "-33.647829" "-78.848984"
"Gnaphalium cheiranthifolium" "Robinson Crusoe" "Juan Fernandez" 0 "0" "Asteraceae" "Asterales" "glonpier" 1 "Gnaphalium cheiranthifolium Lam." "Marticorena, C., T. F. Stuessy, and C. M. Baeza. 1998. Catalogue of the vascular flora of the Robinson Crusoe or Juan Fernández islands, Chile. Gayana Botánica 55:187211." "2,284,232,233" "-33.647829" "-78.848984"
"Hypochaeris glabra" "Robinson Crusoe" "Juan Fernandez" 0 "0" "Asteraceae" "Asterales" "glonpier" 1 "Hypochaeris glabra L." "Marticorena, C., T. F. Stuessy, and C. M. Baeza. 1998. Catalogue of the vascular flora of the Robinson Crusoe or Juan Fernández islands, Chile. Gayana Botánica 55:187211." "2,284,232,233" "-33.647829" "-78.848984"
"Hypochaeris radicata" "Robinson Crusoe" "Juan Fernandez" 0 "0" "Asteraceae" "Asterales" "glonpier" 1 "Hypochaeris radicata L." "Marticorena, C., T. F. Stuessy, and C. M. Baeza. 1998. Catalogue of the vascular flora of the Robinson Crusoe or Juan Fernández islands, Chile. Gayana Botánica 55:187211." "2,232,233" "-33.647829" "-78.848984"
"Lapsana communis" "Robinson Crusoe" "Juan Fernandez" 0 "0" "Asteraceae" "Asterales" "glonpier" 1 "Lapsana communis L." "Marticorena, C., T. F. Stuessy, and C. M. Baeza. 1998. Catalogue of the vascular flora of the Robinson Crusoe or Juan Fernández islands, Chile. Gayana Botánica 55:187211." "2,232,233" "-33.647829" "-78.848984"
"Matricaria chamomilla" "Robinson Crusoe" "Juan Fernandez" 0 "0" "Asteraceae" "Asterales" "glon" 0 "Matricaria recutita L." "Marticorena, C., T. F. Stuessy, and C. M. Baeza. 1998. Catalogue of the vascular flora of the Robinson Crusoe or Juan Fernández islands, Chile. Gayana Botánica 55:187211." "2" "-33.647829" "-78.848984"
"Micropsis nana" "Robinson Crusoe" "Juan Fernandez" 0 "0" "Asteraceae" "Asterales" "glon" 0 "Micropsis nana DC." "Marticorena, C., T. F. Stuessy, and C. M. Baeza. 1998. Catalogue of the vascular flora of the Robinson Crusoe or Juan Fernández islands, Chile. Gayana Botánica 55:187211." "2" "-33.647829" "-78.848984"
"Senecio mikanioides" "Robinson Crusoe" "Juan Fernandez" 0 "0" "Asteraceae" "Asterales" "glon" 0 "Senecio mikanioides Otto ex Walp." "Marticorena, C., T. F. Stuessy, and C. M. Baeza. 1998. Catalogue of the vascular flora of the Robinson Crusoe or Juan Fernández islands, Chile. Gayana Botánica 55:187211." "2" "-33.647829" "-78.848984"
"Senecio vulgaris" "Robinson Crusoe" "Juan Fernandez" 0 "0" "Asteraceae" "Asterales" "glonpier" 1 "Senecio vulgaris L." "Marticorena, C., T. F. Stuessy, and C. M. Baeza. 1998. Catalogue of the vascular flora of the Robinson Crusoe or Juan Fernández islands, Chile. Gayana Botánica 55:187211." "2,232,233" "-33.647829" "-78.848984"
"Silybum marianum" "Robinson Crusoe" "Juan Fernandez" 0 "0" "Asteraceae" "Asterales" "glonpier" 1 "Silybum marianum (L.) Gaertn." "Marticorena, C., T. F. Stuessy, and C. M. Baeza. 1998. Catalogue of the vascular flora of the Robinson Crusoe or Juan Fernández islands, Chile. Gayana Botánica 55:187211." "2,284,232,233" "-33.647829" "-78.848984"
"Solidago chilensis" "Robinson Crusoe" "Juan Fernandez" 0 "0" "Asteraceae" "Asterales" "glonpier" 1 "Solidago chilensis Meyen" "Marticorena, C., T. F. Stuessy, and C. M. Baeza. 1998. Catalogue of the vascular flora of the Robinson Crusoe or Juan Fernández islands, Chile. Gayana Botánica 55:187211." "2,232,233" "-33.647829" "-78.848984"
"Sonchus oleraceus" "Robinson Crusoe" "Juan Fernandez" 0 "0" "Asteraceae" "Asterales" "glonpier" 1 "Sonchus oleraceus L." "Marticorena, C., T. F. Stuessy, and C. M. Baeza. 1998. Catalogue of the vascular flora of the Robinson Crusoe or Juan Fernández islands, Chile. Gayana Botánica 55:187211." "2,284,232,233" "-33.647829" "-78.848984"
"Sonchus tenerrimus" "Robinson Crusoe" "Juan Fernandez" 0 "0" "Asteraceae" "Asterales" "glonpier" 1 "Sonchus tenerrimus L." "Marticorena, C., T. F. Stuessy, and C. M. Baeza. 1998. Catalogue of the vascular flora of the Robinson Crusoe or Juan Fernández islands, Chile. Gayana Botánica 55:187211." "2,232,233" "-33.647829" "-78.848984"
"Xanthium spinosum" "Robinson Crusoe" "Juan Fernandez" 0 "0" "Asteraceae" "Asterales" "glonpier" 1 "Xanthium spinosum L." "Marticorena, C., T. F. Stuessy, and C. M. Baeza. 1998. Catalogue of the vascular flora of the Robinson Crusoe or Juan Fernández islands, Chile. Gayana Botánica 55:187211." "2,284,232,233" "-33.647829" "-78.848984"
"Convolvulus arvensis" "Robinson Crusoe" "Juan Fernandez" 0 "0" "Convolvulaceae" "Solanales" "glonpier" 1 "Convolvulus arvensis L." "Marticorena, C., T. F. Stuessy, and C. M. Baeza. 1998. Catalogue of the vascular flora of the Robinson Crusoe or Juan Fernández islands, Chile. Gayana Botánica 55:187211." "2,284,232,233" "-33.647829" "-78.848984"
"Ipomoea indica" "Robinson Crusoe" "Juan Fernandez" 0 "0" "Convolvulaceae" "Solanales" "glonpier" 1 "Ipomoea indica (Burm.) Merr." "Marticorena, C., T. F. Stuessy, and C. M. Baeza. 1998. Catalogue of the vascular flora of the Robinson Crusoe or Juan Fernández islands, Chile. Gayana Botánica 55:187211." "2,232,233" "-33.647829" "-78.848984"
"Brassica napus" "Robinson Crusoe" "Juan Fernandez" 0 "0" "Brassicaceae" "Brassicales" "glonpier" 1 "Brassica napus L." "Marticorena, C., T. F. Stuessy, and C. M. Baeza. 1998. Catalogue of the vascular flora of the Robinson Crusoe or Juan Fernández islands, Chile. Gayana Botánica 55:187211." "2,284,232,233" "-33.647829" "-78.848984"
"Brassica nigra" "Robinson Crusoe" "Juan Fernandez" 0 "0" "Brassicaceae" "Brassicales" "glonpier" 1 "Brassica nigra (L.) W.D.J.Koch" "Marticorena, C., T. F. Stuessy, and C. M. Baeza. 1998. Catalogue of the vascular flora of the Robinson Crusoe or Juan Fernández islands, Chile. Gayana Botánica 55:187211." "2,232,233" "-33.647829" "-78.848984"
"Brassica rapa" "Robinson Crusoe" "Juan Fernandez" 0 "0" "Brassicaceae" "Brassicales" "glonpier" 1 "Brassica rapa L." "Marticorena, C., T. F. Stuessy, and C. M. Baeza. 1998. Catalogue of the vascular flora of the Robinson Crusoe or Juan Fernández islands, Chile. Gayana Botánica 55:187211." "2,284,232,233" "-33.647829" "-78.848984"
"Sinapis incana" "Robinson Crusoe" "Juan Fernandez" 0 "0" "Brassicaceae" "Brassicales" "glonpier" 1 "Hirschfeldia incana (L.) Lagr.-Foss." "Marticorena, C., T. F. Stuessy, and C. M. Baeza. 1998. Catalogue of the vascular flora of the Robinson Crusoe or Juan Fernández islands, Chile. Gayana Botánica 55:187211." "2,232,233" "-33.647829" "-78.848984"
"Lepidium bonariense" "Robinson Crusoe" "Juan Fernandez" 0 "0" "Brassicaceae" "Brassicales" "glonpier" 1 "Lepidium bonariense L." "Marticorena, C., T. F. Stuessy, and C. M. Baeza. 1998. Catalogue of the vascular flora of the Robinson Crusoe or Juan Fernández islands, Chile. Gayana Botánica 55:187211." "2,232,233" "-33.647829" "-78.848984"
"Matthiola incana" "Robinson Crusoe" "Juan Fernandez" 0 "0" "Brassicaceae" "Brassicales" "glonpier" 1 "Matthiola incana (L.) R.Br." "Marticorena, C., T. F. Stuessy, and C. M. Baeza. 1998. Catalogue of the vascular flora of the Robinson Crusoe or Juan Fernández islands, Chile. Gayana Botánica 55:187211." "2,284,232,233" "-33.647829" "-78.848984"
"Raphanus sativus" "Robinson Crusoe" "Juan Fernandez" 0 "0" "Brassicaceae" "Brassicales" "glonpier" 1 "Raphanus sativus L." "Marticorena, C., T. F. Stuessy, and C. M. Baeza. 1998. Catalogue of the vascular flora of the Robinson Crusoe or Juan Fernández islands, Chile. Gayana Botánica 55:187211." "2,284,232,233" "-33.647829" "-78.848984"
"Nasturtium officinale" "Robinson Crusoe" "Juan Fernandez" 0 "0" "Brassicaceae" "Brassicales" "glon" 0 "Rorippa nasturtium-aquaticum (L.) Hayek" "Marticorena, C., T. F. Stuessy, and C. M. Baeza. 1998. Catalogue of the vascular flora of the Robinson Crusoe or Juan Fernández islands, Chile. Gayana Botánica 55:187211." "2" "-33.647829" "-78.848984"
"Sisymbrium officinale" "Robinson Crusoe" "Juan Fernandez" 0 "0" "Brassicaceae" "Brassicales" "glonpier" 1 "Sisymbrium officinale (L.) Scop." "Marticorena, C., T. F. Stuessy, and C. M. Baeza. 1998. Catalogue of the vascular flora of the Robinson Crusoe or Juan Fernández islands, Chile. Gayana Botánica 55:187211." "2,284,232,233" "-33.647829" "-78.848984"
"Dipsacus sativus" "Robinson Crusoe" "Juan Fernandez" 0 "0" "Dipsacaceae" "Dipsacales" "glonpier" 1 "Dipsacus sativus (L.) Honck." "Marticorena, C., T. F. Stuessy, and C. M. Baeza. 1998. Catalogue of the vascular flora of the Robinson Crusoe or Juan Fernández islands, Chile. Gayana Botánica 55:187211." "2,232,233" "-33.647829" "-78.848984"
"Sixalix atropurpurea" "Robinson Crusoe" "Juan Fernandez" 0 "0" "Dipsacaceae" "Dipsacales" "glonpier" 1 "Scabiosa atropurpurea L." "Marticorena, C., T. F. Stuessy, and C. M. Baeza. 1998. Catalogue of the vascular flora of the Robinson Crusoe or Juan Fernández islands, Chile. Gayana Botánica 55:187211." "2,232,233" "-33.647829" "-78.848984"
"Aristotelia chilensis" "Robinson Crusoe" "Juan Fernandez" 0 "0" "Elaeocarpaceae" "Oxalidales" "glonpier" 1 "Aristotelia chilensis (Molina) Stuntz" "Marticorena, C., T. F. Stuessy, and C. M. Baeza. 1998. Catalogue of the vascular flora of the Robinson Crusoe or Juan Fernández islands, Chile. Gayana Botánica 55:187211." "2,232,233" "-33.647829" "-78.848984"
"Euphorbia lathyris" "Robinson Crusoe" "Juan Fernandez" 0 "0" "Euphorbiaceae" "Malpighiales" "glonpier" 1 "Euphorbia lathyris L." "Marticorena, C., T. F. Stuessy, and C. M. Baeza. 1998. Catalogue of the vascular flora of the Robinson Crusoe or Juan Fernández islands, Chile. Gayana Botánica 55:187211." "2,284,232,233" "-33.647829" "-78.848984"
"Euphorbia peplus" "Robinson Crusoe" "Juan Fernandez" 0 "0" "Euphorbiaceae" "Malpighiales" "glonpier" 1 "Euphorbia peplus L." "Marticorena, C., T. F. Stuessy, and C. M. Baeza. 1998. Catalogue of the vascular flora of the Robinson Crusoe or Juan Fernández islands, Chile. Gayana Botánica 55:187211." "2,284,232,233" "-33.647829" "-78.848984"
"Ricinus communis" "Robinson Crusoe" "Juan Fernandez" 0 "0" "Euphorbiaceae" "Malpighiales" "glonpier" 1 "Ricinus communis L." "Marticorena, C., T. F. Stuessy, and C. M. Baeza. 1998. Catalogue of the vascular flora of the Robinson Crusoe or Juan Fernández islands, Chile. Gayana Botánica 55:187211." "2,232,233" "-33.647829" "-78.848984"
"Fumaria capreolata" "Robinson Crusoe" "Juan Fernandez" 0 "0" "Fumariaceae" "Ranunculales" "glonpier" 1 "Fumaria capreolata L." "Marticorena, C., T. F. Stuessy, and C. M. Baeza. 1998. Catalogue of the vascular flora of the Robinson Crusoe or Juan Fernández islands, Chile. Gayana Botánica 55:187211." "2,232,233" "-33.647829" "-78.848984"
"Centaurium cachanlahuen" "Robinson Crusoe" "Juan Fernandez" 0 "0" "Gentianaceae" "Gentianales" "glonpier" 1 "Centaurium cachanlahuen (Molina) B.L.Rob." "Marticorena, C., T. F. Stuessy, and C. M. Baeza. 1998. Catalogue of the vascular flora of the Robinson Crusoe or Juan Fernández islands, Chile. Gayana Botánica 55:187211." "2,232,233" "-33.647829" "-78.848984"
"Erodium cicutarium" "Robinson Crusoe" "Juan Fernandez" 0 "0" "Geraniaceae" "Geraniales" "glonpier" 1 "Erodium cicutarium (L.) L'HÃ©r. ex Aiton" "Marticorena, C., T. F. Stuessy, and C. M. Baeza. 1998. Catalogue of the vascular flora of the Robinson Crusoe or Juan Fernández islands, Chile. Gayana Botánica 55:187211." "2,284,232,233" "-33.647829" "-78.848984"
"Geranium corecore" "Robinson Crusoe" "Juan Fernandez" 0 "0" "Geraniaceae" "Geraniales" "glon" 0 "Geranium core-core Steud." "Marticorena, C., T. F. Stuessy, and C. M. Baeza. 1998. Catalogue of the vascular flora of the Robinson Crusoe or Juan Fernández islands, Chile. Gayana Botánica 55:187211." "2" "-33.647829" "-78.848984"
"Geranium dissectum" "Robinson Crusoe" "Juan Fernandez" 0 "0" "Geraniaceae" "Geraniales" "glon" 0 "Geranium dissectum L." "Marticorena, C., T. F. Stuessy, and C. M. Baeza. 1998. Catalogue of the vascular flora of the Robinson Crusoe or Juan Fernández islands, Chile. Gayana Botánica 55:187211." "2" "-33.647829" "-78.848984"
"Geranium robertianum" "Robinson Crusoe" "Juan Fernandez" 0 "0" "Geraniaceae" "Geraniales" "glon" 0 "Geranium robertianum L." "Marticorena, C., T. F. Stuessy, and C. M. Baeza. 1998. Catalogue of the vascular flora of the Robinson Crusoe or Juan Fernández islands, Chile. Gayana Botánica 55:187211." "2" "-33.647829" "-78.848984"
"Hypericum perforatum" "Robinson Crusoe" "Juan Fernandez" 0 "0" "Hypericaceae" "Malpighiales" "glonpier" 1 "Hypericum perforatum L." "Marticorena, C., T. F. Stuessy, and C. M. Baeza. 1998. Catalogue of the vascular flora of the Robinson Crusoe or Juan Fernández islands, Chile. Gayana Botánica 55:187211." "2,232,233" "-33.647829" "-78.848984"
"Marrubium vulgare" "Robinson Crusoe" "Juan Fernandez" 0 "0" "Lamiaceae" "Lamiales" "glonpier" 1 "Marrubium vulgare L." "Marticorena, C., T. F. Stuessy, and C. M. Baeza. 1998. Catalogue of the vascular flora of the Robinson Crusoe or Juan Fernández islands, Chile. Gayana Botánica 55:187211." "2,284,232,233" "-33.647829" "-78.848984"
"Melissa officinalis" "Robinson Crusoe" "Juan Fernandez" 0 "0" "Lamiaceae" "Lamiales" "glon" 0 "Melissa officinalis L." "Marticorena, C., T. F. Stuessy, and C. M. Baeza. 1998. Catalogue of the vascular flora of the Robinson Crusoe or Juan Fernández islands, Chile. Gayana Botánica 55:187211." "2" "-33.647829" "-78.848984"
"Mentha aquatica" "Robinson Crusoe" "Juan Fernandez" 0 "0" "Lamiaceae" "Lamiales" "glon" 0 "Mentha aquatica L." "Marticorena, C., T. F. Stuessy, and C. M. Baeza. 1998. Catalogue of the vascular flora of the Robinson Crusoe or Juan Fernández islands, Chile. Gayana Botánica 55:187211." "2" "-33.647829" "-78.848984"
"Mentha pulegium" "Robinson Crusoe" "Juan Fernandez" 0 "0" "Lamiaceae" "Lamiales" "glon" 0 "Mentha pulegium L." "Marticorena, C., T. F. Stuessy, and C. M. Baeza. 1998. Catalogue of the vascular flora of the Robinson Crusoe or Juan Fernández islands, Chile. Gayana Botánica 55:187211." "2" "-33.647829" "-78.848984"
"Prunella vulgaris" "Robinson Crusoe" "Juan Fernandez" 0 "0" "Lamiaceae" "Lamiales" "glonpier" 1 "Prunella vulgaris L." "Marticorena, C., T. F. Stuessy, and C. M. Baeza. 1998. Catalogue of the vascular flora of the Robinson Crusoe or Juan Fernández islands, Chile. Gayana Botánica 55:187211." "2,232,233" "-33.647829" "-78.848984"
"Stachys arvensis" "Robinson Crusoe" "Juan Fernandez" 0 "0" "Lamiaceae" "Lamiales" "glonpier" 1 "Stachys arvensis (L.) L." "Marticorena, C., T. F. Stuessy, and C. M. Baeza. 1998. Catalogue of the vascular flora of the Robinson Crusoe or Juan Fernández islands, Chile. Gayana Botánica 55:187211." "2,232,233" "-33.647829" "-78.848984"
"Lardizabala biternata" "Robinson Crusoe" "Juan Fernandez" 0 "0" "Lardizabalaceae" "Ranunculales" "glonpier" 1 "Lardizabala biternata Ruiz et PavÃ³n" "Marticorena, C., T. F. Stuessy, and C. M. Baeza. 1998. Catalogue of the vascular flora of the Robinson Crusoe or Juan Fernández islands, Chile. Gayana Botánica 55:187211." "2,284,232,233" "-33.647829" "-78.848984"
"Linum usitatissimum" "Robinson Crusoe" "Juan Fernandez" 0 "0" "Linaceae" "Malpighiales" "glonpier" 1 "Linum usitatissimum L." "Marticorena, C., T. F. Stuessy, and C. M. Baeza. 1998. Catalogue of the vascular flora of the Robinson Crusoe or Juan Fernández islands, Chile. Gayana Botánica 55:187211." "2,232,233" "-33.647829" "-78.848984"
"Tristerix corymbosus" "Robinson Crusoe" "Juan Fernandez" 0 "0" "Loranthaceae" "Santalales" "glon" 0 "Tristerix corymbosus (L.) Kuijt" "Marticorena, C., T. F. Stuessy, and C. M. Baeza. 1998. Catalogue of the vascular flora of the Robinson Crusoe or Juan Fernández islands, Chile. Gayana Botánica 55:187211." "2" "-33.647829" "-78.848984"
"Lythrum hyssopifolia" "Robinson Crusoe" "Juan Fernandez" 0 "0" "Lythraceae" "Myrtales" "glonpier" 1 "Lythrum hyssopifolia L." "Marticorena, C., T. F. Stuessy, and C. M. Baeza. 1998. Catalogue of the vascular flora of the Robinson Crusoe or Juan Fernández islands, Chile. Gayana Botánica 55:187211." "2,232,233" "-33.647829" "-78.848984"
"Anoda cristata" "Robinson Crusoe" "Juan Fernandez" 0 "0" "Malvaceae" "Malvales" "glon" 0 "Anoda cristata (L.) Schltdl." "Marticorena, C., T. F. Stuessy, and C. M. Baeza. 1998. Catalogue of the vascular flora of the Robinson Crusoe or Juan Fernández islands, Chile. Gayana Botánica 55:187211." "2" "-33.647829" "-78.848984"
"Malva nicaeensis" "Robinson Crusoe" "Juan Fernandez" 0 "0" "Malvaceae" "Malvales" "glonpier" 1 "Malva nicaeensis All." "Marticorena, C., T. F. Stuessy, and C. M. Baeza. 1998. Catalogue of the vascular flora of the Robinson Crusoe or Juan Fernández islands, Chile. Gayana Botánica 55:187211." "2,232,233" "-33.647829" "-78.848984"
"Malva parviflora" "Robinson Crusoe" "Juan Fernandez" 0 "0" "Malvaceae" "Malvales" "glonpier" 1 "Malva parviflora L." "Marticorena, C., T. F. Stuessy, and C. M. Baeza. 1998. Catalogue of the vascular flora of the Robinson Crusoe or Juan Fernández islands, Chile. Gayana Botánica 55:187211." "2,284,232,233" "-33.647829" "-78.848984"
"Modiola caroliniana" "Robinson Crusoe" "Juan Fernandez" 0 "0" "Malvaceae" "Malvales" "glon" 0 "Modiola caroliniana (L.) G.Don" "Marticorena, C., T. F. Stuessy, and C. M. Baeza. 1998. Catalogue of the vascular flora of the Robinson Crusoe or Juan Fernández islands, Chile. Gayana Botánica 55:187211." "2" "-33.647829" "-78.848984"
"Acacia dealbata" "Robinson Crusoe" "Juan Fernandez" 0 "0" "Fabaceae" "Fabales" "glonpier" 1 "Acacia dealbata Link" "Marticorena, C., T. F. Stuessy, and C. M. Baeza. 1998. Catalogue of the vascular flora of the Robinson Crusoe or Juan Fernández islands, Chile. Gayana Botánica 55:187211." "2,232,233" "-33.647829" "-78.848984"
"Acacia melanoxylon" "Robinson Crusoe" "Juan Fernandez" 0 "0" "Fabaceae" "Fabales" "glonpier" 1 "Acacia melanoxylon R.Br." "Marticorena, C., T. F. Stuessy, and C. M. Baeza. 1998. Catalogue of the vascular flora of the Robinson Crusoe or Juan Fernández islands, Chile. Gayana Botánica 55:187211." "2,232,233" "-33.647829" "-78.848984"
"Paraserianthes lophantha" "Robinson Crusoe" "Juan Fernandez" 0 "0" "Fabaceae" "Fabales" "glonpier" 1 "Albizia lophantha (Willd.) Benth." "Marticorena, C., T. F. Stuessy, and C. M. Baeza. 1998. Catalogue of the vascular flora of the Robinson Crusoe or Juan Fernández islands, Chile. Gayana Botánica 55:187211." "2,232,233" "-33.647829" "-78.848984"
"Ficus carica" "Robinson Crusoe" "Juan Fernandez" 0 "0" "Moraceae" "Rosales" "glonpier" 1 "Ficus carica L." "Marticorena, C., T. F. Stuessy, and C. M. Baeza. 1998. Catalogue of the vascular flora of the Robinson Crusoe or Juan Fernández islands, Chile. Gayana Botánica 55:187211." "2,232,233" "-33.647829" "-78.848984"
"Ugni molinae" "Robinson Crusoe" "Juan Fernandez" 0 "0" "Myrtaceae" "Myrtales" "glonpier" 1 "Ugni molinae Turcz." "Marticorena, C., T. F. Stuessy, and C. M. Baeza. 1998. Catalogue of the vascular flora of the Robinson Crusoe or Juan Fernández islands, Chile. Gayana Botánica 55:187211." "2,284,232,233" "-33.647829" "-78.848984"
"Fuchsia magellanica" "Robinson Crusoe" "Juan Fernandez" 0 "0" "Onagraceae" "Myrtales" "glonpier" 1 "Fuchsia magellanica Lam." "Marticorena, C., T. F. Stuessy, and C. M. Baeza. 1998. Catalogue of the vascular flora of the Robinson Crusoe or Juan Fernández islands, Chile. Gayana Botánica 55:187211." "2,232,233" "-33.647829" "-78.848984"
"Oenothera affinis" "Robinson Crusoe" "Juan Fernandez" 0 "0" "Onagraceae" "Myrtales" "glon" 0 "Oenothera affinis Cambess." "Marticorena, C., T. F. Stuessy, and C. M. Baeza. 1998. Catalogue of the vascular flora of the Robinson Crusoe or Juan Fernández islands, Chile. Gayana Botánica 55:187211." "2" "-33.647829" "-78.848984"
"Oenothera picensis" "Robinson Crusoe" "Juan Fernandez" 0 "0" "Onagraceae" "Myrtales" "glonpier" 1 "Oenothera picensis Phil." "Marticorena, C., T. F. Stuessy, and C. M. Baeza. 1998. Catalogue of the vascular flora of the Robinson Crusoe or Juan Fernández islands, Chile. Gayana Botánica 55:187211." "2,232,233" "-33.647829" "-78.848984"
"Oenothera rosea" "Robinson Crusoe" "Juan Fernandez" 0 "0" "Onagraceae" "Myrtales" "glonpier" 1 "Oenothera rosea L'HÃ©r." "Marticorena, C., T. F. Stuessy, and C. M. Baeza. 1998. Catalogue of the vascular flora of the Robinson Crusoe or Juan Fernández islands, Chile. Gayana Botánica 55:187211." "2,232,233" "-33.647829" "-78.848984"
"Oxalis corniculata" "Robinson Crusoe" "Juan Fernandez" 0 "0" "Oxalidaceae" "Oxalidales" "glonpier" 1 "Oxalis corniculata L." "Marticorena, C., T. F. Stuessy, and C. M. Baeza. 1998. Catalogue of the vascular flora of the Robinson Crusoe or Juan Fernández islands, Chile. Gayana Botánica 55:187211." "2,284,232,233" "-33.647829" "-78.848984"
"Oxalis micrantha" "Robinson Crusoe" "Juan Fernandez" 0 "0" "Oxalidaceae" "Oxalidales" "glonpier" 1 "Oxalis micrantha Bertero ex Colla" "Marticorena, C., T. F. Stuessy, and C. M. Baeza. 1998. Catalogue of the vascular flora of the Robinson Crusoe or Juan Fernández islands, Chile. Gayana Botánica 55:187211." "2,232,233" "-33.647829" "-78.848984"
"Papaver somniferum" "Robinson Crusoe" "Juan Fernandez" 0 "0" "Papaveraceae" "Ranunculales" "glonpier" 1 "Papaver somniferum L." "Marticorena, C., T. F. Stuessy, and C. M. Baeza. 1998. Catalogue of the vascular flora of the Robinson Crusoe or Juan Fernández islands, Chile. Gayana Botánica 55:187211." "2,232,233" "-33.647829" "-78.848984"
"Medicago arabica" "Robinson Crusoe" "Juan Fernandez" 0 "0" "Fabaceae" "Fabales" "glonpier" 1 "Medicago arabica (L.) Huds." "Marticorena, C., T. F. Stuessy, and C. M. Baeza. 1998. Catalogue of the vascular flora of the Robinson Crusoe or Juan Fernández islands, Chile. Gayana Botánica 55:187211." "2,232,233" "-33.647829" "-78.848984"
"Medicago lupulina" "Robinson Crusoe" "Juan Fernandez" 0 "0" "Fabaceae" "Fabales" "glonpier" 1 "Medicago lupulina L." "Marticorena, C., T. F. Stuessy, and C. M. Baeza. 1998. Catalogue of the vascular flora of the Robinson Crusoe or Juan Fernández islands, Chile. Gayana Botánica 55:187211." "2,284,232,233" "-33.647829" "-78.848984"
"Medicago polymorpha" "Robinson Crusoe" "Juan Fernandez" 0 "0" "Fabaceae" "Fabales" "glonpier" 1 "Medicago polymorpha L." "Marticorena, C., T. F. Stuessy, and C. M. Baeza. 1998. Catalogue of the vascular flora of the Robinson Crusoe or Juan Fernández islands, Chile. Gayana Botánica 55:187211." "2,232,233" "-33.647829" "-78.848984"
"Medicago sativa" "Robinson Crusoe" "Juan Fernandez" 0 "0" "Fabaceae" "Fabales" "glonpier" 1 "Medicago sativa L." "Marticorena, C., T. F. Stuessy, and C. M. Baeza. 1998. Catalogue of the vascular flora of the Robinson Crusoe or Juan Fernández islands, Chile. Gayana Botánica 55:187211." "2,232,233" "-33.647829" "-78.848984"
"Melilotus indicus" "Robinson Crusoe" "Juan Fernandez" 0 "0" "Fabaceae" "Fabales" "glon" 0 "Melilotus indicus (L.) All." "Marticorena, C., T. F. Stuessy, and C. M. Baeza. 1998. Catalogue of the vascular flora of the Robinson Crusoe or Juan Fernández islands, Chile. Gayana Botánica 55:187211." "2" "-33.647829" "-78.848984"
"Genista monspessulana" "Robinson Crusoe" "Juan Fernandez" 0 "0" "Fabaceae" "Fabales" "glonpier" 1 "Teline monspessulana (L.) K.Koch" "Marticorena, C., T. F. Stuessy, and C. M. Baeza. 1998. Catalogue of the vascular flora of the Robinson Crusoe or Juan Fernández islands, Chile. Gayana Botánica 55:187211." "2,232" "-33.647829" "-78.848984"
"Trifolium pratense" "Robinson Crusoe" "Juan Fernandez" 0 "0" "Fabaceae" "Fabales" "glonpier" 1 "Trifolium pratense L." "Marticorena, C., T. F. Stuessy, and C. M. Baeza. 1998. Catalogue of the vascular flora of the Robinson Crusoe or Juan Fernández islands, Chile. Gayana Botánica 55:187211." "2,232,233" "-33.647829" "-78.848984"
"Trifolium repens" "Robinson Crusoe" "Juan Fernandez" 0 "0" "Fabaceae" "Fabales" "glonpier" 1 "Trifolium repens L." "Marticorena, C., T. F. Stuessy, and C. M. Baeza. 1998. Catalogue of the vascular flora of the Robinson Crusoe or Juan Fernández islands, Chile. Gayana Botánica 55:187211." "2,232,233" "-33.647829" "-78.848984"
"Plantago lanceolata" "Robinson Crusoe" "Juan Fernandez" 0 "0" "Plantaginaceae" "Lamiales" "glonpier" 1 "Plantago lanceolata L." "Marticorena, C., T. F. Stuessy, and C. M. Baeza. 1998. Catalogue of the vascular flora of the Robinson Crusoe or Juan Fernández islands, Chile. Gayana Botánica 55:187211." "2,284,232,233" "-33.647829" "-78.848984"
"Plantago major" "Robinson Crusoe" "Juan Fernandez" 0 "0" "Plantaginaceae" "Lamiales" "glonpier" 1 "Plantago major L." "Marticorena, C., T. F. Stuessy, and C. M. Baeza. 1998. Catalogue of the vascular flora of the Robinson Crusoe or Juan Fernández islands, Chile. Gayana Botánica 55:187211." "2,284,232,233" "-33.647829" "-78.848984"
"Phlox gracilis" "Robinson Crusoe" "Juan Fernandez" 0 "0" "Polemoniaceae" "Ericales" "glon" 0 "Microsteris gracilis (Douglas ex Hook.) Greene" "Marticorena, C., T. F. Stuessy, and C. M. Baeza. 1998. Catalogue of the vascular flora of the Robinson Crusoe or Juan Fernández islands, Chile. Gayana Botánica 55:187211." "2" "-33.647829" "-78.848984"
"Polygonum aviculare" "Robinson Crusoe" "Juan Fernandez" 0 "0" "Polygonaceae" "Caryophyllales" "glonpier" 1 "Polygonum aviculare L." "Marticorena, C., T. F. Stuessy, and C. M. Baeza. 1998. Catalogue of the vascular flora of the Robinson Crusoe or Juan Fernández islands, Chile. Gayana Botánica 55:187211." "2,284,232,233" "-33.647829" "-78.848984"
"Persicaria hydropiperoides" "Robinson Crusoe" "Juan Fernandez" 0 "0" "Polygonaceae" "Caryophyllales" "glon" 0 "Polygonum hydropiperoides Michx." "Marticorena, C., T. F. Stuessy, and C. M. Baeza. 1998. Catalogue of the vascular flora of the Robinson Crusoe or Juan Fernández islands, Chile. Gayana Botánica 55:187211." "2" "-33.647829" "-78.848984"
"Persicaria lapathifolia" "Robinson Crusoe" "Juan Fernandez" 0 "0" "Polygonaceae" "Caryophyllales" "glonpier" 1 "Polygonum lapathifolium L." "Marticorena, C., T. F. Stuessy, and C. M. Baeza. 1998. Catalogue of the vascular flora of the Robinson Crusoe or Juan Fernández islands, Chile. Gayana Botánica 55:187211." "2,232,233" "-33.647829" "-78.848984"
"Rumex acetosella" "Robinson Crusoe" "Juan Fernandez" 0 "0" "Polygonaceae" "Caryophyllales" "glonpier" 1 "Rumex acetosella L." "Marticorena, C., T. F. Stuessy, and C. M. Baeza. 1998. Catalogue of the vascular flora of the Robinson Crusoe or Juan Fernández islands, Chile. Gayana Botánica 55:187211." "2,232,233" "-33.647829" "-78.848984"
"Rumex conglomeratus" "Robinson Crusoe" "Juan Fernandez" 0 "0" "Polygonaceae" "Caryophyllales" "glonpier" 1 "Rumex conglomeratus Murray" "Marticorena, C., T. F. Stuessy, and C. M. Baeza. 1998. Catalogue of the vascular flora of the Robinson Crusoe or Juan Fernández islands, Chile. Gayana Botánica 55:187211." "2,232,233" "-33.647829" "-78.848984"
"Rumex crispus" "Robinson Crusoe" "Juan Fernandez" 0 "0" "Polygonaceae" "Caryophyllales" "glonpier" 1 "Rumex crispus L." "Marticorena, C., T. F. Stuessy, and C. M. Baeza. 1998. Catalogue of the vascular flora of the Robinson Crusoe or Juan Fernández islands, Chile. Gayana Botánica 55:187211." "2,284,232,233" "-33.647829" "-78.848984"
"Rumex pulcher" "Robinson Crusoe" "Juan Fernandez" 0 "0" "Polygonaceae" "Caryophyllales" "glonpier" 1 "Rumex pulcher L." "Marticorena, C., T. F. Stuessy, and C. M. Baeza. 1998. Catalogue of the vascular flora of the Robinson Crusoe or Juan Fernández islands, Chile. Gayana Botánica 55:187211." "2,284,232,233" "-33.647829" "-78.848984"
"Anagallis arvensis" "Robinson Crusoe" "Juan Fernandez" 0 "0" "Myrsinaceae" "Ericales" "glonpier" 1 "Anagallis arvensis L." "Marticorena, C., T. F. Stuessy, and C. M. Baeza. 1998. Catalogue of the vascular flora of the Robinson Crusoe or Juan Fernández islands, Chile. Gayana Botánica 55:187211." "2,232,233" "-33.647829" "-78.848984"
"Anemone decapetala" "Robinson Crusoe" "Juan Fernandez" 0 "0" "Ranunculaceae" "Ranunculales" "glonpier" 1 "Anemone decapetala Ard." "Marticorena, C., T. F. Stuessy, and C. M. Baeza. 1998. Catalogue of the vascular flora of the Robinson Crusoe or Juan Fernández islands, Chile. Gayana Botánica 55:187211." "2,232,233" "-33.647829" "-78.848984"
"Ranunculus muricatus" "Robinson Crusoe" "Juan Fernandez" 0 "0" "Ranunculaceae" "Ranunculales" "glonpier" 1 "Ranunculus muricatus L." "Marticorena, C., T. F. Stuessy, and C. M. Baeza. 1998. Catalogue of the vascular flora of the Robinson Crusoe or Juan Fernández islands, Chile. Gayana Botánica 55:187211." "2,232,233" "-33.647829" "-78.848984"
"Acaena argentea" "Robinson Crusoe" "Juan Fernandez" 0 "0" "Rosaceae" "Rosales" "glonpier" 1 "Acaena argentea Ruiz et PavÃ³n" "Marticorena, C., T. F. Stuessy, and C. M. Baeza. 1998. Catalogue of the vascular flora of the Robinson Crusoe or Juan Fernández islands, Chile. Gayana Botánica 55:187211." "2,284,232,233" "-33.647829" "-78.848984"
"Acaena ovalifolia" "Robinson Crusoe" "Juan Fernandez" 0.125 "0" "Rosaceae" "Rosales" "glonpier" 1 "Acaena ovalifolia Ruiz et PavÃ³n" "Marticorena, C., T. F. Stuessy, and C. M. Baeza. 1998. Catalogue of the vascular flora of the Robinson Crusoe or Juan Fernández islands, Chile. Gayana Botánica 55:187211." "2,284,232,233" "-33.647829" "-78.848984"
"Fragaria chiloensis" "Robinson Crusoe" "Juan Fernandez" 0 "0" "Rosaceae" "Rosales" "glonpier" 1 "Fragaria chiloensis (L.) Duchesne" "Marticorena, C., T. F. Stuessy, and C. M. Baeza. 1998. Catalogue of the vascular flora of the Robinson Crusoe or Juan Fernández islands, Chile. Gayana Botánica 55:187211." "2,232,233" "-33.647829" "-78.848984"
"Rubus ulmifolius" "Robinson Crusoe" "Juan Fernandez" 0 "0" "Rosaceae" "Rosales" "glonpier" 1 "Rubus ulmifolius Schott" "Marticorena, C., T. F. Stuessy, and C. M. Baeza. 1998. Catalogue of the vascular flora of the Robinson Crusoe or Juan Fernández islands, Chile. Gayana Botánica 55:187211." "2,232,233" "-33.647829" "-78.848984"
"Galium aparine" "Robinson Crusoe" "Juan Fernandez" 0 "0" "Rubiaceae" "Gentianales" "glonpier" 1 "Galium aparine L." "Marticorena, C., T. F. Stuessy, and C. M. Baeza. 1998. Catalogue of the vascular flora of the Robinson Crusoe or Juan Fernández islands, Chile. Gayana Botánica 55:187211." "2,232,233" "-33.647829" "-78.848984"
"Ruta chalepensis" "Robinson Crusoe" "Juan Fernandez" 0 "0" "Rutaceae" "Sapindales" "glonpier" 1 "Ruta chalepensis L." "Marticorena, C., T. F. Stuessy, and C. M. Baeza. 1998. Catalogue of the vascular flora of the Robinson Crusoe or Juan Fernández islands, Chile. Gayana Botánica 55:187211." "2,232,233" "-33.647829" "-78.848984"
"Cymbalaria muralis" "Robinson Crusoe" "Juan Fernandez" 0 "0" "Plantaginaceae" "Lamiales" "glonpier" 1 "Cymbalaria muralis P.Gaertn." "Marticorena, C., T. F. Stuessy, and C. M. Baeza. 1998. Catalogue of the vascular flora of the Robinson Crusoe or Juan Fernández islands, Chile. Gayana Botánica 55:187211." "2,232,233" "-33.647829" "-78.848984"
"Verbascum virgatum" "Robinson Crusoe" "Juan Fernandez" 0 "0" "Scrophulariaceae" "Lamiales" "glonpier" 1 "Verbascum virgatum Stokes" "Marticorena, C., T. F. Stuessy, and C. M. Baeza. 1998. Catalogue of the vascular flora of the Robinson Crusoe or Juan Fernández islands, Chile. Gayana Botánica 55:187211." "2,233" "-33.647829" "-78.848984"
"Veronica anagallis-aquatica" "Robinson Crusoe" "Juan Fernandez" 0 "0" "Plantaginaceae" "Lamiales" "glonpier" 1 "Veronica anagallis-aquatica L." "Marticorena, C., T. F. Stuessy, and C. M. Baeza. 1998. Catalogue of the vascular flora of the Robinson Crusoe or Juan Fernández islands, Chile. Gayana Botánica 55:187211." "2,232,233" "-33.647829" "-78.848984"
"Veronica arvensis" "Robinson Crusoe" "Juan Fernandez" 0 "0" "Plantaginaceae" "Lamiales" "glonpier" 1 "Veronica arvensis L." "Marticorena, C., T. F. Stuessy, and C. M. Baeza. 1998. Catalogue of the vascular flora of the Robinson Crusoe or Juan Fernández islands, Chile. Gayana Botánica 55:187211." "2,232,233" "-33.647829" "-78.848984"
"Veronica persica" "Robinson Crusoe" "Juan Fernandez" 0 "0" "Plantaginaceae" "Lamiales" "glonpier" 1 "Veronica persica Poir" "Marticorena, C., T. F. Stuessy, and C. M. Baeza. 1998. Catalogue of the vascular flora of the Robinson Crusoe or Juan Fernández islands, Chile. Gayana Botánica 55:187211." "2,232,233" "-33.647829" "-78.848984"
"Cestrum parqui" "Robinson Crusoe" "Juan Fernandez" 0 "0" "Solanaceae" "Solanales" "glonpier" 1 "Cestrum parqui L'HÃ©r" "Marticorena, C., T. F. Stuessy, and C. M. Baeza. 1998. Catalogue of the vascular flora of the Robinson Crusoe or Juan Fernández islands, Chile. Gayana Botánica 55:187211." "2,284,232,233" "-33.647829" "-78.848984"
"Datura stramonium" "Robinson Crusoe" "Juan Fernandez" 0 "0" "Solanaceae" "Solanales" "glonpier" 1 "Datura stramonium L." "Marticorena, C., T. F. Stuessy, and C. M. Baeza. 1998. Catalogue of the vascular flora of the Robinson Crusoe or Juan Fernández islands, Chile. Gayana Botánica 55:187211." "2,232,233" "-33.647829" "-78.848984"
"Nicotiana tabacum" "Robinson Crusoe" "Juan Fernandez" 0 "0" "Solanaceae" "Solanales" "glonpier" 1 "Nicotiana tabacum L." "Marticorena, C., T. F. Stuessy, and C. M. Baeza. 1998. Catalogue of the vascular flora of the Robinson Crusoe or Juan Fernández islands, Chile. Gayana Botánica 55:187211." "2,232,233" "-33.647829" "-78.848984"
"Physalis peruviana" "Robinson Crusoe" "Juan Fernandez" 0 "0" "Solanaceae" "Solanales" "glonpier" 1 "Physalis peruviana L." "Marticorena, C., T. F. Stuessy, and C. M. Baeza. 1998. Catalogue of the vascular flora of the Robinson Crusoe or Juan Fernández islands, Chile. Gayana Botánica 55:187211." "2,284,232,233" "-33.647829" "-78.848984"
"Solanum argenteum" "Robinson Crusoe" "Juan Fernandez" 0 "0" "Solanaceae" "Solanales" "glon" 0 "Solanum argenteum Dunal ex Poir." "Marticorena, C., T. F. Stuessy, and C. M. Baeza. 1998. Catalogue of the vascular flora of the Robinson Crusoe or Juan Fernández islands, Chile. Gayana Botánica 55:187211." "2" "-33.647829" "-78.848984"
"Solanum furcatum" "Robinson Crusoe" "Juan Fernandez" 0 "0" "Solanaceae" "Solanales" "glonpier" 1 "Solanum furcatum Dunal ex Poir. var. furcatum" "Marticorena, C., T. F. Stuessy, and C. M. Baeza. 1998. Catalogue of the vascular flora of the Robinson Crusoe or Juan Fernández islands, Chile. Gayana Botánica 55:187211." "2,232,233" "-33.647829" "-78.848984"
"Solanum marginatum" "Robinson Crusoe" "Juan Fernandez" 0 "0" "Solanaceae" "Solanales" "glonpier" 1 "Solanum marginatum L." "Marticorena, C., T. F. Stuessy, and C. M. Baeza. 1998. Catalogue of the vascular flora of the Robinson Crusoe or Juan Fernández islands, Chile. Gayana Botánica 55:187211." "2,232,233" "-33.647829" "-78.848984"
"Solanum tuberosum" "Robinson Crusoe" "Juan Fernandez" 0 "0" "Solanaceae" "Solanales" "glon" 0 "Solanum tuberosum L." "Marticorena, C., T. F. Stuessy, and C. M. Baeza. 1998. Catalogue of the vascular flora of the Robinson Crusoe or Juan Fernández islands, Chile. Gayana Botánica 55:187211." "2" "-33.647829" "-78.848984"
"Tropaeolum majus" "Robinson Crusoe" "Juan Fernandez" 0 "0" "Tropaeolaceae" "Brassicales" "glonpier" 1 "Tropaeolum majus L." "Marticorena, C., T. F. Stuessy, and C. M. Baeza. 1998. Catalogue of the vascular flora of the Robinson Crusoe or Juan Fernández islands, Chile. Gayana Botánica 55:187211." "2,232,233" "-33.647829" "-78.848984"
"Visnaga daucoides" "Robinson Crusoe" "Juan Fernandez" 0 "0" "Apiaceae" "Apiales" "glon" 0 "Ammi visnaga (L.) Lam." "Marticorena, C., T. F. Stuessy, and C. M. Baeza. 1998. Catalogue of the vascular flora of the Robinson Crusoe or Juan Fernández islands, Chile. Gayana Botánica 55:187211." "2" "-33.647829" "-78.848984"
"Apium graveolens" "Robinson Crusoe" "Juan Fernandez" 0 "0" "Apiaceae" "Apiales" "glon" 0 "Apium graveolens L." "Marticorena, C., T. F. Stuessy, and C. M. Baeza. 1998. Catalogue of the vascular flora of the Robinson Crusoe or Juan Fernández islands, Chile. Gayana Botánica 55:187211." "2" "-33.647829" "-78.848984"
"Conium maculatum" "Robinson Crusoe" "Juan Fernandez" 0 "0" "Apiaceae" "Apiales" "glonpier" 1 "Conium maculatum L." "Marticorena, C., T. F. Stuessy, and C. M. Baeza. 1998. Catalogue of the vascular flora of the Robinson Crusoe or Juan Fernández islands, Chile. Gayana Botánica 55:187211." "2,232,233" "-33.647829" "-78.848984"
"Coriandrum sativum" "Robinson Crusoe" "Juan Fernandez" 0 "0" "Apiaceae" "Apiales" "glon" 0 "Coriandrum sativum L." "Marticorena, C., T. F. Stuessy, and C. M. Baeza. 1998. Catalogue of the vascular flora of the Robinson Crusoe or Juan Fernández islands, Chile. Gayana Botánica 55:187211." "2" "-33.647829" "-78.848984"
"Cyclospermum leptophyllum" "Robinson Crusoe" "Juan Fernandez" 0 "0" "Apiaceae" "Apiales" "glonpier" 1 "Cyclospermum leptophyllum (Pers.) Sprague var. leptophyllum" "Marticorena, C., T. F. Stuessy, and C. M. Baeza. 1998. Catalogue of the vascular flora of the Robinson Crusoe or Juan Fernández islands, Chile. Gayana Botánica 55:187211." "2,232,233" "-33.647829" "-78.848984"
"Daucus montanus" "Robinson Crusoe" "Juan Fernandez" 0 "0" "Apiaceae" "Apiales" "glonpier" 1 "Daucus montanus Humb. et Bonpl. ex Spreng" "Marticorena, C., T. F. Stuessy, and C. M. Baeza. 1998. Catalogue of the vascular flora of the Robinson Crusoe or Juan Fernández islands, Chile. Gayana Botánica 55:187211." "2,232,233" "-33.647829" "-78.848984"
"Foeniculum vulgare" "Robinson Crusoe" "Juan Fernandez" 0 "0" "Apiaceae" "Apiales" "glonpier" 1 "Foeniculum vulgare Mill." "Marticorena, C., T. F. Stuessy, and C. M. Baeza. 1998. Catalogue of the vascular flora of the Robinson Crusoe or Juan Fernández islands, Chile. Gayana Botánica 55:187211." "2,232,233" "-33.647829" "-78.848984"
"NA" "Robinson Crusoe" "Juan Fernandez" 0 "0" "NA" "NA" "glonpier" 1 "Petroselium crispum (Mill.) A.W.Hill" "Marticorena, C., T. F. Stuessy, and C. M. Baeza. 1998. Catalogue of the vascular flora of the Robinson Crusoe or Juan Fernández islands, Chile. Gayana Botánica 55:187211." "2,232" "-33.647829" "-78.848984"
"Sanicula crassicaulis" "Robinson Crusoe" "Juan Fernandez" 0 "0" "Apiaceae" "Apiales" "glonpier" 1 "Sanicula crassicaulis Poepp. ex DC." "Marticorena, C., T. F. Stuessy, and C. M. Baeza. 1998. Catalogue of the vascular flora of the Robinson Crusoe or Juan Fernández islands, Chile. Gayana Botánica 55:187211." "2,232,233" "-33.647829" "-78.848984"
"Torilis nodosa" "Robinson Crusoe" "Juan Fernandez" 0 "0" "Apiaceae" "Apiales" "glon" 0 "Torilis nodosa (L.) Gaertn." "Marticorena, C., T. F. Stuessy, and C. M. Baeza. 1998. Catalogue of the vascular flora of the Robinson Crusoe or Juan Fernández islands, Chile. Gayana Botánica 55:187211." "2" "-33.647829" "-78.848984"
"Urtica urens" "Robinson Crusoe" "Juan Fernandez" 0 "0" "Urticaceae" "Rosales" "glonpier" 1 "Urtica urens L." "Marticorena, C., T. F. Stuessy, and C. M. Baeza. 1998. Catalogue of the vascular flora of the Robinson Crusoe or Juan Fernández islands, Chile. Gayana Botánica 55:187211." "2,232,233" "-33.647829" "-78.848984"
"Centranthus ruber" "Robinson Crusoe" "Juan Fernandez" 0 "0" "Valerianaceae" "Dipsacales" "glonpier" 1 "Centranthus ruber (L.) DC." "Marticorena, C., T. F. Stuessy, and C. M. Baeza. 1998. Catalogue of the vascular flora of the Robinson Crusoe or Juan Fernández islands, Chile. Gayana Botánica 55:187211." "2,232,233" "-33.647829" "-78.848984"
"Verbena littoralis" "Robinson Crusoe" "Juan Fernandez" 0 "0" "Verbenaceae" "Lamiales" "glonpier" 1 "Verbena litoralis Kunth" "Marticorena, C., T. F. Stuessy, and C. M. Baeza. 1998. Catalogue of the vascular flora of the Robinson Crusoe or Juan Fernández islands, Chile. Gayana Botánica 55:187211." "2,284,232,233" "-33.647829" "-78.848984"
"Zantedeschia aethiopica" "Robinson Crusoe" "Juan Fernandez" 0 "0" "Araceae" "Alismatales" "glonpier" 1 "Zantedeschia aethiopica (L.) Spreng." "Marticorena, C., T. F. Stuessy, and C. M. Baeza. 1998. Catalogue of the vascular flora of the Robinson Crusoe or Juan Fernández islands, Chile. Gayana Botánica 55:187211." "2,232,233" "-33.647829" "-78.848984"
"Agrostis stolonifera" "Robinson Crusoe" "Juan Fernandez" 0 "0" "Poaceae" "Poales" "glonpier" 1 "Agrostis stolonifera L." "Marticorena, C., T. F. Stuessy, and C. M. Baeza. 1998. Catalogue of the vascular flora of the Robinson Crusoe or Juan Fernández islands, Chile. Gayana Botánica 55:187211." "2,232,233" "-33.647829" "-78.848984"
"Aira caryophyllea" "Robinson Crusoe" "Juan Fernandez" 0 "0" "Poaceae" "Poales" "glonpier" 1 "Aira caryophyllea L." "Marticorena, C., T. F. Stuessy, and C. M. Baeza. 1998. Catalogue of the vascular flora of the Robinson Crusoe or Juan Fernández islands, Chile. Gayana Botánica 55:187211." "2,284,232,233" "-33.647829" "-78.848984"
"Aira praecox" "Robinson Crusoe" "Juan Fernandez" 0 "0" "Poaceae" "Poales" "glonpier" 1 "Aira praecox L." "Marticorena, C., T. F. Stuessy, and C. M. Baeza. 1998. Catalogue of the vascular flora of the Robinson Crusoe or Juan Fernández islands, Chile. Gayana Botánica 55:187211." "2,232,233" "-33.647829" "-78.848984"
"Anthoxanthum odoratum" "Robinson Crusoe" "Juan Fernandez" 0 "0" "Poaceae" "Poales" "glonpier" 1 "Anthoxanthum odoratum L." "Marticorena, C., T. F. Stuessy, and C. M. Baeza. 1998. Catalogue of the vascular flora of the Robinson Crusoe or Juan Fernández islands, Chile. Gayana Botánica 55:187211." "2,232,233" "-33.647829" "-78.848984"
"Avena barbata" "Robinson Crusoe" "Juan Fernandez" 0 "0" "Poaceae" "Poales" "glonpier" 1 "Avena barbata Pott ex Link" "Marticorena, C., T. F. Stuessy, and C. M. Baeza. 1998. Catalogue of the vascular flora of the Robinson Crusoe or Juan Fernández islands, Chile. Gayana Botánica 55:187211." "2,284,232,233" "-33.647829" "-78.848984"
"Briza maxima" "Robinson Crusoe" "Juan Fernandez" 0 "0" "Poaceae" "Poales" "glonpier" 1 "Briza maxima L." "Marticorena, C., T. F. Stuessy, and C. M. Baeza. 1998. Catalogue of the vascular flora of the Robinson Crusoe or Juan Fernández islands, Chile. Gayana Botánica 55:187211." "2,232,233" "-33.647829" "-78.848984"
"Briza minor" "Robinson Crusoe" "Juan Fernandez" 0 "0" "Poaceae" "Poales" "glonpier" 1 "Briza minor L." "Marticorena, C., T. F. Stuessy, and C. M. Baeza. 1998. Catalogue of the vascular flora of the Robinson Crusoe or Juan Fernández islands, Chile. Gayana Botánica 55:187211." "2,284,232,233" "-33.647829" "-78.848984"
"Bromus catharticus" "Robinson Crusoe" "Juan Fernandez" 0 "0" "Poaceae" "Poales" "glonpier" 1 "Bromus catharticus Vahl" "Marticorena, C., T. F. Stuessy, and C. M. Baeza. 1998. Catalogue of the vascular flora of the Robinson Crusoe or Juan Fernández islands, Chile. Gayana Botánica 55:187211." "2,232,233" "-33.647829" "-78.848984"
"Bromus hordeaceus" "Robinson Crusoe" "Juan Fernandez" 0 "0" "Poaceae" "Poales" "glonpier" 1 "Bromus hordeaceus L." "Marticorena, C., T. F. Stuessy, and C. M. Baeza. 1998. Catalogue of the vascular flora of the Robinson Crusoe or Juan Fernández islands, Chile. Gayana Botánica 55:187211." "2,232,233" "-33.647829" "-78.848984"
"Bromus lithobius" "Robinson Crusoe" "Juan Fernandez" 0 "0" "Poaceae" "Poales" "glonpier" 1 "Bromus lithobius Trin." "Marticorena, C., T. F. Stuessy, and C. M. Baeza. 1998. Catalogue of the vascular flora of the Robinson Crusoe or Juan Fernández islands, Chile. Gayana Botánica 55:187211." "2,232,233" "-33.647829" "-78.848984"
"Bromus cebadilla" "Robinson Crusoe" "Juan Fernandez" 0 "0" "Poaceae" "Poales" "glonpier" 1 "Bromus stamineus E.Desv." "Marticorena, C., T. F. Stuessy, and C. M. Baeza. 1998. Catalogue of the vascular flora of the Robinson Crusoe or Juan Fernández islands, Chile. Gayana Botánica 55:187211." "2,232,233" "-33.647829" "-78.848984"
"Chascolytrum subaristatum" "Robinson Crusoe" "Juan Fernandez" 0 "0" "Poaceae" "Poales" "glonpier" 1 "Chascolytrum subaristatum (Lam.) Desv." "Marticorena, C., T. F. Stuessy, and C. M. Baeza. 1998. Catalogue of the vascular flora of the Robinson Crusoe or Juan Fernández islands, Chile. Gayana Botánica 55:187211." "2,232,233" "-33.647829" "-78.848984"
"Cynosurus echinatus" "Robinson Crusoe" "Juan Fernandez" 0 "0" "Poaceae" "Poales" "glonpier" 1 "Cynosurus echinatus L." "Marticorena, C., T. F. Stuessy, and C. M. Baeza. 1998. Catalogue of the vascular flora of the Robinson Crusoe or Juan Fernández islands, Chile. Gayana Botánica 55:187211." "2,232,233" "-33.647829" "-78.848984"
"Dactylis glomerata" "Robinson Crusoe" "Juan Fernandez" 0 "0" "Poaceae" "Poales" "glonpier" 1 "Dactylis glomerata L." "Marticorena, C., T. F. Stuessy, and C. M. Baeza. 1998. Catalogue of the vascular flora of the Robinson Crusoe or Juan Fernández islands, Chile. Gayana Botánica 55:187211." "2,232,233" "-33.647829" "-78.848984"
"Digitaria sanguinalis" "Robinson Crusoe" "Juan Fernandez" 0 "0" "Poaceae" "Poales" "glonpier" 1 "Digitaria sanguinalis (L.) Scop." "Marticorena, C., T. F. Stuessy, and C. M. Baeza. 1998. Catalogue of the vascular flora of the Robinson Crusoe or Juan Fernández islands, Chile. Gayana Botánica 55:187211." "2,232,233" "-33.647829" "-78.848984"
"Eleusine tristachya" "Robinson Crusoe" "Juan Fernandez" 0 "0" "Poaceae" "Poales" "glonpier" 1 "Eleusine tristachya (Lam.) Lam." "Marticorena, C., T. F. Stuessy, and C. M. Baeza. 1998. Catalogue of the vascular flora of the Robinson Crusoe or Juan Fernández islands, Chile. Gayana Botánica 55:187211." "2,232,233" "-33.647829" "-78.848984"
"Lolium arundinaceum" "Robinson Crusoe" "Juan Fernandez" 0 "0" "Poaceae" "Poales" "glonpier" 1 "Festuca arundinacea Schreb." "Marticorena, C., T. F. Stuessy, and C. M. Baeza. 1998. Catalogue of the vascular flora of the Robinson Crusoe or Juan Fernández islands, Chile. Gayana Botánica 55:187211." "2,232,233" "-33.647829" "-78.848984"
"Gastridium ventricosum" "Robinson Crusoe" "Juan Fernandez" 0 "0" "Poaceae" "Poales" "glon" 0 "Gastridium ventricosum (Gouan) Schinz et Thell." "Marticorena, C., T. F. Stuessy, and C. M. Baeza. 1998. Catalogue of the vascular flora of the Robinson Crusoe or Juan Fernández islands, Chile. Gayana Botánica 55:187211." "2" "-33.647829" "-78.848984"
"Hordeum chilense" "Robinson Crusoe" "Juan Fernandez" 0 "0" "Poaceae" "Poales" "glon" 0 "Hordeum chilense Roem. et Schult." "Marticorena, C., T. F. Stuessy, and C. M. Baeza. 1998. Catalogue of the vascular flora of the Robinson Crusoe or Juan Fernández islands, Chile. Gayana Botánica 55:187211." "2" "-33.647829" "-78.848984"
"Hordeum murinum" "Robinson Crusoe" "Juan Fernandez" 0 "0" "Poaceae" "Poales" "glonpier" 1 "Hordeum murinum L. subsp. murinum" "Marticorena, C., T. F. Stuessy, and C. M. Baeza. 1998. Catalogue of the vascular flora of the Robinson Crusoe or Juan Fernández islands, Chile. Gayana Botánica 55:187211." "2,284,232,233" "-33.647829" "-78.848984"
"Hordeum secalinum" "Robinson Crusoe" "Juan Fernandez" 0 "0" "Poaceae" "Poales" "glonpier" 1 "Hordeum secalinum Schreber" "Marticorena, C., T. F. Stuessy, and C. M. Baeza. 1998. Catalogue of the vascular flora of the Robinson Crusoe or Juan Fernández islands, Chile. Gayana Botánica 55:187211." "2,232,233" "-33.647829" "-78.848984"
"Lolium multiflorum" "Robinson Crusoe" "Juan Fernandez" 0 "0" "Poaceae" "Poales" "glonpier" 1 "Lolium multiflorum Lam." "Marticorena, C., T. F. Stuessy, and C. M. Baeza. 1998. Catalogue of the vascular flora of the Robinson Crusoe or Juan Fernández islands, Chile. Gayana Botánica 55:187211." "2,284,232,233" "-33.647829" "-78.848984"
"Lolium perenne" "Robinson Crusoe" "Juan Fernandez" 0 "0" "Poaceae" "Poales" "glonpier" 1 "Lolium perenne L." "Marticorena, C., T. F. Stuessy, and C. M. Baeza. 1998. Catalogue of the vascular flora of the Robinson Crusoe or Juan Fernández islands, Chile. Gayana Botánica 55:187211." "2,232,233" "-33.647829" "-78.848984"
"Paspalum dasypleurum" "Robinson Crusoe" "Juan Fernandez" 0 "0" "Poaceae" "Poales" "glonpier" 1 "Paspalum dasypleurum Kunze ex E.Desv." "Marticorena, C., T. F. Stuessy, and C. M. Baeza. 1998. Catalogue of the vascular flora of the Robinson Crusoe or Juan Fernández islands, Chile. Gayana Botánica 55:187211." "2,232,233" "-33.647829" "-78.848984"
"Paspalum distichum" "Robinson Crusoe" "Juan Fernandez" 0 "0" "Poaceae" "Poales" "glonpier" 1 "Paspalum distichum L." "Marticorena, C., T. F. Stuessy, and C. M. Baeza. 1998. Catalogue of the vascular flora of the Robinson Crusoe or Juan Fernández islands, Chile. Gayana Botánica 55:187211." "2,232,233" "-33.647829" "-78.848984"
"Phalaris amethystina" "Robinson Crusoe" "Juan Fernandez" 0 "0" "Poaceae" "Poales" "glonpier" 1 "Phalaris amethystina Trin." "Marticorena, C., T. F. Stuessy, and C. M. Baeza. 1998. Catalogue of the vascular flora of the Robinson Crusoe or Juan Fernández islands, Chile. Gayana Botánica 55:187211." "2,232,233" "-33.647829" "-78.848984"
"Phalaris angusta" "Robinson Crusoe" "Juan Fernandez" 0 "0" "Poaceae" "Poales" "glonpier" 1 "Phalaris angusta Nees ex Trin." "Marticorena, C., T. F. Stuessy, and C. M. Baeza. 1998. Catalogue of the vascular flora of the Robinson Crusoe or Juan Fernández islands, Chile. Gayana Botánica 55:187211." "2,232,233" "-33.647829" "-78.848984"
"Poa annua" "Robinson Crusoe" "Juan Fernandez" 0 "0" "Poaceae" "Poales" "glonpier" 1 "Poa annua L." "Marticorena, C., T. F. Stuessy, and C. M. Baeza. 1998. Catalogue of the vascular flora of the Robinson Crusoe or Juan Fernández islands, Chile. Gayana Botánica 55:187211." "2,284,232,233" "-33.647829" "-78.848984"
"Poa arida" "Robinson Crusoe" "Juan Fernandez" 0 "0" "Poaceae" "Poales" "glon" 0 "Poa praetensis L." "Marticorena, C., T. F. Stuessy, and C. M. Baeza. 1998. Catalogue of the vascular flora of the Robinson Crusoe or Juan Fernández islands, Chile. Gayana Botánica 55:187211." "2" "-33.647829" "-78.848984"
"Polypogon australis" "Robinson Crusoe" "Juan Fernandez" 0 "0" "Poaceae" "Poales" "glonpier" 1 "Polypogon australis Brongn." "Marticorena, C., T. F. Stuessy, and C. M. Baeza. 1998. Catalogue of the vascular flora of the Robinson Crusoe or Juan Fernández islands, Chile. Gayana Botánica 55:187211." "2,232,233" "-33.647829" "-78.848984"
"Setaria parviflora" "Robinson Crusoe" "Juan Fernandez" 0 "0" "Poaceae" "Poales" "glonpier" 1 "Setaria parviflora (Poir.) KerguÃ©len" "Marticorena, C., T. F. Stuessy, and C. M. Baeza. 1998. Catalogue of the vascular flora of the Robinson Crusoe or Juan Fernández islands, Chile. Gayana Botánica 55:187211." "2,232,233" "-33.647829" "-78.848984"
"Setaria viridis" "Robinson Crusoe" "Juan Fernandez" 0 "0" "Poaceae" "Poales" "glonpier" 1 "Setaria viridis (L.) P.Beauv." "Marticorena, C., T. F. Stuessy, and C. M. Baeza. 1998. Catalogue of the vascular flora of the Robinson Crusoe or Juan Fernández islands, Chile. Gayana Botánica 55:187211." "2,232,233" "-33.647829" "-78.848984"
"Vulpia bromoides" "Robinson Crusoe" "Juan Fernandez" 0 "0" "Poaceae" "Poales" "glonpier" 1 "Vulpia bromoides (L.) Gray" "Marticorena, C., T. F. Stuessy, and C. M. Baeza. 1998. Catalogue of the vascular flora of the Robinson Crusoe or Juan Fernández islands, Chile. Gayana Botánica 55:187211." "2,232,233" "-33.647829" "-78.848984"
"Vulpia myuros" "Robinson Crusoe" "Juan Fernandez" 0 "0" "Poaceae" "Poales" "glonpier" 1 "Vulpia myuros (L.) C.C.Gmel. var. hirsuta Hackel" "Marticorena, C., T. F. Stuessy, and C. M. Baeza. 1998. Catalogue of the vascular flora of the Robinson Crusoe or Juan Fernández islands, Chile. Gayana Botánica 55:187211." "2,232,233" "-33.647829" "-78.848984"
"Crocosmia crocosmiiflora_x" "Robinson Crusoe" "Juan Fernandez" 0 "0" "Iridaceae" "Asparagales" "glonpier" 1 "Crocosmia x crocosmiiflora (Lemoine ex Burb. et Dean) N.E.Br." "Marticorena, C., T. F. Stuessy, and C. M. Baeza. 1998. Catalogue of the vascular flora of the Robinson Crusoe or Juan Fernández islands, Chile. Gayana Botánica 55:187211." "2,232,233" "-33.647829" "-78.848984"
"Tetragonia tetragonoides" "Santa Clara" "Juan Fernandez" 0 "0" "Aizoaceae" "Caryophyllales" "glonpier" 1 "Tetragonia tetragonoides (Pall.) Kuntze" "Marticorena, C., T. F. Stuessy, and C. M. Baeza. 1998. Catalogue of the vascular flora of the Robinson Crusoe or Juan Fernández islands, Chile. Gayana Botánica 55:187211." "2,232,233" "-33.706456" "-78.942363"
"Silene gallica" "Santa Clara" "Juan Fernandez" 0 "0" "Caryophyllaceae" "Caryophyllales" "glonpier" 1 "Silene gallica L." "Marticorena, C., T. F. Stuessy, and C. M. Baeza. 1998. Catalogue of the vascular flora of the Robinson Crusoe or Juan Fernández islands, Chile. Gayana Botánica 55:187211." "2,284,232,233" "-33.706456" "-78.942363"
"Chenopodiastrum murale" "Santa Clara" "Juan Fernandez" 0 "0" "Amaranthaceae" "Caryophyllales" "glonpier" 1 "Chenopodium murale L." "Marticorena, C., T. F. Stuessy, and C. M. Baeza. 1998. Catalogue of the vascular flora of the Robinson Crusoe or Juan Fernández islands, Chile. Gayana Botánica 55:187211." "2,284,232,233" "-33.706456" "-78.942363"
"Amblyopappus pusillus" "Santa Clara" "Juan Fernandez" 0 "0" "Asteraceae" "Asterales" "glonpier" 1 "Amblyopappus pusillus Hook. et Arn." "Marticorena, C., T. F. Stuessy, and C. M. Baeza. 1998. Catalogue of the vascular flora of the Robinson Crusoe or Juan Fernández islands, Chile. Gayana Botánica 55:187211." "2,284,232,233" "-33.706456" "-78.942363"
"Centaurea melitensis" "Santa Clara" "Juan Fernandez" 0 "0" "Asteraceae" "Asterales" "glonpier" 1 "Centaurea melitensis L." "Marticorena, C., T. F. Stuessy, and C. M. Baeza. 1998. Catalogue of the vascular flora of the Robinson Crusoe or Juan Fernández islands, Chile. Gayana Botánica 55:187211." "2,284,232,233" "-33.706456" "-78.942363"
"Erigeron bonariensis" "Santa Clara" "Juan Fernandez" 0 "0" "Asteraceae" "Asterales" "glonpier" 1 "Conyza bonariensis (L.) Cronquist" "Marticorena, C., T. F. Stuessy, and C. M. Baeza. 1998. Catalogue of the vascular flora of the Robinson Crusoe or Juan Fernández islands, Chile. Gayana Botánica 55:187211." "2,232,233" "-33.706456" "-78.942363"
"Gamochaeta stachydifolia" "Santa Clara" "Juan Fernandez" 0 "0" "Asteraceae" "Asterales" "glonpier" 1 "Gamochaeta stachydifolia (Lam.) Cabrera" "Marticorena, C., T. F. Stuessy, and C. M. Baeza. 1998. Catalogue of the vascular flora of the Robinson Crusoe or Juan Fernández islands, Chile. Gayana Botánica 55:187211." "2,232,233" "-33.706456" "-78.942363"
"Gnaphalium cheiranthifolium" "Santa Clara" "Juan Fernandez" 0 "0" "Asteraceae" "Asterales" "glonpier" 1 "Gnaphalium cheiranthifolium Lam." "Marticorena, C., T. F. Stuessy, and C. M. Baeza. 1998. Catalogue of the vascular flora of the Robinson Crusoe or Juan Fernández islands, Chile. Gayana Botánica 55:187211." "2,284,232,233" "-33.706456" "-78.942363"
"Hypochaeris glabra" "Santa Clara" "Juan Fernandez" 0 "0" "Asteraceae" "Asterales" "glonpier" 1 "Hypochaeris glabra L." "Marticorena, C., T. F. Stuessy, and C. M. Baeza. 1998. Catalogue of the vascular flora of the Robinson Crusoe or Juan Fernández islands, Chile. Gayana Botánica 55:187211." "2,232,233" "-33.706456" "-78.942363"
"Silybum marianum" "Santa Clara" "Juan Fernandez" 0 "0" "Asteraceae" "Asterales" "glonpier" 1 "Silybum marianum (L.) Gaertn." "Marticorena, C., T. F. Stuessy, and C. M. Baeza. 1998. Catalogue of the vascular flora of the Robinson Crusoe or Juan Fernández islands, Chile. Gayana Botánica 55:187211." "2,232,233" "-33.706456" "-78.942363"
"Sonchus oleraceus" "Santa Clara" "Juan Fernandez" 0 "0" "Asteraceae" "Asterales" "glonpier" 1 "Sonchus oleraceus L." "Marticorena, C., T. F. Stuessy, and C. M. Baeza. 1998. Catalogue of the vascular flora of the Robinson Crusoe or Juan Fernández islands, Chile. Gayana Botánica 55:187211." "2,284,232,233" "-33.706456" "-78.942363"
"Sonchus tenerrimus" "Santa Clara" "Juan Fernandez" 0 "0" "Asteraceae" "Asterales" "glonpier" 1 "Sonchus tenerrimus L." "Marticorena, C., T. F. Stuessy, and C. M. Baeza. 1998. Catalogue of the vascular flora of the Robinson Crusoe or Juan Fernández islands, Chile. Gayana Botánica 55:187211." "2,232" "-33.706456" "-78.942363"
"Brassica napus" "Santa Clara" "Juan Fernandez" 0 "0" "Brassicaceae" "Brassicales" "glonpier" 1 "Brassica napus L." "Marticorena, C., T. F. Stuessy, and C. M. Baeza. 1998. Catalogue of the vascular flora of the Robinson Crusoe or Juan Fernández islands, Chile. Gayana Botánica 55:187211." "2,284,232,233" "-33.706456" "-78.942363"
"Matthiola incana" "Santa Clara" "Juan Fernandez" 0 "0" "Brassicaceae" "Brassicales" "glonpier" 1 "Matthiola incana (L.) R.Br." "Marticorena, C., T. F. Stuessy, and C. M. Baeza. 1998. Catalogue of the vascular flora of the Robinson Crusoe or Juan Fernández islands, Chile. Gayana Botánica 55:187211." "2,284,232,233" "-33.706456" "-78.942363"
"Erodium cicutarium" "Santa Clara" "Juan Fernandez" 0 "0" "Geraniaceae" "Geraniales" "glonpier" 1 "Erodium cicutarium (L.) L'HÃ©r. ex Aiton" "Marticorena, C., T. F. Stuessy, and C. M. Baeza. 1998. Catalogue of the vascular flora of the Robinson Crusoe or Juan Fernández islands, Chile. Gayana Botánica 55:187211." "2,284,232,233" "-33.706456" "-78.942363"
"Malva parviflora" "Santa Clara" "Juan Fernandez" 0 "0" "Malvaceae" "Malvales" "glonpier" 1 "Malva parviflora L." "Marticorena, C., T. F. Stuessy, and C. M. Baeza. 1998. Catalogue of the vascular flora of the Robinson Crusoe or Juan Fernández islands, Chile. Gayana Botánica 55:187211." "2,284,232,233" "-33.706456" "-78.942363"
"Medicago polymorpha" "Santa Clara" "Juan Fernandez" 0 "0" "Fabaceae" "Fabales" "glonpier" 1 "Medicago polymorpha L." "Marticorena, C., T. F. Stuessy, and C. M. Baeza. 1998. Catalogue of the vascular flora of the Robinson Crusoe or Juan Fernández islands, Chile. Gayana Botánica 55:187211." "2,232,233" "-33.706456" "-78.942363"
"Melilotus indicus" "Santa Clara" "Juan Fernandez" 0 "0" "Fabaceae" "Fabales" "glon" 0 "Melilotus indicus (L.) All." "Marticorena, C., T. F. Stuessy, and C. M. Baeza. 1998. Catalogue of the vascular flora of the Robinson Crusoe or Juan Fernández islands, Chile. Gayana Botánica 55:187211." "2" "-33.706456" "-78.942363"
"Rumex crispus" "Santa Clara" "Juan Fernandez" 0 "0" "Polygonaceae" "Caryophyllales" "glonpier" 1 "Rumex crispus L." "Marticorena, C., T. F. Stuessy, and C. M. Baeza. 1998. Catalogue of the vascular flora of the Robinson Crusoe or Juan Fernández islands, Chile. Gayana Botánica 55:187211." "2,284,232,233" "-33.706456" "-78.942363"
"Rumex pulcher" "Santa Clara" "Juan Fernandez" 0 "0" "Polygonaceae" "Caryophyllales" "glonpier" 1 "Rumex pulcher L." "Marticorena, C., T. F. Stuessy, and C. M. Baeza. 1998. Catalogue of the vascular flora of the Robinson Crusoe or Juan Fernández islands, Chile. Gayana Botánica 55:187211." "2,284,232,233" "-33.706456" "-78.942363"
"Solanum furcatum" "Santa Clara" "Juan Fernandez" 0 "0" "Solanaceae" "Solanales" "glonpier" 1 "Solanum furcatum Dunal ex Poir. var. furcatum" "Marticorena, C., T. F. Stuessy, and C. M. Baeza. 1998. Catalogue of the vascular flora of the Robinson Crusoe or Juan Fernández islands, Chile. Gayana Botánica 55:187211." "2,232,233" "-33.706456" "-78.942363"
"Urtica urens" "Santa Clara" "Juan Fernandez" 0 "0" "Urticaceae" "Rosales" "glonpier" 1 "Urtica urens L." "Marticorena, C., T. F. Stuessy, and C. M. Baeza. 1998. Catalogue of the vascular flora of the Robinson Crusoe or Juan Fernández islands, Chile. Gayana Botánica 55:187211." "2,232,233" "-33.706456" "-78.942363"
"Avena barbata" "Santa Clara" "Juan Fernandez" 0 "0" "Poaceae" "Poales" "glonpier" 1 "Avena barbata Pott ex Link" "Marticorena, C., T. F. Stuessy, and C. M. Baeza. 1998. Catalogue of the vascular flora of the Robinson Crusoe or Juan Fernández islands, Chile. Gayana Botánica 55:187211." "2,284,232,233" "-33.706456" "-78.942363"
"Bromus hordeaceus" "Santa Clara" "Juan Fernandez" 0 "0" "Poaceae" "Poales" "glonpier" 1 "Bromus hordeaceus L." "Marticorena, C., T. F. Stuessy, and C. M. Baeza. 1998. Catalogue of the vascular flora of the Robinson Crusoe or Juan Fernández islands, Chile. Gayana Botánica 55:187211." "2,232,233" "-33.706456" "-78.942363"
"Hordeum murinum" "Santa Clara" "Juan Fernandez" 0 "0" "Poaceae" "Poales" "glonpier" 1 "Hordeum murinum L. subsp. murinum" "Marticorena, C., T. F. Stuessy, and C. M. Baeza. 1998. Catalogue of the vascular flora of the Robinson Crusoe or Juan Fernández islands, Chile. Gayana Botánica 55:187211." "2,284,232,233" "-33.706456" "-78.942363"
"Cordyline fruticosa" "Aiwa" "Fiji" 1 "0" "Laxmanniaceae" "Asparagales" "glon" 0 "Cordyline fruticosa (L.) A.Chev." "Franklin, J., G. Keppel, and W. A. Whistler. 2008. The vegetation and flora of Lakeba, Nayau and Aiwa islands, central Lau Group, Fiji. Micronesica 40:169225." "3" "-18.328402" "-178.6924"
"Agave sisalana" "Lakeba" "Fiji" 0 "0" "Agavaceae" "Asparagales" "glonpier" 0 "Agave sisalana Perrine ex Engelm." "Franklin, J., G. Keppel, and W. A. Whistler. 2008. The vegetation and flora of Lakeba, Nayau and Aiwa islands, central Lau Group, Fiji. Micronesica 40:169225." "3" "-18.211093" "-178.789865"
"Cordyline fruticosa" "Lakeba" "Fiji" 1 "0" "Laxmanniaceae" "Asparagales" "glon" 0 "Cordyline fruticosa (L.) A.Chev." "Franklin, J., G. Keppel, and W. A. Whistler. 2008. The vegetation and flora of Lakeba, Nayau and Aiwa islands, central Lau Group, Fiji. Micronesica 40:169225." "3" "-18.211093" "-178.789865"
"Furcraea foetida" "Lakeba" "Fiji" 0 "0" "Agavaceae" "Asparagales" "glonpier" 1 "Furcraea foetida (L.) Haw." "Franklin, J., G. Keppel, and W. A. Whistler. 2008. The vegetation and flora of Lakeba, Nayau and Aiwa islands, central Lau Group, Fiji. Micronesica 40:169225." "3,410" "-18.211093" "-178.789865"
"Canna indica" "Lakeba" "Fiji" 0 "0" "Cannaceae" "Zingiberales" "glonpier" 1 "Canna indica L." "Franklin, J., G. Keppel, and W. A. Whistler. 2008. The vegetation and flora of Lakeba, Nayau and Aiwa islands, central Lau Group, Fiji. Micronesica 40:169225." "3,410" "-18.211093" "-178.789865"
"NA" "Lakeba" "Fiji" 0 "0" "NA" "NA" "glonpier" 0 "Fimbrystylis miliacea (L.) Vahl" "Franklin, J., G. Keppel, and W. A. Whistler. 2008. The vegetation and flora of Lakeba, Nayau and Aiwa islands, central Lau Group, Fiji. Micronesica 40:169225." "3" "-18.211093" "-178.789865"
"Dioscorea pentaphylla" "Lakeba" "Fiji" 1 "0" "Dioscoreaceae" "Dioscoreales" "glon" 0 "Dioscorea pentaphylla L." "Franklin, J., G. Keppel, and W. A. Whistler. 2008. The vegetation and flora of Lakeba, Nayau and Aiwa islands, central Lau Group, Fiji. Micronesica 40:169225." "3" "-18.211093" "-178.789865"
"Bothriochloa bladhii" "Lakeba" "Fiji" 0 "0" "Poaceae" "Poales" "glonpier" 1 "Bothriochloa bladhii (Retz.) S.T.Blake" "Franklin, J., G. Keppel, and W. A. Whistler. 2008. The vegetation and flora of Lakeba, Nayau and Aiwa islands, central Lau Group, Fiji. Micronesica 40:169225." "3,410" "-18.211093" "-178.789865"
"Brachiaria humidicola" "Lakeba" "Fiji" 0 "0" "Poaceae" "Poales" "glonpier" 0 "Brachiaria humidicola (Rendle) Schweick." "Franklin, J., G. Keppel, and W. A. Whistler. 2008. The vegetation and flora of Lakeba, Nayau and Aiwa islands, central Lau Group, Fiji. Micronesica 40:169225." "3" "-18.211093" "-178.789865"
"Coix lacryma-jobi" "Lakeba" "Fiji" 0 "0" "Poaceae" "Poales" "glonpier" 0 "Coix lacryma-jobi L." "Franklin, J., G. Keppel, and W. A. Whistler. 2008. The vegetation and flora of Lakeba, Nayau and Aiwa islands, central Lau Group, Fiji. Micronesica 40:169225." "3" "-18.211093" "-178.789865"
"Pennisetum polystachion" "Lakeba" "Fiji" 0 "0" "Poaceae" "Poales" "glonpier" 0 "Pennisetum polystachion (L.) Schult." "Franklin, J., G. Keppel, and W. A. Whistler. 2008. The vegetation and flora of Lakeba, Nayau and Aiwa islands, central Lau Group, Fiji. Micronesica 40:169225." "3" "-18.211093" "-178.789865"
"Tripsacum laxum" "Lakeba" "Fiji" 0 "0" "Poaceae" "Poales" "glonpier" 0 "Tripsacum laxum Nash." "Franklin, J., G. Keppel, and W. A. Whistler. 2008. The vegetation and flora of Lakeba, Nayau and Aiwa islands, central Lau Group, Fiji. Micronesica 40:169225." "3" "-18.211093" "-178.789865"
"Zingiber zerumbet" "Lakeba" "Fiji" 0 "0" "Zingiberaceae" "Zingiberales" "glon" 0 "Zingiber zerumbet (L.) Sm." "Franklin, J., G. Keppel, and W. A. Whistler. 2008. The vegetation and flora of Lakeba, Nayau and Aiwa islands, central Lau Group, Fiji. Micronesica 40:169225." "3" "-18.211093" "-178.789865"
"Thunbergia fragrans" "Lakeba" "Fiji" 0 "0" "Acanthaceae" "Lamiales" "glonpier" 1 "Thunbergia fragrans Roxb." "Franklin, J., G. Keppel, and W. A. Whistler. 2008. The vegetation and flora of Lakeba, Nayau and Aiwa islands, central Lau Group, Fiji. Micronesica 40:169225." "3,330" "-18.211093" "-178.789865"
"Cananga odorata" "Lakeba" "Fiji" 0 "0" "Annonaceae" "Magnoliales" "glonpier" 1 "Cananga odorata (Lam.) Hook.f. & Thomson" "Franklin, J., G. Keppel, and W. A. Whistler. 2008. The vegetation and flora of Lakeba, Nayau and Aiwa islands, central Lau Group, Fiji. Micronesica 40:169225." "3,62" "-18.211093" "-178.789865"
"Acmella uliginosa" "Lakeba" "Fiji" 0 "0" "Asteraceae" "Asterales" "glonpier" 0 "Acmella uliginosa (Sw.) Cass." "Franklin, J., G. Keppel, and W. A. Whistler. 2008. The vegetation and flora of Lakeba, Nayau and Aiwa islands, central Lau Group, Fiji. Micronesica 40:169225." "3" "-18.211093" "-178.789865"
"Cosmos caudatus" "Lakeba" "Fiji" 0 "0" "Asteraceae" "Asterales" "glonpier" 1 "Cosmos caudatus H.B. & K." "Franklin, J., G. Keppel, and W. A. Whistler. 2008. The vegetation and flora of Lakeba, Nayau and Aiwa islands, central Lau Group, Fiji. Micronesica 40:169225." "3,330" "-18.211093" "-178.789865"
"Crassocephalum crepidioides" "Lakeba" "Fiji" 0 "0" "Asteraceae" "Asterales" "glonpier" 0 "Crassocephalum crepidoides (Benth.) S.Moore" "Franklin, J., G. Keppel, and W. A. Whistler. 2008. The vegetation and flora of Lakeba, Nayau and Aiwa islands, central Lau Group, Fiji. Micronesica 40:169225." "3" "-18.211093" "-178.789865"
"Senna tora" "Lakeba" "Fiji" 0 "0" "Fabaceae" "Fabales" "glonpier" 1 "Senna tora (L.) Link" "Franklin, J., G. Keppel, and W. A. Whistler. 2008. The vegetation and flora of Lakeba, Nayau and Aiwa islands, central Lau Group, Fiji. Micronesica 40:169225." "3,154" "-18.211093" "-178.789865"
"Ipomoea batatas" "Lakeba" "Fiji" 0 "0" "Convolvulaceae" "Solanales" "glonpier" 1 "Ipomoea batatas (L.) Lam" "Franklin, J., G. Keppel, and W. A. Whistler. 2008. The vegetation and flora of Lakeba, Nayau and Aiwa islands, central Lau Group, Fiji. Micronesica 40:169225." "3,330" "-18.211093" "-178.789865"
"Ipomoea carnea" "Lakeba" "Fiji" 0 "0" "Convolvulaceae" "Solanales" "glonpier" 1 "Ipomoea fistulosa Choisy" "Franklin, J., G. Keppel, and W. A. Whistler. 2008. The vegetation and flora of Lakeba, Nayau and Aiwa islands, central Lau Group, Fiji. Micronesica 40:169225." "3,330" "-18.211093" "-178.789865"
"Aleurites moluccanus" "Lakeba" "Fiji" 0 "0" "Euphorbiaceae" "Malpighiales" "glonpier" 1 "Aleurites moluccana (L.) Willd." "Franklin, J., G. Keppel, and W. A. Whistler. 2008. The vegetation and flora of Lakeba, Nayau and Aiwa islands, central Lau Group, Fiji. Micronesica 40:169225." "3,62" "-18.211093" "-178.789865"
"Euphorbia heterophylla" "Lakeba" "Fiji" 0 "0" "Euphorbiaceae" "Malpighiales" "glonpier" 1 "Euphorbia cyathophora Murray" "Franklin, J., G. Keppel, and W. A. Whistler. 2008. The vegetation and flora of Lakeba, Nayau and Aiwa islands, central Lau Group, Fiji. Micronesica 40:169225." "3,62" "-18.211093" "-178.789865"
"Centrosema pubescens" "Lakeba" "Fiji" 0 "0" "Fabaceae" "Fabales" "glon" 0 "Centrosema pubescens Benth." "Franklin, J., G. Keppel, and W. A. Whistler. 2008. The vegetation and flora of Lakeba, Nayau and Aiwa islands, central Lau Group, Fiji. Micronesica 40:169225." "3" "-18.211093" "-178.789865"
"Desmodium adscendens" "Lakeba" "Fiji" 0 "0" "Fabaceae" "Fabales" "glonpier" 1 "Desmodium adscendens (Sw.) DC." "Franklin, J., G. Keppel, and W. A. Whistler. 2008. The vegetation and flora of Lakeba, Nayau and Aiwa islands, central Lau Group, Fiji. Micronesica 40:169225." "3,154" "-18.211093" "-178.789865"
"Ocimum basilicum" "Lakeba" "Fiji" 0 "0" "Lamiaceae" "Lamiales" "glonpier" 1 "Ocimum basilicum L." "Franklin, J., G. Keppel, and W. A. Whistler. 2008. The vegetation and flora of Lakeba, Nayau and Aiwa islands, central Lau Group, Fiji. Micronesica 40:169225." "3,330" "-18.211093" "-178.789865"
"Albizia lebbeck" "Lakeba" "Fiji" 0 "0" "Fabaceae" "Fabales" "glonpier" 1 "Albizia lebbeck (L.) Benth." "Franklin, J., G. Keppel, and W. A. Whistler. 2008. The vegetation and flora of Lakeba, Nayau and Aiwa islands, central Lau Group, Fiji. Micronesica 40:169225." "3,154" "-18.211093" "-178.789865"
"Leucaena leucocephala" "Lakeba" "Fiji" 0 "0" "Fabaceae" "Fabales" "glonpier" 1 "Leucaena leucocephala (Lam.) de Wit" "Franklin, J., G. Keppel, and W. A. Whistler. 2008. The vegetation and flora of Lakeba, Nayau and Aiwa islands, central Lau Group, Fiji. Micronesica 40:169225." "3,154" "-18.211093" "-178.789865"
"Syzygium jambos" "Lakeba" "Fiji" 0 "0" "Myrtaceae" "Myrtales" "glonpier" 1 "Syzygium jambos (L.) Alston" "Franklin, J., G. Keppel, and W. A. Whistler. 2008. The vegetation and flora of Lakeba, Nayau and Aiwa islands, central Lau Group, Fiji. Micronesica 40:169225." "3,154" "-18.211093" "-178.789865"
"Syzygium malaccense" "Lakeba" "Fiji" 0 "0" "Myrtaceae" "Myrtales" "glonpier" 1 "Syzygium malaccense (L.) Merr. & L.M.Perry" "Franklin, J., G. Keppel, and W. A. Whistler. 2008. The vegetation and flora of Lakeba, Nayau and Aiwa islands, central Lau Group, Fiji. Micronesica 40:169225." "3,154" "-18.211093" "-178.789865"
"Citrus medica" "Lakeba" "Fiji" 0 "0" "Rutaceae" "Sapindales" "glon" 0 "Citrus medica L." "Franklin, J., G. Keppel, and W. A. Whistler. 2008. The vegetation and flora of Lakeba, Nayau and Aiwa islands, central Lau Group, Fiji. Micronesica 40:169225." "3" "-18.211093" "-178.789865"
"Turnera ulmifolia" "Lakeba" "Fiji" 0 "0" "Turneraceae" "Malpighiales" "glonpier" 1 "Turnera ulmifolia L." "Franklin, J., G. Keppel, and W. A. Whistler. 2008. The vegetation and flora of Lakeba, Nayau and Aiwa islands, central Lau Group, Fiji. Micronesica 40:169225." "3,62" "-18.211093" "-178.789865"
"Clerodendrum buchananii" "Lakeba" "Fiji" 0 "0" "Lamiaceae" "Lamiales" "glon" 0 "Clerodendrum buchananii (Roxb.) W.G.Walpers" "Franklin, J., G. Keppel, and W. A. Whistler. 2008. The vegetation and flora of Lakeba, Nayau and Aiwa islands, central Lau Group, Fiji. Micronesica 40:169225." "3" "-18.211093" "-178.789865"
"Cordyline fruticosa" "Nasoata" "Fiji" 0 "0" "Laxmanniaceae" "Asparagales" "glon" 0 "Cordyline fruticosa (L.) A Chev." "Thaman, R. R., G. Keppel, D. Watling, B. Thaman, T. Gaunavinaka, A. Naikatini, B. Thaman, N. Bolaqace, E. Sekinoco, and M. Masere. 2005. Nasoata mangrove island, the PABITRA coastal study site for Viti Levu, Fiji Islands. Pacific Science 59:193204." "4" "-18.145689" "178.587082"
"Commelina diffusa" "Nasoata" "Fiji" 1 "0" "Commelinaceae" "Commelinales" "glonpier" 0 "Commelina diffusa Burm. f." "Thaman, R. R., G. Keppel, D. Watling, B. Thaman, T. Gaunavinaka, A. Naikatini, B. Thaman, N. Bolaqace, E. Sekinoco, and M. Masere. 2005. Nasoata mangrove island, the PABITRA coastal study site for Viti Levu, Fiji Islands. Pacific Science 59:193204." "4" "-18.145689" "178.587082"
"Cyperus rotundus" "Nasoata" "Fiji" 1 "0" "Cyperaceae" "Poales" "glonpier" 0 "Cyperus rotundus L." "Thaman, R. R., G. Keppel, D. Watling, B. Thaman, T. Gaunavinaka, A. Naikatini, B. Thaman, N. Bolaqace, E. Sekinoco, and M. Masere. 2005. Nasoata mangrove island, the PABITRA coastal study site for Viti Levu, Fiji Islands. Pacific Science 59:193204." "4" "-18.145689" "178.587082"
"Dioscorea bulbifera" "Nasoata" "Fiji" 0 "0" "Dioscoreaceae" "Dioscoreales" "glonpier" 0 "Dioscorea bulbifera L." "Thaman, R. R., G. Keppel, D. Watling, B. Thaman, T. Gaunavinaka, A. Naikatini, B. Thaman, N. Bolaqace, E. Sekinoco, and M. Masere. 2005. Nasoata mangrove island, the PABITRA coastal study site for Viti Levu, Fiji Islands. Pacific Science 59:193204." "4" "-18.145689" "178.587082"
"Arundo donax" "Nasoata" "Fiji" 0 "0" "Poaceae" "Poales" "glonpier" 0 "Arundo donax L." "Thaman, R. R., G. Keppel, D. Watling, B. Thaman, T. Gaunavinaka, A. Naikatini, B. Thaman, N. Bolaqace, E. Sekinoco, and M. Masere. 2005. Nasoata mangrove island, the PABITRA coastal study site for Viti Levu, Fiji Islands. Pacific Science 59:193204." "4" "-18.145689" "178.587082"
"Brachiaria mutica" "Nasoata" "Fiji" 0 "0" "Poaceae" "Poales" "glonpier" 0 "Brachiaria mutica (Forsk.) Stapf" "Thaman, R. R., G. Keppel, D. Watling, B. Thaman, T. Gaunavinaka, A. Naikatini, B. Thaman, N. Bolaqace, E. Sekinoco, and M. Masere. 2005. Nasoata mangrove island, the PABITRA coastal study site for Viti Levu, Fiji Islands. Pacific Science 59:193204." "4" "-18.145689" "178.587082"
"Polytrias indica" "Nasoata" "Fiji" 0 "0" "Poaceae" "Poales" "glonpier" 0 "Ischaemum indicum (Houtt.) Merr." "Thaman, R. R., G. Keppel, D. Watling, B. Thaman, T. Gaunavinaka, A. Naikatini, B. Thaman, N. Bolaqace, E. Sekinoco, and M. Masere. 2005. Nasoata mangrove island, the PABITRA coastal study site for Viti Levu, Fiji Islands. Pacific Science 59:193204." "4" "-18.145689" "178.587082"
"Oplismenus compositus" "Nasoata" "Fiji" 1 "0" "Poaceae" "Poales" "glonpier" 0 "Oplismenus compositus (L.) Beauv." "Thaman, R. R., G. Keppel, D. Watling, B. Thaman, T. Gaunavinaka, A. Naikatini, B. Thaman, N. Bolaqace, E. Sekinoco, and M. Masere. 2005. Nasoata mangrove island, the PABITRA coastal study site for Viti Levu, Fiji Islands. Pacific Science 59:193204." "4" "-18.145689" "178.587082"
"Tacca leontopetaloides" "Nasoata" "Fiji" 0 "0" "Taccaceae" "Dioscoreales" "glon" 0 "Tacca leontopetaloides (L.) O. Kuntze" "Thaman, R. R., G. Keppel, D. Watling, B. Thaman, T. Gaunavinaka, A. Naikatini, B. Thaman, N. Bolaqace, E. Sekinoco, and M. Masere. 2005. Nasoata mangrove island, the PABITRA coastal study site for Viti Levu, Fiji Islands. Pacific Science 59:193204." "4" "-18.145689" "178.587082"
"Zingiber zerumbet" "Nasoata" "Fiji" 0 "0" "Zingiberaceae" "Zingiberales" "glon" 0 "Zingiber zerumbet (L.) Sm." "Thaman, R. R., G. Keppel, D. Watling, B. Thaman, T. Gaunavinaka, A. Naikatini, B. Thaman, N. Bolaqace, E. Sekinoco, and M. Masere. 2005. Nasoata mangrove island, the PABITRA coastal study site for Viti Levu, Fiji Islands. Pacific Science 59:193204." "4" "-18.145689" "178.587082"
"Mangifera indica" "Nasoata" "Fiji" 0 "0" "Anacardiaceae" "Sapindales" "glonpier" 0 "Mangifera indica L." "Thaman, R. R., G. Keppel, D. Watling, B. Thaman, T. Gaunavinaka, A. Naikatini, B. Thaman, N. Bolaqace, E. Sekinoco, and M. Masere. 2005. Nasoata mangrove island, the PABITRA coastal study site for Viti Levu, Fiji Islands. Pacific Science 59:193204." "4" "-18.145689" "178.587082"
"Annona glabra" "Nasoata" "Fiji" 1 "0" "Annonaceae" "Magnoliales" "glonpier" 0 "Annona glabra L." "Thaman, R. R., G. Keppel, D. Watling, B. Thaman, T. Gaunavinaka, A. Naikatini, B. Thaman, N. Bolaqace, E. Sekinoco, and M. Masere. 2005. Nasoata mangrove island, the PABITRA coastal study site for Viti Levu, Fiji Islands. Pacific Science 59:193204." "4" "-18.145689" "178.587082"
"Centella asiatica" "Nasoata" "Fiji" 0 "0" "Apiaceae" "Apiales" "glonpier" 0 "Centella asiatica (L.) Urban" "Thaman, R. R., G. Keppel, D. Watling, B. Thaman, T. Gaunavinaka, A. Naikatini, B. Thaman, N. Bolaqace, E. Sekinoco, and M. Masere. 2005. Nasoata mangrove island, the PABITRA coastal study site for Viti Levu, Fiji Islands. Pacific Science 59:193204." "4" "-18.145689" "178.587082"
"Plumeria rubra" "Nasoata" "Fiji" 0 "0" "Apocynaceae" "Gentianales" "glon" 0 "Plumeria rubra L." "Thaman, R. R., G. Keppel, D. Watling, B. Thaman, T. Gaunavinaka, A. Naikatini, B. Thaman, N. Bolaqace, E. Sekinoco, and M. Masere. 2005. Nasoata mangrove island, the PABITRA coastal study site for Viti Levu, Fiji Islands. Pacific Science 59:193204." "4" "-18.145689" "178.587082"
"Mikania micrantha" "Nasoata" "Fiji" 1 "0" "Asteraceae" "Asterales" "glon" 0 "Mikania micrantha Kunth" "Thaman, R. R., G. Keppel, D. Watling, B. Thaman, T. Gaunavinaka, A. Naikatini, B. Thaman, N. Bolaqace, E. Sekinoco, and M. Masere. 2005. Nasoata mangrove island, the PABITRA coastal study site for Viti Levu, Fiji Islands. Pacific Science 59:193204." "4" "-18.145689" "178.587082"
"Cyanthillium cinereum" "Nasoata" "Fiji" 1 "0" "Asteraceae" "Asterales" "glonpier" 0 "Vernonia cinerea (L.) Less." "Thaman, R. R., G. Keppel, D. Watling, B. Thaman, T. Gaunavinaka, A. Naikatini, B. Thaman, N. Bolaqace, E. Sekinoco, and M. Masere. 2005. Nasoata mangrove island, the PABITRA coastal study site for Viti Levu, Fiji Islands. Pacific Science 59:193204." "4" "-18.145689" "178.587082"
"Sphagneticola trilobata" "Nasoata" "Fiji" 0 "0" "Asteraceae" "Asterales" "glonpier" 0 "Wedelia trilobata (L.) Hitchc." "Thaman, R. R., G. Keppel, D. Watling, B. Thaman, T. Gaunavinaka, A. Naikatini, B. Thaman, N. Bolaqace, E. Sekinoco, and M. Masere. 2005. Nasoata mangrove island, the PABITRA coastal study site for Viti Levu, Fiji Islands. Pacific Science 59:193204." "4" "-18.145689" "178.587082"
"Carica papaya" "Nasoata" "Fiji" 0 "0" "Caricaceae" "Brassicales" "glon" 0 "Carica papaya L." "Thaman, R. R., G. Keppel, D. Watling, B. Thaman, T. Gaunavinaka, A. Naikatini, B. Thaman, N. Bolaqace, E. Sekinoco, and M. Masere. 2005. Nasoata mangrove island, the PABITRA coastal study site for Viti Levu, Fiji Islands. Pacific Science 59:193204." "4" "-18.145689" "178.587082"
"Codiaeum variegatum" "Nasoata" "Fiji" 0 "0" "Euphorbiaceae" "Malpighiales" "glon" 0 "Codiaeum variegatum (L.) Bl." "Thaman, R. R., G. Keppel, D. Watling, B. Thaman, T. Gaunavinaka, A. Naikatini, B. Thaman, N. Bolaqace, E. Sekinoco, and M. Masere. 2005. Nasoata mangrove island, the PABITRA coastal study site for Viti Levu, Fiji Islands. Pacific Science 59:193204." "4" "-18.145689" "178.587082"
"Manihot esculenta" "Nasoata" "Fiji" 0 "0" "Euphorbiaceae" "Malpighiales" "glon" 0 "Manihot esculenta Crantz" "Thaman, R. R., G. Keppel, D. Watling, B. Thaman, T. Gaunavinaka, A. Naikatini, B. Thaman, N. Bolaqace, E. Sekinoco, and M. Masere. 2005. Nasoata mangrove island, the PABITRA coastal study site for Viti Levu, Fiji Islands. Pacific Science 59:193204." "4" "-18.145689" "178.587082"
"Derris malaccensis" "Nasoata" "Fiji" 0 "0" "Fabaceae" "Fabales" "glonpier" 0 "Derris malaccensis (Benth.) Prain" "Thaman, R. R., G. Keppel, D. Watling, B. Thaman, T. Gaunavinaka, A. Naikatini, B. Thaman, N. Bolaqace, E. Sekinoco, and M. Masere. 2005. Nasoata mangrove island, the PABITRA coastal study site for Viti Levu, Fiji Islands. Pacific Science 59:193204." "4" "-18.145689" "178.587082"
"Desmodium heterophyllum" "Nasoata" "Fiji" 1 "0" "Fabaceae" "Fabales" "glonpier" 0 "Desmodium heterophyllum (Willd.) DC." "Thaman, R. R., G. Keppel, D. Watling, B. Thaman, T. Gaunavinaka, A. Naikatini, B. Thaman, N. Bolaqace, E. Sekinoco, and M. Masere. 2005. Nasoata mangrove island, the PABITRA coastal study site for Viti Levu, Fiji Islands. Pacific Science 59:193204." "4" "-18.145689" "178.587082"
"Leucaena leucocephala" "Nasoata" "Fiji" 0 "0" "Fabaceae" "Fabales" "glonpier" 0 "Leucaena leucocephala (Lam.) de Wit" "Thaman, R. R., G. Keppel, D. Watling, B. Thaman, T. Gaunavinaka, A. Naikatini, B. Thaman, N. Bolaqace, E. Sekinoco, and M. Masere. 2005. Nasoata mangrove island, the PABITRA coastal study site for Viti Levu, Fiji Islands. Pacific Science 59:193204." "4" "-18.145689" "178.587082"
"Mimosa pudica" "Nasoata" "Fiji" 1 "0" "Fabaceae" "Fabales" "glon" 0 "Mimosa pudica L." "Thaman, R. R., G. Keppel, D. Watling, B. Thaman, T. Gaunavinaka, A. Naikatini, B. Thaman, N. Bolaqace, E. Sekinoco, and M. Masere. 2005. Nasoata mangrove island, the PABITRA coastal study site for Viti Levu, Fiji Islands. Pacific Science 59:193204." "4" "-18.145689" "178.587082"
"Albizia saman" "Nasoata" "Fiji" 0 "0" "Fabaceae" "Fabales" "glonpier" 0 "Samanea saman ( Jacq.) Merr." "Thaman, R. R., G. Keppel, D. Watling, B. Thaman, T. Gaunavinaka, A. Naikatini, B. Thaman, N. Bolaqace, E. Sekinoco, and M. Masere. 2005. Nasoata mangrove island, the PABITRA coastal study site for Viti Levu, Fiji Islands. Pacific Science 59:193204." "4" "-18.145689" "178.587082"
"Hyptis pectinata" "Nasoata" "Fiji" 1 "0" "Lamiaceae" "Lamiales" "glonpier" 0 "Hyptis pectinata (L.) Poit." "Thaman, R. R., G. Keppel, D. Watling, B. Thaman, T. Gaunavinaka, A. Naikatini, B. Thaman, N. Bolaqace, E. Sekinoco, and M. Masere. 2005. Nasoata mangrove island, the PABITRA coastal study site for Viti Levu, Fiji Islands. Pacific Science 59:193204." "4" "-18.145689" "178.587082"
"Sida rhombifolia" "Nasoata" "Fiji" 1 "0" "Malvaceae" "Malvales" "glonpier" 0 "Sida rhombifolia L." "Thaman, R. R., G. Keppel, D. Watling, B. Thaman, T. Gaunavinaka, A. Naikatini, B. Thaman, N. Bolaqace, E. Sekinoco, and M. Masere. 2005. Nasoata mangrove island, the PABITRA coastal study site for Viti Levu, Fiji Islands. Pacific Science 59:193204." "4" "-18.145689" "178.587082"
"Clidemia hirta" "Nasoata" "Fiji" 1 "0" "Melastomataceae" "Myrtales" "glonpier" 0 "Clidemia hirta (L.) Don" "Thaman, R. R., G. Keppel, D. Watling, B. Thaman, T. Gaunavinaka, A. Naikatini, B. Thaman, N. Bolaqace, E. Sekinoco, and M. Masere. 2005. Nasoata mangrove island, the PABITRA coastal study site for Viti Levu, Fiji Islands. Pacific Science 59:193204." "4" "-18.145689" "178.587082"
"Passiflora laurifolia" "Nasoata" "Fiji" 0 "0" "Passifloraceae" "Malpighiales" "glonpier" 0 "Passiflora laurifolia L." "Thaman, R. R., G. Keppel, D. Watling, B. Thaman, T. Gaunavinaka, A. Naikatini, B. Thaman, N. Bolaqace, E. Sekinoco, and M. Masere. 2005. Nasoata mangrove island, the PABITRA coastal study site for Viti Levu, Fiji Islands. Pacific Science 59:193204." "4" "-18.145689" "178.587082"
"Passiflora maliformis" "Nasoata" "Fiji" 1 "0" "Passifloraceae" "Malpighiales" "glonpier" 0 "Passiflora maliformis L." "Thaman, R. R., G. Keppel, D. Watling, B. Thaman, T. Gaunavinaka, A. Naikatini, B. Thaman, N. Bolaqace, E. Sekinoco, and M. Masere. 2005. Nasoata mangrove island, the PABITRA coastal study site for Viti Levu, Fiji Islands. Pacific Science 59:193204." "4" "-18.145689" "178.587082"
"Piper aduncum" "Nasoata" "Fiji" 1 "0" "Piperaceae" "Piperales" "glonpier" 0 "Piper aduncum L." "Thaman, R. R., G. Keppel, D. Watling, B. Thaman, T. Gaunavinaka, A. Naikatini, B. Thaman, N. Bolaqace, E. Sekinoco, and M. Masere. 2005. Nasoata mangrove island, the PABITRA coastal study site for Viti Levu, Fiji Islands. Pacific Science 59:193204." "4" "-18.145689" "178.587082"
"Polygala paniculata" "Nasoata" "Fiji" 1 "0" "Polygalaceae" "Fabales" "glonpier" 0 "Polygala paniculata L." "Thaman, R. R., G. Keppel, D. Watling, B. Thaman, T. Gaunavinaka, A. Naikatini, B. Thaman, N. Bolaqace, E. Sekinoco, and M. Masere. 2005. Nasoata mangrove island, the PABITRA coastal study site for Viti Levu, Fiji Islands. Pacific Science 59:193204." "4" "-18.145689" "178.587082"
"Triumfetta rhomboidea" "Nasoata" "Fiji" 1 "0" "Sparrmanniaceae" "Malvales" "glonpier" 0 "Triumfetta rhomboidea Jacq." "Thaman, R. R., G. Keppel, D. Watling, B. Thaman, T. Gaunavinaka, A. Naikatini, B. Thaman, N. Bolaqace, E. Sekinoco, and M. Masere. 2005. Nasoata mangrove island, the PABITRA coastal study site for Viti Levu, Fiji Islands. Pacific Science 59:193204." "4" "-18.145689" "178.587082"
"Lantana camara" "Nasoata" "Fiji" 1 "0" "Verbenaceae" "Lamiales" "glonpier" 0 "Lantana camara L. var. aculeata (L.) Mold." "Thaman, R. R., G. Keppel, D. Watling, B. Thaman, T. Gaunavinaka, A. Naikatini, B. Thaman, N. Bolaqace, E. Sekinoco, and M. Masere. 2005. Nasoata mangrove island, the PABITRA coastal study site for Viti Levu, Fiji Islands. Pacific Science 59:193204." "4" "-18.145689" "178.587082"
"Stachytarpheta urticifolia" "Nasoata" "Fiji" 1 "0" "Verbenaceae" "Lamiales" "glon" 0 "Stachytarpheta urticaefolia Sims" "Thaman, R. R., G. Keppel, D. Watling, B. Thaman, T. Gaunavinaka, A. Naikatini, B. Thaman, N. Bolaqace, E. Sekinoco, and M. Masere. 2005. Nasoata mangrove island, the PABITRA coastal study site for Viti Levu, Fiji Islands. Pacific Science 59:193204." "4" "-18.145689" "178.587082"
"Agave sisalana" "Nayau" "Fiji" 0 "0" "Agavaceae" "Asparagales" "glonpier" 0 "Agave sisalana Perrine ex Engelm." "Franklin, J., G. Keppel, and W. A. Whistler. 2008. The vegetation and flora of Lakeba, Nayau and Aiwa islands, central Lau Group, Fiji. Micronesica 40:169225." "3" "-17.978322" "-179.052408"
"Cordyline fruticosa" "Nayau" "Fiji" 1 "0" "Laxmanniaceae" "Asparagales" "glon" 0 "Cordyline fruticosa (L.) A.Chev." "Franklin, J., G. Keppel, and W. A. Whistler. 2008. The vegetation and flora of Lakeba, Nayau and Aiwa islands, central Lau Group, Fiji. Micronesica 40:169225." "3" "-17.978322" "-179.052408"
"Dracaena trifasciata" "Nayau" "Fiji" 0 "0" "Ruscaceae" "Asparagales" "glonpier" 0 "Sansevieria trifasciata Prain var. \"Laurentii\"" "Franklin, J., G. Keppel, and W. A. Whistler. 2008. The vegetation and flora of Lakeba, Nayau and Aiwa islands, central Lau Group, Fiji. Micronesica 40:169225." "3" "-17.978322" "-179.052408"
"Crinum asiaticum" "Nayau" "Fiji" 0 "0" "Amaryllidaceae" "Asparagales" "glonpier" 0 "Crinum asiaticum L." "Franklin, J., G. Keppel, and W. A. Whistler. 2008. The vegetation and flora of Lakeba, Nayau and Aiwa islands, central Lau Group, Fiji. Micronesica 40:169225." "3" "-17.978322" "-179.052408"
"Cyperus cyperinus" "Nayau" "Fiji" 0 "0" "Cyperaceae" "Poales" "glonpier" 0 "Mariscus cyperinus (Retz.) J.Vahl" "Franklin, J., G. Keppel, and W. A. Whistler. 2008. The vegetation and flora of Lakeba, Nayau and Aiwa islands, central Lau Group, Fiji. Micronesica 40:169225." "3" "-17.978322" "-179.052408"
"Dioscorea pentaphylla" "Nayau" "Fiji" 1 "0" "Dioscoreaceae" "Dioscoreales" "glon" 0 "Dioscorea pentaphylla L." "Franklin, J., G. Keppel, and W. A. Whistler. 2008. The vegetation and flora of Lakeba, Nayau and Aiwa islands, central Lau Group, Fiji. Micronesica 40:169225." "3" "-17.978322" "-179.052408"
"Curcuma longa" "Nayau" "Fiji" 0 "0" "Zingiberaceae" "Zingiberales" "glon" 0 "Curcuma longa L." "Franklin, J., G. Keppel, and W. A. Whistler. 2008. The vegetation and flora of Lakeba, Nayau and Aiwa islands, central Lau Group, Fiji. Micronesica 40:169225." "3" "-17.978322" "-179.052408"
"Zingiber zerumbet" "Nayau" "Fiji" 0 "0" "Zingiberaceae" "Zingiberales" "glon" 0 "Zingiber zerumbet (L.) Sm." "Franklin, J., G. Keppel, and W. A. Whistler. 2008. The vegetation and flora of Lakeba, Nayau and Aiwa islands, central Lau Group, Fiji. Micronesica 40:169225." "3" "-17.978322" "-179.052408"
"Cananga odorata" "Nayau" "Fiji" 0 "0" "Annonaceae" "Magnoliales" "glonpier" 0 "Cananga odorata (Lam.) Hook.f. & Thomson" "Franklin, J., G. Keppel, and W. A. Whistler. 2008. The vegetation and flora of Lakeba, Nayau and Aiwa islands, central Lau Group, Fiji. Micronesica 40:169225." "3" "-17.978322" "-179.052408"
"Cascabela thevetia" "Nayau" "Fiji" 0 "0" "Apocynaceae" "Gentianales" "glonpier" 0 "Thevetia peruviana K.Schum." "Franklin, J., G. Keppel, and W. A. Whistler. 2008. The vegetation and flora of Lakeba, Nayau and Aiwa islands, central Lau Group, Fiji. Micronesica 40:169225." "3" "-17.978322" "-179.052408"
"Aleurites moluccanus" "Nayau" "Fiji" 0 "0" "Euphorbiaceae" "Malpighiales" "glonpier" 0 "Aleurites moluccana (L.) Willd." "Franklin, J., G. Keppel, and W. A. Whistler. 2008. The vegetation and flora of Lakeba, Nayau and Aiwa islands, central Lau Group, Fiji. Micronesica 40:169225." "3" "-17.978322" "-179.052408"
"Euphorbia heterophylla" "Nayau" "Fiji" 0 "0" "Euphorbiaceae" "Malpighiales" "glonpier" 0 "Euphorbia cyathophora Murray" "Franklin, J., G. Keppel, and W. A. Whistler. 2008. The vegetation and flora of Lakeba, Nayau and Aiwa islands, central Lau Group, Fiji. Micronesica 40:169225." "3" "-17.978322" "-179.052408"
"Centrosema pubescens" "Nayau" "Fiji" 0 "0" "Fabaceae" "Fabales" "glon" 0 "Centrosema pubescens Benth." "Franklin, J., G. Keppel, and W. A. Whistler. 2008. The vegetation and flora of Lakeba, Nayau and Aiwa islands, central Lau Group, Fiji. Micronesica 40:169225." "3" "-17.978322" "-179.052408"
"Sida acuta" "Nayau" "Fiji" 0 "0" "Malvaceae" "Malvales" "glonpier" 0 "Sida acuta Burm.f." "Franklin, J., G. Keppel, and W. A. Whistler. 2008. The vegetation and flora of Lakeba, Nayau and Aiwa islands, central Lau Group, Fiji. Micronesica 40:169225." "3" "-17.978322" "-179.052408"
"Leucaena leucocephala" "Nayau" "Fiji" 0 "0" "Fabaceae" "Fabales" "glonpier" 0 "Leucaena leucocephala (Lam.) de Wit" "Franklin, J., G. Keppel, and W. A. Whistler. 2008. The vegetation and flora of Lakeba, Nayau and Aiwa islands, central Lau Group, Fiji. Micronesica 40:169225." "3" "-17.978322" "-179.052408"
"Albizia saman" "Nayau" "Fiji" 0 "0" "Fabaceae" "Fabales" "glonpier" 0 "Samanea saman (Jacq.) Merr." "Franklin, J., G. Keppel, and W. A. Whistler. 2008. The vegetation and flora of Lakeba, Nayau and Aiwa islands, central Lau Group, Fiji. Micronesica 40:169225." "3" "-17.978322" "-179.052408"
"Turnera ulmifolia" "Nayau" "Fiji" 0 "0" "Turneraceae" "Malpighiales" "glonpier" 0 "Turnera ulmifolia L." "Franklin, J., G. Keppel, and W. A. Whistler. 2008. The vegetation and flora of Lakeba, Nayau and Aiwa islands, central Lau Group, Fiji. Micronesica 40:169225." "3" "-17.978322" "-179.052408"
"Pinus caribaea" "Rotuma" "Rotuma" 0 "0.5" "Pinaceae" "Pinales" "glon" 0 "Pinus caribaea Morelet" "McClatchey, W., R. Thaman, and S. Vodonaivalu. 2000. A preliminary checklist of the flora of Rotuma with Rotuman names. Pacific Science 54:345363." "5" "-12.503165" "177.080375"
"Allium ascalonicum" "Rotuma" "Rotuma" 0 "0.5" "Alliaceae" "Asparagales" "glon" 0 "Allium ascalonicum L." "McClatchey, W., R. Thaman, and S. Vodonaivalu. 2000. A preliminary checklist of the flora of Rotuma with Rotuman names. Pacific Science 54:345363." "5" "-12.503165" "177.080375"
"Allium fistulosum" "Rotuma" "Rotuma" 0 "0.5" "Alliaceae" "Asparagales" "glon" 0 "Allium fistulosum L." "McClatchey, W., R. Thaman, and S. Vodonaivalu. 2000. A preliminary checklist of the flora of Rotuma with Rotuman names. Pacific Science 54:345363." "5" "-12.503165" "177.080375"
"Zephyranthes rosea" "Rotuma" "Rotuma" 0 "0.5" "Amaryllidaceae" "Asparagales" "glon" 0 "Amaryllis rosea Spreng." "McClatchey, W., R. Thaman, and S. Vodonaivalu. 2000. A preliminary checklist of the flora of Rotuma with Rotuman names. Pacific Science 54:345363." "5" "-12.503165" "177.080375"
"NA" "Rotuma" "Rotuma" 0.077 "0.5" "NA" "NA" "glonpier" 0.5 "Eucharis grandiflora Planch. & Linden" "McClatchey, W., R. Thaman, and S. Vodonaivalu. 2000. A preliminary checklist of the flora of Rotuma with Rotuman names. Pacific Science 54:345363." "5,1097,4086" "-12.503165" "177.080375"
"Proiphys amboinensis" "Rotuma" "Rotuma" 0 "0.5" "Amaryllidaceae" "Asparagales" "glon" 0 "Pancratium amboinensis L." "McClatchey, W., R. Thaman, and S. Vodonaivalu. 2000. A preliminary checklist of the flora of Rotuma with Rotuman names. Pacific Science 54:345363." "5" "-12.503165" "177.080375"
"Alocasia cucullata" "Rotuma" "Rotuma" 0 "0.5" "Araceae" "Alismatales" "glon" 0 "Alocasia cucullata (Lour.) Schott" "McClatchey, W., R. Thaman, and S. Vodonaivalu. 2000. A preliminary checklist of the flora of Rotuma with Rotuman names. Pacific Science 54:345363." "5" "-12.503165" "177.080375"
"Alocasia sanderiana" "Rotuma" "Rotuma" 0 "0.5" "Araceae" "Alismatales" "glon" 0 "Alocasia sanderiana Bull." "McClatchey, W., R. Thaman, and S. Vodonaivalu. 2000. A preliminary checklist of the flora of Rotuma with Rotuman names. Pacific Science 54:345363." "5" "-12.503165" "177.080375"
"Anthurium andraeanum" "Rotuma" "Rotuma" 0 "0.5" "Araceae" "Alismatales" "glon" 0 "Anthurium andraeanum Linden" "McClatchey, W., R. Thaman, and S. Vodonaivalu. 2000. A preliminary checklist of the flora of Rotuma with Rotuman names. Pacific Science 54:345363." "5" "-12.503165" "177.080375"
"Caladium bicolor" "Rotuma" "Rotuma" 0 "0.5" "Araceae" "Alismatales" "glon" 0 "Caladium bicolor (Ait.) Vent." "McClatchey, W., R. Thaman, and S. Vodonaivalu. 2000. A preliminary checklist of the flora of Rotuma with Rotuman names. Pacific Science 54:345363." "5" "-12.503165" "177.080375"
"Dieffenbachia seguine" "Rotuma" "Rotuma" 0 "0.5" "Araceae" "Alismatales" "glon" 0 "Dieffenbachia seguine (Jacq.) Schott." "McClatchey, W., R. Thaman, and S. Vodonaivalu. 2000. A preliminary checklist of the flora of Rotuma with Rotuman names. Pacific Science 54:345363." "5" "-12.503165" "177.080375"
"Xanthosoma sagittifolium" "Rotuma" "Rotuma" 0 "0.5" "Araceae" "Alismatales" "glon" 0 "Xanthosoma sagittifolium (L.) Schott" "McClatchey, W., R. Thaman, and S. Vodonaivalu. 2000. A preliminary checklist of the flora of Rotuma with Rotuman names. Pacific Science 54:345363." "5" "-12.503165" "177.080375"
"Phoenix dactylifera" "Rotuma" "Rotuma" 0 "0.5" "Arecaceae" "Arecales" "glon" 0 "Phoenix dactylifera L." "McClatchey, W., R. Thaman, and S. Vodonaivalu. 2000. A preliminary checklist of the flora of Rotuma with Rotuman names. Pacific Science 54:345363." "5" "-12.503165" "177.080375"
"Phoenix sylvestris" "Rotuma" "Rotuma" 0 "0.5" "Arecaceae" "Arecales" "glon" 0 "Phoenix sylvestris (L.) Roxb." "McClatchey, W., R. Thaman, and S. Vodonaivalu. 2000. A preliminary checklist of the flora of Rotuma with Rotuman names. Pacific Science 54:345363." "5" "-12.503165" "177.080375"
"Ptychosperma macarthurii" "Rotuma" "Rotuma" 0 "0.5" "Arecaceae" "Arecales" "glon" 0 "Ptychosperma macarthurii (H. Wendl. ex Veitch) H. Wendl. ex Hook.f." "McClatchey, W., R. Thaman, and S. Vodonaivalu. 2000. A preliminary checklist of the flora of Rotuma with Rotuman names. Pacific Science 54:345363." "5" "-12.503165" "177.080375"
"Asparagus setaceus" "Rotuma" "Rotuma" 0.333 "0.5" "Asparagaceae" "Asparagales" "glonpier" 0.5 "Asparagus setaceus Baker 'plumosus'" "McClatchey, W., R. Thaman, and S. Vodonaivalu. 2000. A preliminary checklist of the flora of Rotuma with Rotuman names. Pacific Science 54:345363." "5,991,999" "-12.503165" "177.080375"
"Asparagus densiflorus" "Rotuma" "Rotuma" 0 "0.5" "Asparagaceae" "Asparagales" "glon" 0 "Asparagus densiflorus Regel 'Sprengeri'" "McClatchey, W., R. Thaman, and S. Vodonaivalu. 2000. A preliminary checklist of the flora of Rotuma with Rotuman names. Pacific Science 54:345363." "5" "-12.503165" "177.080375"
"Aloe vera" "Rotuma" "Rotuma" 0 "0.5" "Asphodelaceae" "Asparagales" "glon" 0 "Aloe vera (L.) Burm.f." "McClatchey, W., R. Thaman, and S. Vodonaivalu. 2000. A preliminary checklist of the flora of Rotuma with Rotuman names. Pacific Science 54:345363." "5" "-12.503165" "177.080375"
"Ananas comosus" "Rotuma" "Rotuma" 0 "0.5" "Bromeliaceae" "Poales" "glon" 0 "Ananas comosus (L.) Merr." "McClatchey, W., R. Thaman, and S. Vodonaivalu. 2000. A preliminary checklist of the flora of Rotuma with Rotuman names. Pacific Science 54:345363." "5" "-12.503165" "177.080375"
"Gloriosa superba" "Rotuma" "Rotuma" 0 "0.5" "Colchicaceae" "Liliales" "glon" 0 "Gloriosa superba L." "McClatchey, W., R. Thaman, and S. Vodonaivalu. 2000. A preliminary checklist of the flora of Rotuma with Rotuman names. Pacific Science 54:345363." "5" "-12.503165" "177.080375"
"Tradescantia spathacea" "Rotuma" "Rotuma" 0.333 "0.5" "Commelinaceae" "Commelinales" "glonpier" 0.5 "Tradescantia discolor L'Herit." "McClatchey, W., R. Thaman, and S. Vodonaivalu. 2000. A preliminary checklist of the flora of Rotuma with Rotuman names. Pacific Science 54:345363." "5,7610,7611" "-12.503165" "177.080375"
"Tradescantia pallida" "Rotuma" "Rotuma" 0 "0.5" "Commelinaceae" "Commelinales" "glon" 0 "Tradescantia pallida (Rose) D. Hunt" "McClatchey, W., R. Thaman, and S. Vodonaivalu. 2000. A preliminary checklist of the flora of Rotuma with Rotuman names. Pacific Science 54:345363." "5" "-12.503165" "177.080375"
"Tradescantia zebrina" "Rotuma" "Rotuma" 0.25 "0.5" "Commelinaceae" "Commelinales" "glonpier" 0.5 "Tradescantia zebrina Loudon" "McClatchey, W., R. Thaman, and S. Vodonaivalu. 2000. A preliminary checklist of the flora of Rotuma with Rotuman names. Pacific Science 54:345363." "5,7621" "-12.503165" "177.080375"
"Cyperus compressus" "Rotuma" "Rotuma" 0 "0.5" "Cyperaceae" "Poales" "glon" 0 "Cyperus compressus L." "McClatchey, W., R. Thaman, and S. Vodonaivalu. 2000. A preliminary checklist of the flora of Rotuma with Rotuman names. Pacific Science 54:345363." "5" "-12.503165" "177.080375"
"Cyperus rotundus" "Rotuma" "Rotuma" 0 "0.5" "Cyperaceae" "Poales" "glon" 0 "Cyperus rotundus L." "McClatchey, W., R. Thaman, and S. Vodonaivalu. 2000. A preliminary checklist of the flora of Rotuma with Rotuman names. Pacific Science 54:345363." "5" "-12.503165" "177.080375"
"Eleocharis geniculata" "Rotuma" "Rotuma" 0 "0.5" "Cyperaceae" "Poales" "glon" 0 "Eleocharis geniculata (L.) Roemer & Schultes" "McClatchey, W., R. Thaman, and S. Vodonaivalu. 2000. A preliminary checklist of the flora of Rotuma with Rotuman names. Pacific Science 54:345363." "5" "-12.503165" "177.080375"
"Kyllinga brevifolia" "Rotuma" "Rotuma" 0.25 "0.5" "Cyperaceae" "Poales" "glonpier" 0.5 "Kyllinga brevifolia Rottb." "McClatchey, W., R. Thaman, and S. Vodonaivalu. 2000. A preliminary checklist of the flora of Rotuma with Rotuman names. Pacific Science 54:345363." "5,4677" "-12.503165" "177.080375"
"Kyllinga polyphylla" "Rotuma" "Rotuma" 0 "0.5" "Cyperaceae" "Poales" "glon" 0 "Kyllinga polyphylla Willd. ex Kunth" "McClatchey, W., R. Thaman, and S. Vodonaivalu. 2000. A preliminary checklist of the flora of Rotuma with Rotuman names. Pacific Science 54:345363." "5" "-12.503165" "177.080375"
"Dracaena fragrans" "Rotuma" "Rotuma" 0 "0.5" "Ruscaceae" "Asparagales" "glon" 0 "Dracaena fragrans (L.) Ker-Gawler." "McClatchey, W., R. Thaman, and S. Vodonaivalu. 2000. A preliminary checklist of the flora of Rotuma with Rotuman names. Pacific Science 54:345363." "5" "-12.503165" "177.080375"
"Heliconia indica" "Rotuma" "Rotuma" 0 "0.5" "Heliconiaceae" "Zingiberales" "glon" 0 "Heliconia indica Lam." "McClatchey, W., R. Thaman, and S. Vodonaivalu. 2000. A preliminary checklist of the flora of Rotuma with Rotuman names. Pacific Science 54:345363." "5" "-12.503165" "177.080375"
"Heliconia marginata" "Rotuma" "Rotuma" 0 "0.5" "Heliconiaceae" "Zingiberales" "glon" 0 "Heliconia marginata (Griggs) Pittier" "McClatchey, W., R. Thaman, and S. Vodonaivalu. 2000. A preliminary checklist of the flora of Rotuma with Rotuman names. Pacific Science 54:345363." "5" "-12.503165" "177.080375"
"Heliconia rostrata" "Rotuma" "Rotuma" 0 "0.5" "Heliconiaceae" "Zingiberales" "glon" 0 "Heliconia rostrata Ruiz & Pavon" "McClatchey, W., R. Thaman, and S. Vodonaivalu. 2000. A preliminary checklist of the flora of Rotuma with Rotuman names. Pacific Science 54:345363." "5" "-12.503165" "177.080375"
"Iris domestica" "Rotuma" "Rotuma" 0 "0.5" "Iridaceae" "Asparagales" "glon" 0 "Belamcanda chinensis (L.) DC." "McClatchey, W., R. Thaman, and S. Vodonaivalu. 2000. A preliminary checklist of the flora of Rotuma with Rotuman names. Pacific Science 54:345363." "5" "-12.503165" "177.080375"
"Papilionanthe teres" "Rotuma" "Rotuma" 0 "0.5" "Orchidaceae" "Asparagales" "glon" 0 "Papilionanthe teres (Roxb.) ScWechter" "McClatchey, W., R. Thaman, and S. Vodonaivalu. 2000. A preliminary checklist of the flora of Rotuma with Rotuman names. Pacific Science 54:345363." "5" "-12.503165" "177.080375"
"Vanilla planifolia" "Rotuma" "Rotuma" 0 "0.5" "Orchidaceae" "Asparagales" "glon" 0 "Vanilla planifolia Jackson" "McClatchey, W., R. Thaman, and S. Vodonaivalu. 2000. A preliminary checklist of the flora of Rotuma with Rotuman names. Pacific Science 54:345363." "5" "-12.503165" "177.080375"
"Brachiaria mutica" "Rotuma" "Rotuma" 0 "0.5" "Poaceae" "Poales" "glon" 0 "Brachiaria mutica (Forsk.) Stapf." "McClatchey, W., R. Thaman, and S. Vodonaivalu. 2000. A preliminary checklist of the flora of Rotuma with Rotuman names. Pacific Science 54:345363." "5" "-12.503165" "177.080375"
"Brachiaria subquadripara" "Rotuma" "Rotuma" 0.333 "0.5" "Poaceae" "Poales" "glonpier" 0.5 "Brachiaria subquandripara (Trin.) Hitchc." "McClatchey, W., R. Thaman, and S. Vodonaivalu. 2000. A preliminary checklist of the flora of Rotuma with Rotuman names. Pacific Science 54:345363." "5,7992,7993" "-12.503165" "177.080375"
"Cenchrus echinatus" "Rotuma" "Rotuma" 0.25 "0.5" "Poaceae" "Poales" "glonpier" 0.5 "Cenchrus echinatus L." "McClatchey, W., R. Thaman, and S. Vodonaivalu. 2000. A preliminary checklist of the flora of Rotuma with Rotuman names. Pacific Science 54:345363." "5,1774" "-12.503165" "177.080375"
"Dichanthium caricosum" "Rotuma" "Rotuma" 0 "0.5" "Poaceae" "Poales" "glon" 0 "Dichanthium caricosum (L.) A. Camus" "McClatchey, W., R. Thaman, and S. Vodonaivalu. 2000. A preliminary checklist of the flora of Rotuma with Rotuman names. Pacific Science 54:345363." "5" "-12.503165" "177.080375"
"Digitaria violascens" "Rotuma" "Rotuma" 0 "0.5" "Poaceae" "Poales" "glon" 0 "Digitaria violascens Link" "McClatchey, W., R. Thaman, and S. Vodonaivalu. 2000. A preliminary checklist of the flora of Rotuma with Rotuman names. Pacific Science 54:345363." "5" "-12.503165" "177.080375"
"Eleusine indica" "Rotuma" "Rotuma" 0.25 "0.5" "Poaceae" "Poales" "glonpier" 0.5 "Eleusine indica (L.) Gaertn." "McClatchey, W., R. Thaman, and S. Vodonaivalu. 2000. A preliminary checklist of the flora of Rotuma with Rotuman names. Pacific Science 54:345363." "5,3425" "-12.503165" "177.080375"
"Eragrostis amabilis" "Rotuma" "Rotuma" 0 "0.5" "Poaceae" "Poales" "glon" 0 "Eragrostis tenella (L.) Beauv. ex Roemer & Schultes" "McClatchey, W., R. Thaman, and S. Vodonaivalu. 2000. A preliminary checklist of the flora of Rotuma with Rotuman names. Pacific Science 54:345363." "5" "-12.503165" "177.080375"
"Polytrias indica" "Rotuma" "Rotuma" 0 "0.5" "Poaceae" "Poales" "glon" 0 "Ischaemum indicum (Houtt.) Merr." "McClatchey, W., R. Thaman, and S. Vodonaivalu. 2000. A preliminary checklist of the flora of Rotuma with Rotuman names. Pacific Science 54:345363." "5" "-12.503165" "177.080375"
"Oplismenus compositus" "Rotuma" "Rotuma" 0 "0.5" "Poaceae" "Poales" "glon" 0 "Oplismenus compositus (L.) Beauv." "McClatchey, W., R. Thaman, and S. Vodonaivalu. 2000. A preliminary checklist of the flora of Rotuma with Rotuman names. Pacific Science 54:345363." "5" "-12.503165" "177.080375"
"Oplismenus hirtellus" "Rotuma" "Rotuma" 0 "0.5" "Poaceae" "Poales" "glon" 0 "Oplismenus hirtellus (L.) Beauv." "McClatchey, W., R. Thaman, and S. Vodonaivalu. 2000. A preliminary checklist of the flora of Rotuma with Rotuman names. Pacific Science 54:345363." "5" "-12.503165" "177.080375"
"Panicum repens" "Rotuma" "Rotuma" 0 "0.5" "Poaceae" "Poales" "glon" 0 "Panicum repens L." "McClatchey, W., R. Thaman, and S. Vodonaivalu. 2000. A preliminary checklist of the flora of Rotuma with Rotuman names. Pacific Science 54:345363." "5" "-12.503165" "177.080375"
"Paspalum conjugatum" "Rotuma" "Rotuma" 0.25 "0.5" "Poaceae" "Poales" "glonpier" 0.5 "Paspalum conjugatum Bergius" "McClatchey, W., R. Thaman, and S. Vodonaivalu. 2000. A preliminary checklist of the flora of Rotuma with Rotuman names. Pacific Science 54:345363." "5,5502" "-12.503165" "177.080375"
"Paspalum distichum" "Rotuma" "Rotuma" 0 "0.5" "Poaceae" "Poales" "glon" 0 "Paspalum distichum L." "McClatchey, W., R. Thaman, and S. Vodonaivalu. 2000. A preliminary checklist of the flora of Rotuma with Rotuman names. Pacific Science 54:345363." "5" "-12.503165" "177.080375"
"Paspalum paniculatum" "Rotuma" "Rotuma" 0 "0.5" "Poaceae" "Poales" "glon" 0 "Paspalum paniculatum L." "McClatchey, W., R. Thaman, and S. Vodonaivalu. 2000. A preliminary checklist of the flora of Rotuma with Rotuman names. Pacific Science 54:345363." "5" "-12.503165" "177.080375"
"Pennisetum polystachion" "Rotuma" "Rotuma" 0 "0.5" "Poaceae" "Poales" "glon" 0 "Pennisetum polystachion (L.) J. A. & J. H. Schultes" "McClatchey, W., R. Thaman, and S. Vodonaivalu. 2000. A preliminary checklist of the flora of Rotuma with Rotuman names. Pacific Science 54:345363." "5" "-12.503165" "177.080375"
"Sporobolus diandrus" "Rotuma" "Rotuma" 0 "0.5" "Poaceae" "Poales" "glon" 0 "Sporobolus diander (Retz.) Beauv." "McClatchey, W., R. Thaman, and S. Vodonaivalu. 2000. A preliminary checklist of the flora of Rotuma with Rotuman names. Pacific Science 54:345363." "5" "-12.503165" "177.080375"
"Sporobolus jacquemontii" "Rotuma" "Rotuma" 0 "0.5" "Poaceae" "Poales" "glon" 0 "Sporobolus jacquemontii Kunth" "McClatchey, W., R. Thaman, and S. Vodonaivalu. 2000. A preliminary checklist of the flora of Rotuma with Rotuman names. Pacific Science 54:345363." "5" "-12.503165" "177.080375"
"Zea mays" "Rotuma" "Rotuma" 0 "0.5" "Poaceae" "Poales" "glon" 0 "Zea mays L." "McClatchey, W., R. Thaman, and S. Vodonaivalu. 2000. A preliminary checklist of the flora of Rotuma with Rotuman names. Pacific Science 54:345363." "5" "-12.503165" "177.080375"
"Alpinia zerumbet" "Rotuma" "Rotuma" 0 "0.5" "Zingiberaceae" "Zingiberales" "glon" 0 "Alpinia zerumbet (Pers.) Burtt & R. M. Sm." "McClatchey, W., R. Thaman, and S. Vodonaivalu. 2000. A preliminary checklist of the flora of Rotuma with Rotuman names. Pacific Science 54:345363." "5" "-12.503165" "177.080375"
"Hedychium coronarium" "Rotuma" "Rotuma" 0.25 "0.5" "Zingiberaceae" "Zingiberales" "glonpier" 0.5 "Hedychium coronarium Koenig" "McClatchey, W., R. Thaman, and S. Vodonaivalu. 2000. A preliminary checklist of the flora of Rotuma with Rotuman names. Pacific Science 54:345363." "5,4052" "-12.503165" "177.080375"
"Hedychium flavescens" "Rotuma" "Rotuma" 0.333 "0.5" "Zingiberaceae" "Zingiberales" "glonpier" 0.5 "Hedychium flavescens Carey ex Roscoe" "McClatchey, W., R. Thaman, and S. Vodonaivalu. 2000. A preliminary checklist of the flora of Rotuma with Rotuman names. Pacific Science 54:345363." "5,4064,4065" "-12.503165" "177.080375"
"Zingiber officinale" "Rotuma" "Rotuma" 0 "0.5" "Zingiberaceae" "Zingiberales" "glon" 0 "Zingiber officinale Roscoe" "McClatchey, W., R. Thaman, and S. Vodonaivalu. 2000. A preliminary checklist of the flora of Rotuma with Rotuman names. Pacific Science 54:345363." "5" "-12.503165" "177.080375"
"Blechum pyramidatum" "Rotuma" "Rotuma" 0 "0.5" "Acanthaceae" "Lamiales" "glon" 0 "Blechum pyramidatum (Lam.) Urb." "McClatchey, W., R. Thaman, and S. Vodonaivalu. 2000. A preliminary checklist of the flora of Rotuma with Rotuman names. Pacific Science 54:345363." "5" "-12.503165" "177.080375"
"Graptophyllum pictum" "Rotuma" "Rotuma" 0 "0.5" "Acanthaceae" "Lamiales" "glon" 0 "Graptophyllum pictum (L.) Griff." "McClatchey, W., R. Thaman, and S. Vodonaivalu. 2000. A preliminary checklist of the flora of Rotuma with Rotuman names. Pacific Science 54:345363." "5" "-12.503165" "177.080375"
"Strobilanthes alternata" "Rotuma" "Rotuma" 0 "0.5" "Acanthaceae" "Lamiales" "glon" 0 "Hemigraphis alternata (Burm.f.) T. Anders." "McClatchey, W., R. Thaman, and S. Vodonaivalu. 2000. A preliminary checklist of the flora of Rotuma with Rotuman names. Pacific Science 54:345363." "5" "-12.503165" "177.080375"
"Pseuderanthemum carruthersii" "Rotuma" "Rotuma" 0 "0.5" "Acanthaceae" "Lamiales" "glon" 0 "Pseuderanthemum carruthersii (Seem.) var. carruthersii Guill." "McClatchey, W., R. Thaman, and S. Vodonaivalu. 2000. A preliminary checklist of the flora of Rotuma with Rotuman names. Pacific Science 54:345363." "5" "-12.503165" "177.080375"
"Thunbergia erecta" "Rotuma" "Rotuma" 0 "0.5" "Acanthaceae" "Lamiales" "glon" 0 "Thunbergia erecta var. atropurpureum (Benth.) T. Anders." "McClatchey, W., R. Thaman, and S. Vodonaivalu. 2000. A preliminary checklist of the flora of Rotuma with Rotuman names. Pacific Science 54:345363." "5" "-12.503165" "177.080375"
"Thunbergia fragrans" "Rotuma" "Rotuma" 0 "0.5" "Acanthaceae" "Lamiales" "glon" 0 "Thunbergia fragrans Roxb." "McClatchey, W., R. Thaman, and S. Vodonaivalu. 2000. A preliminary checklist of the flora of Rotuma with Rotuman names. Pacific Science 54:345363." "5" "-12.503165" "177.080375"
"Achyranthes aspera" "Rotuma" "Rotuma" 0 "0.5" "Amaranthaceae" "Caryophyllales" "glon" 0 "Achyranthes aspera L." "McClatchey, W., R. Thaman, and S. Vodonaivalu. 2000. A preliminary checklist of the flora of Rotuma with Rotuman names. Pacific Science 54:345363." "5" "-12.503165" "177.080375"
"Centrostachys canescens" "Rotuma" "Rotuma" 0 "0.5" "Amaranthaceae" "Caryophyllales" "glon" 0 "Achyranthes canescens R. Br." "McClatchey, W., R. Thaman, and S. Vodonaivalu. 2000. A preliminary checklist of the flora of Rotuma with Rotuman names. Pacific Science 54:345363." "5" "-12.503165" "177.080375"
"Alternanthera bettzickiana" "Rotuma" "Rotuma" 0 "0.5" "Amaranthaceae" "Caryophyllales" "glon" 0 "Alternanthera amoena (Lam.) Voss" "McClatchey, W., R. Thaman, and S. Vodonaivalu. 2000. A preliminary checklist of the flora of Rotuma with Rotuman names. Pacific Science 54:345363." "5" "-12.503165" "177.080375"
"Alternanthera sessilis" "Rotuma" "Rotuma" 0 "0.5" "Amaranthaceae" "Caryophyllales" "glon" 0 "Alternanthera sessilis (L.) R. Br. ex DC" "McClatchey, W., R. Thaman, and S. Vodonaivalu. 2000. A preliminary checklist of the flora of Rotuma with Rotuman names. Pacific Science 54:345363." "5" "-12.503165" "177.080375"
"Amaranthus tricolor" "Rotuma" "Rotuma" 0.25 "0.5" "Amaranthaceae" "Caryophyllales" "glonpier" 0.5 "Amaranthus tricolor L." "McClatchey, W., R. Thaman, and S. Vodonaivalu. 2000. A preliminary checklist of the flora of Rotuma with Rotuman names. Pacific Science 54:345363." "5,806" "-12.503165" "177.080375"
"Amaranthus viridis" "Rotuma" "Rotuma" 0 "0.5" "Amaranthaceae" "Caryophyllales" "glon" 0 "Amaranthus viridis L." "McClatchey, W., R. Thaman, and S. Vodonaivalu. 2000. A preliminary checklist of the flora of Rotuma with Rotuman names. Pacific Science 54:345363." "5" "-12.503165" "177.080375"
"Cyathula prostrata" "Rotuma" "Rotuma" 0 "0.5" "Amaranthaceae" "Caryophyllales" "glon" 0 "Cyathula prostrata (L.) Bl." "McClatchey, W., R. Thaman, and S. Vodonaivalu. 2000. A preliminary checklist of the flora of Rotuma with Rotuman names. Pacific Science 54:345363." "5" "-12.503165" "177.080375"
"Gomphrena globosa" "Rotuma" "Rotuma" 0 "0.5" "Amaranthaceae" "Caryophyllales" "glon" 0 "Gomphrena globosa L." "McClatchey, W., R. Thaman, and S. Vodonaivalu. 2000. A preliminary checklist of the flora of Rotuma with Rotuman names. Pacific Science 54:345363." "5" "-12.503165" "177.080375"
"Mangifera indica" "Rotuma" "Rotuma" 0 "0.5" "Anacardiaceae" "Sapindales" "glon" 0 "Mangifera indica L." "McClatchey, W., R. Thaman, and S. Vodonaivalu. 2000. A preliminary checklist of the flora of Rotuma with Rotuman names. Pacific Science 54:345363." "5" "-12.503165" "177.080375"
"Annona sclerophylla" "Rotuma" "Rotuma" 0 "0.5" "Annonaceae" "Magnoliales" "glon" 0 "Annona murcata L." "McClatchey, W., R. Thaman, and S. Vodonaivalu. 2000. A preliminary checklist of the flora of Rotuma with Rotuman names. Pacific Science 54:345363." "5" "-12.503165" "177.080375"
"Annona reticulata" "Rotuma" "Rotuma" 0 "0.5" "Annonaceae" "Magnoliales" "glon" 0 "Annona reticulata L." "McClatchey, W., R. Thaman, and S. Vodonaivalu. 2000. A preliminary checklist of the flora of Rotuma with Rotuman names. Pacific Science 54:345363." "5" "-12.503165" "177.080375"
"Annona squamosa" "Rotuma" "Rotuma" 0 "0.5" "Annonaceae" "Magnoliales" "glon" 0 "Annona squamosa L." "McClatchey, W., R. Thaman, and S. Vodonaivalu. 2000. A preliminary checklist of the flora of Rotuma with Rotuman names. Pacific Science 54:345363." "5" "-12.503165" "177.080375"
"Artabotrys hexapetalus" "Rotuma" "Rotuma" 0 "0.5" "Annonaceae" "Magnoliales" "glon" 0 "Artabotrys uncinatus (Lam.) Merr." "McClatchey, W., R. Thaman, and S. Vodonaivalu. 2000. A preliminary checklist of the flora of Rotuma with Rotuman names. Pacific Science 54:345363." "5" "-12.503165" "177.080375"
"Daucus carota" "Rotuma" "Rotuma" 0 "0.5" "Apiaceae" "Apiales" "glon" 0 "Daucus carota L. var. sativa DC" "McClatchey, W., R. Thaman, and S. Vodonaivalu. 2000. A preliminary checklist of the flora of Rotuma with Rotuman names. Pacific Science 54:345363." "5" "-12.503165" "177.080375"
"Petroselinum crispum" "Rotuma" "Rotuma" 0 "0.5" "Apiaceae" "Apiales" "glon" 0 "Petroselinum crispum (Mill.) Nyman ex Airy Shaw" "McClatchey, W., R. Thaman, and S. Vodonaivalu. 2000. A preliminary checklist of the flora of Rotuma with Rotuman names. Pacific Science 54:345363." "5" "-12.503165" "177.080375"
"Allamanda cathartica" "Rotuma" "Rotuma" 0 "0.5" "Apocynaceae" "Gentianales" "glon" 0 "Allamanda cathartica L." "McClatchey, W., R. Thaman, and S. Vodonaivalu. 2000. A preliminary checklist of the flora of Rotuma with Rotuman names. Pacific Science 54:345363." "5" "-12.503165" "177.080375"
"Asclepias curassavica" "Rotuma" "Rotuma" 0 "0.5" "Apocynaceae" "Gentianales" "glon" 0 "Asclepias curassavica L." "McClatchey, W., R. Thaman, and S. Vodonaivalu. 2000. A preliminary checklist of the flora of Rotuma with Rotuman names. Pacific Science 54:345363." "5" "-12.503165" "177.080375"
"Catharanthus roseus" "Rotuma" "Rotuma" 0 "0.5" "Apocynaceae" "Gentianales" "glon" 0 "Catharanthus roseus (L.) G. Don" "McClatchey, W., R. Thaman, and S. Vodonaivalu. 2000. A preliminary checklist of the flora of Rotuma with Rotuman names. Pacific Science 54:345363." "5" "-12.503165" "177.080375"
"Hoya australis" "Rotuma" "Rotuma" 0 "0.5" "Apocynaceae" "Gentianales" "glon" 0 "Hoya australis R. Br. ex Traill" "McClatchey, W., R. Thaman, and S. Vodonaivalu. 2000. A preliminary checklist of the flora of Rotuma with Rotuman names. Pacific Science 54:345363." "5" "-12.503165" "177.080375"
"Nerium oleander" "Rotuma" "Rotuma" 0 "0.5" "Apocynaceae" "Gentianales" "glon" 0 "Nerium oleander L." "McClatchey, W., R. Thaman, and S. Vodonaivalu. 2000. A preliminary checklist of the flora of Rotuma with Rotuman names. Pacific Science 54:345363." "5" "-12.503165" "177.080375"
"Plumeria rubra" "Rotuma" "Rotuma" 0 "0.5" "Apocynaceae" "Gentianales" "glon" 0 "Plumeria rubra L." "McClatchey, W., R. Thaman, and S. Vodonaivalu. 2000. A preliminary checklist of the flora of Rotuma with Rotuman names. Pacific Science 54:345363." "5" "-12.503165" "177.080375"
"Ageratum conyzoides" "Rotuma" "Rotuma" 0 "0.5" "Asteraceae" "Asterales" "glon" 0 "Ageratum conyzoides L." "McClatchey, W., R. Thaman, and S. Vodonaivalu. 2000. A preliminary checklist of the flora of Rotuma with Rotuman names. Pacific Science 54:345363." "5" "-12.503165" "177.080375"
"Symphyotrichum laeve" "Rotuma" "Rotuma" 0 "0.5" "Asteraceae" "Asterales" "glon" 0 "Aster laevis L." "McClatchey, W., R. Thaman, and S. Vodonaivalu. 2000. A preliminary checklist of the flora of Rotuma with Rotuman names. Pacific Science 54:345363." "5" "-12.503165" "177.080375"
"Bidens pilosa" "Rotuma" "Rotuma" 0 "0.5" "Asteraceae" "Asterales" "glon" 0 "Bidens pilosa L. var. pilosa" "McClatchey, W., R. Thaman, and S. Vodonaivalu. 2000. A preliminary checklist of the flora of Rotuma with Rotuman names. Pacific Science 54:345363." "5" "-12.503165" "177.080375"
"Calendula officinalis" "Rotuma" "Rotuma" 0.25 "0.5" "Asteraceae" "Asterales" "glonpier" 0.5 "Calendula officinalis L." "McClatchey, W., R. Thaman, and S. Vodonaivalu. 2000. A preliminary checklist of the flora of Rotuma with Rotuman names. Pacific Science 54:345363." "5,1314" "-12.503165" "177.080375"
"Chrysanthemum morifolium_x" "Rotuma" "Rotuma" 0 "0.5" "Asteraceae" "Asterales" "glon" 0 "Chrysanthemum morifolium Ramat." "McClatchey, W., R. Thaman, and S. Vodonaivalu. 2000. A preliminary checklist of the flora of Rotuma with Rotuman names. Pacific Science 54:345363." "5" "-12.503165" "177.080375"
"Glebionis coronaria" "Rotuma" "Rotuma" 0 "0.5" "Asteraceae" "Asterales" "glon" 0 "Chrysanthemum segetum L." "McClatchey, W., R. Thaman, and S. Vodonaivalu. 2000. A preliminary checklist of the flora of Rotuma with Rotuman names. Pacific Science 54:345363." "5" "-12.503165" "177.080375"
"Cosmos caudatus" "Rotuma" "Rotuma" 0 "0.5" "Asteraceae" "Asterales" "glon" 0 "Cosmos caudatus H. B. & K." "McClatchey, W., R. Thaman, and S. Vodonaivalu. 2000. A preliminary checklist of the flora of Rotuma with Rotuman names. Pacific Science 54:345363." "5" "-12.503165" "177.080375"
"Bidens sulphurea" "Rotuma" "Rotuma" 0 "0.5" "Asteraceae" "Asterales" "glon" 0 "Cosmos suljureus Cav." "McClatchey, W., R. Thaman, and S. Vodonaivalu. 2000. A preliminary checklist of the flora of Rotuma with Rotuman names. Pacific Science 54:345363." "5" "-12.503165" "177.080375"
"Crassocephalum crepidioides" "Rotuma" "Rotuma" 0 "0.5" "Asteraceae" "Asterales" "glon" 0 "Crassocephalum crepidioides (Benth.) S. Moore" "McClatchey, W., R. Thaman, and S. Vodonaivalu. 2000. A preliminary checklist of the flora of Rotuma with Rotuman names. Pacific Science 54:345363." "5" "-12.503165" "177.080375"
"Eclipta prostrata" "Rotuma" "Rotuma" 0 "0.5" "Asteraceae" "Asterales" "glon" 0 "Eclipta prostrata (L.) L. Mant." "McClatchey, W., R. Thaman, and S. Vodonaivalu. 2000. A preliminary checklist of the flora of Rotuma with Rotuman names. Pacific Science 54:345363." "5" "-12.503165" "177.080375"
"Eleutheranthera ruderalis" "Rotuma" "Rotuma" 0 "0.5" "Asteraceae" "Asterales" "glon" 0 "Eleutheranthera ruderalis (Sw.) Schultz" "McClatchey, W., R. Thaman, and S. Vodonaivalu. 2000. A preliminary checklist of the flora of Rotuma with Rotuman names. Pacific Science 54:345363." "5" "-12.503165" "177.080375"
"Emilia sonchifolia" "Rotuma" "Rotuma" 0 "0.5" "Asteraceae" "Asterales" "glon" 0 "Emilia sonchifolia (L.) DC" "McClatchey, W., R. Thaman, and S. Vodonaivalu. 2000. A preliminary checklist of the flora of Rotuma with Rotuman names. Pacific Science 54:345363." "5" "-12.503165" "177.080375"
"Erechtites valerianifolia" "Rotuma" "Rotuma" 0 "0.5" "Asteraceae" "Asterales" "glon" 0 "Erechtites valerianifolia (Wolf) DC" "McClatchey, W., R. Thaman, and S. Vodonaivalu. 2000. A preliminary checklist of the flora of Rotuma with Rotuman names. Pacific Science 54:345363." "5" "-12.503165" "177.080375"
"Gaillardia pulchella" "Rotuma" "Rotuma" 0 "0.5" "Asteraceae" "Asterales" "glon" 0 "Gaillardia pulchella Foug. var. picta (Sweet) A. Gray" "McClatchey, W., R. Thaman, and S. Vodonaivalu. 2000. A preliminary checklist of the flora of Rotuma with Rotuman names. Pacific Science 54:345363." "5" "-12.503165" "177.080375"
"Gerbera jamesonii" "Rotuma" "Rotuma" 0 "0.5" "Asteraceae" "Asterales" "glon" 0 "Gerbera jamesonii Bolus" "McClatchey, W., R. Thaman, and S. Vodonaivalu. 2000. A preliminary checklist of the flora of Rotuma with Rotuman names. Pacific Science 54:345363." "5" "-12.503165" "177.080375"
"Helianthus debilis" "Rotuma" "Rotuma" 0 "0.5" "Asteraceae" "Asterales" "glon" 0 "Helianthus cucumerifolius Torrey & A. Gray" "McClatchey, W., R. Thaman, and S. Vodonaivalu. 2000. A preliminary checklist of the flora of Rotuma with Rotuman names. Pacific Science 54:345363." "5" "-12.503165" "177.080375"
"Lactuca sativa" "Rotuma" "Rotuma" 0 "0.5" "Asteraceae" "Asterales" "glon" 0 "Lactuca sativa L. var. sativa" "McClatchey, W., R. Thaman, and S. Vodonaivalu. 2000. A preliminary checklist of the flora of Rotuma with Rotuman names. Pacific Science 54:345363." "5" "-12.503165" "177.080375"
"Mikania micrantha" "Rotuma" "Rotuma" 0 "0.5" "Asteraceae" "Asterales" "glon" 0 "Mikania micrantha H. B. & K." "McClatchey, W., R. Thaman, and S. Vodonaivalu. 2000. A preliminary checklist of the flora of Rotuma with Rotuman names. Pacific Science 54:345363." "5" "-12.503165" "177.080375"
"Synedrella nodiflora" "Rotuma" "Rotuma" 0 "0.5" "Asteraceae" "Asterales" "glon" 0 "Synedrella nodiflora (L.) Gaertn." "McClatchey, W., R. Thaman, and S. Vodonaivalu. 2000. A preliminary checklist of the flora of Rotuma with Rotuman names. Pacific Science 54:345363." "5" "-12.503165" "177.080375"
"Tagetes erecta" "Rotuma" "Rotuma" 0 "0.5" "Asteraceae" "Asterales" "glon" 0 "Tagetes erecta L." "McClatchey, W., R. Thaman, and S. Vodonaivalu. 2000. A preliminary checklist of the flora of Rotuma with Rotuman names. Pacific Science 54:345363." "5" "-12.503165" "177.080375"
"Tridax procumbens" "Rotuma" "Rotuma" 0 "0.5" "Asteraceae" "Asterales" "glon" 0 "Tridax procumbens L." "McClatchey, W., R. Thaman, and S. Vodonaivalu. 2000. A preliminary checklist of the flora of Rotuma with Rotuman names. Pacific Science 54:345363." "5" "-12.503165" "177.080375"
"Cyanthillium cinereum" "Rotuma" "Rotuma" 0 "0.5" "Asteraceae" "Asterales" "glon" 0 "Vernonia cinerea (L.) Less." "McClatchey, W., R. Thaman, and S. Vodonaivalu. 2000. A preliminary checklist of the flora of Rotuma with Rotuman names. Pacific Science 54:345363." "5" "-12.503165" "177.080375"
"Sphagneticola trilobata" "Rotuma" "Rotuma" 0 "0.5" "Asteraceae" "Asterales" "glon" 0 "Wedelia trilobata (L.) Hitchc." "McClatchey, W., R. Thaman, and S. Vodonaivalu. 2000. A preliminary checklist of the flora of Rotuma with Rotuman names. Pacific Science 54:345363." "5" "-12.503165" "177.080375"
"Zinnia elegans" "Rotuma" "Rotuma" 0 "0.5" "Asteraceae" "Asterales" "glon" 0 "Zinnia elegans Jacq." "McClatchey, W., R. Thaman, and S. Vodonaivalu. 2000. A preliminary checklist of the flora of Rotuma with Rotuman names. Pacific Science 54:345363." "5" "-12.503165" "177.080375"
"Impatiens balsamina" "Rotuma" "Rotuma" 0 "0.5" "Balsaminaceae" "Ericales" "glon" 0 "Impatiens balsamina L." "McClatchey, W., R. Thaman, and S. Vodonaivalu. 2000. A preliminary checklist of the flora of Rotuma with Rotuman names. Pacific Science 54:345363." "5" "-12.503165" "177.080375"
"Begonia coccinea" "Rotuma" "Rotuma" 0 "0.5" "Begoniaceae" "Cucurbitales" "glon" 0 "Begonia coccinea Hook.f." "McClatchey, W., R. Thaman, and S. Vodonaivalu. 2000. A preliminary checklist of the flora of Rotuma with Rotuman names. Pacific Science 54:345363." "5" "-12.503165" "177.080375"
"Spathodea campanulata" "Rotuma" "Rotuma" 0 "0.5" "Bignoniaceae" "Lamiales" "glon" 0 "Spathodea campanulata Beauv." "McClatchey, W., R. Thaman, and S. Vodonaivalu. 2000. A preliminary checklist of the flora of Rotuma with Rotuman names. Pacific Science 54:345363." "5" "-12.503165" "177.080375"
"Bixa orellana" "Rotuma" "Rotuma" 0 "0.5" "Bixaceae" "Malvales" "glon" 0 "Bixa orellana L." "McClatchey, W., R. Thaman, and S. Vodonaivalu. 2000. A preliminary checklist of the flora of Rotuma with Rotuman names. Pacific Science 54:345363." "5" "-12.503165" "177.080375"
"Ceiba pentandra" "Rotuma" "Rotuma" 0.333 "0.5" "Bombacaceae" "Malvales" "glonpier" 0.5 "Ceiba pentandra (L.) Gaertn." "McClatchey, W., R. Thaman, and S. Vodonaivalu. 2000. A preliminary checklist of the flora of Rotuma with Rotuman names. Pacific Science 54:345363." "5,1669,1670" "-12.503165" "177.080375"
"Brassica rapa" "Rotuma" "Rotuma" 0 "0.5" "Brassicaceae" "Brassicales" "glon" 0 "Brassica chinensis L. var. chinensis (L.) O. E. Schulz" "McClatchey, W., R. Thaman, and S. Vodonaivalu. 2000. A preliminary checklist of the flora of Rotuma with Rotuman names. Pacific Science 54:345363." "5" "-12.503165" "177.080375"
"Brassica oleracea" "Rotuma" "Rotuma" 0 "0.5" "Brassicaceae" "Brassicales" "glon" 0 "Brassica oleracea L. var. capitata L." "McClatchey, W., R. Thaman, and S. Vodonaivalu. 2000. A preliminary checklist of the flora of Rotuma with Rotuman names. Pacific Science 54:345363." "5" "-12.503165" "177.080375"
"Raphanus sativus" "Rotuma" "Rotuma" 0 "0.5" "Brassicaceae" "Brassicales" "glon" 0 "Raphanus sativus L." "McClatchey, W., R. Thaman, and S. Vodonaivalu. 2000. A preliminary checklist of the flora of Rotuma with Rotuman names. Pacific Science 54:345363." "5" "-12.503165" "177.080375"
"Hippobroma longiflora" "Rotuma" "Rotuma" 0 "0.5" "Campanulaceae" "Asterales" "glon" 0 "Hippobroma longiflora (L.) G. Don." "McClatchey, W., R. Thaman, and S. Vodonaivalu. 2000. A preliminary checklist of the flora of Rotuma with Rotuman names. Pacific Science 54:345363." "5" "-12.503165" "177.080375"
"Lonicera japonica" "Rotuma" "Rotuma" 0.25 "0.5" "Caprifoliaceae" "Dipsacales" "glonpier" 0.5 "Lonicera japonica Thunb." "McClatchey, W., R. Thaman, and S. Vodonaivalu. 2000. A preliminary checklist of the flora of Rotuma with Rotuman names. Pacific Science 54:345363." "5,5071" "-12.503165" "177.080375"
"Carica papaya" "Rotuma" "Rotuma" 0 "0.5" "Caricaceae" "Brassicales" "glon" 0 "Carica papaya L." "McClatchey, W., R. Thaman, and S. Vodonaivalu. 2000. A preliminary checklist of the flora of Rotuma with Rotuman names. Pacific Science 54:345363." "5" "-12.503165" "177.080375"
"Dianthus chinensis" "Rotuma" "Rotuma" 0 "0.5" "Caryophyllaceae" "Caryophyllales" "glon" 0 "Dianthus chinensis L." "McClatchey, W., R. Thaman, and S. Vodonaivalu. 2000. A preliminary checklist of the flora of Rotuma with Rotuman names. Pacific Science 54:345363." "5" "-12.503165" "177.080375"
"Combretum malabaricum" "Rotuma" "Rotuma" 0 "0.5" "Combretaceae" "Myrtales" "glon" 0 "Quisqualis indica L." "McClatchey, W., R. Thaman, and S. Vodonaivalu. 2000. A preliminary checklist of the flora of Rotuma with Rotuman names. Pacific Science 54:345363." "5" "-12.503165" "177.080375"
"Ipomoea carnea" "Rotuma" "Rotuma" 0 "0.5" "Convolvulaceae" "Solanales" "glon" 0 "Ipomoea fistulosa Mart. ex Choisy" "McClatchey, W., R. Thaman, and S. Vodonaivalu. 2000. A preliminary checklist of the flora of Rotuma with Rotuman names. Pacific Science 54:345363." "5" "-12.503165" "177.080375"
"Ipomoea quamoclit" "Rotuma" "Rotuma" 0 "0.5" "Convolvulaceae" "Solanales" "glon" 0 "Ipomoea quamoclit L." "McClatchey, W., R. Thaman, and S. Vodonaivalu. 2000. A preliminary checklist of the flora of Rotuma with Rotuman names. Pacific Science 54:345363." "5" "-12.503165" "177.080375"
"Camonea umbellata" "Rotuma" "Rotuma" 0 "0.5" "Convolvulaceae" "Solanales" "glon" 0 "Merremia umbellata (L.) Hall.f." "McClatchey, W., R. Thaman, and S. Vodonaivalu. 2000. A preliminary checklist of the flora of Rotuma with Rotuman names. Pacific Science 54:345363." "5" "-12.503165" "177.080375"
"Kalanchoe pinnata" "Rotuma" "Rotuma" 0 "0.5" "Crassulaceae" "Saxifragales" "glon" 0 "Kalanchoe pinnata (Lam.) Pers." "McClatchey, W., R. Thaman, and S. Vodonaivalu. 2000. A preliminary checklist of the flora of Rotuma with Rotuman names. Pacific Science 54:345363." "5" "-12.503165" "177.080375"
"Citrullus lanatus" "Rotuma" "Rotuma" 0 "0.5" "Cucurbitaceae" "Cucurbitales" "glon" 0 "Citrullus lanatus (Thumb.) Matsf." "McClatchey, W., R. Thaman, and S. Vodonaivalu. 2000. A preliminary checklist of the flora of Rotuma with Rotuman names. Pacific Science 54:345363." "5" "-12.503165" "177.080375"
"Citrullus colocynthis" "Rotuma" "Rotuma" 0 "0.5" "Cucurbitaceae" "Cucurbitales" "glon" 0 "Citrullus colocynthis (L.) Schrader" "McClatchey, W., R. Thaman, and S. Vodonaivalu. 2000. A preliminary checklist of the flora of Rotuma with Rotuman names. Pacific Science 54:345363." "5" "-12.503165" "177.080375"
"Coccinia grandis" "Rotuma" "Rotuma" 0 "0.5" "Cucurbitaceae" "Cucurbitales" "glon" 0 "Coccinia grandis (L.) Voigt" "McClatchey, W., R. Thaman, and S. Vodonaivalu. 2000. A preliminary checklist of the flora of Rotuma with Rotuman names. Pacific Science 54:345363." "5" "-12.503165" "177.080375"
"Cucumis sativus" "Rotuma" "Rotuma" 0 "0.5" "Cucurbitaceae" "Cucurbitales" "glon" 0 "Cucumis sativus L." "McClatchey, W., R. Thaman, and S. Vodonaivalu. 2000. A preliminary checklist of the flora of Rotuma with Rotuman names. Pacific Science 54:345363." "5" "-12.503165" "177.080375"
"Cucurbita pepo" "Rotuma" "Rotuma" 0 "0.5" "Cucurbitaceae" "Cucurbitales" "glon" 0 "Cucurbita pepo L." "McClatchey, W., R. Thaman, and S. Vodonaivalu. 2000. A preliminary checklist of the flora of Rotuma with Rotuman names. Pacific Science 54:345363." "5" "-12.503165" "177.080375"
"Elaeocarpus angustifolius" "Rotuma" "Rotuma" 0.25 "0.5" "Elaeocarpaceae" "Oxalidales" "glonpier" 0.5 "Elaeocarpus grandis F. v. Muell." "McClatchey, W., R. Thaman, and S. Vodonaivalu. 2000. A preliminary checklist of the flora of Rotuma with Rotuman names. Pacific Science 54:345363." "5,3203" "-12.503165" "177.080375"
"Acalypha hispida" "Rotuma" "Rotuma" 0 "0.5" "Euphorbiaceae" "Malpighiales" "glon" 0 "Acalypha hispida Burro.f." "McClatchey, W., R. Thaman, and S. Vodonaivalu. 2000. A preliminary checklist of the flora of Rotuma with Rotuman names. Pacific Science 54:345363." "5" "-12.503165" "177.080375"
"Breynia disticha" "Rotuma" "Rotuma" 0 "0.5" "Phyllanthaceae" "Malpighiales" "glon" 0 "Breynia disticha J. R. & G. Forst. var. nivosa (Small) Croizat" "McClatchey, W., R. Thaman, and S. Vodonaivalu. 2000. A preliminary checklist of the flora of Rotuma with Rotuman names. Pacific Science 54:345363." "5" "-12.503165" "177.080375"
"Euphorbia hirta" "Rotuma" "Rotuma" 0 "0.5" "Euphorbiaceae" "Malpighiales" "glon" 0 "Chamaesyce hirta (L.) Millsp." "McClatchey, W., R. Thaman, and S. Vodonaivalu. 2000. A preliminary checklist of the flora of Rotuma with Rotuman names. Pacific Science 54:345363." "5" "-12.503165" "177.080375"
"Euphorbia prostrata" "Rotuma" "Rotuma" 0 "0.5" "Euphorbiaceae" "Malpighiales" "glon" 0 "Chamaesyce prostrata (Ait.) Small" "McClatchey, W., R. Thaman, and S. Vodonaivalu. 2000. A preliminary checklist of the flora of Rotuma with Rotuman names. Pacific Science 54:345363." "5" "-12.503165" "177.080375"
"Endospermum macrophyllum" "Rotuma" "Rotuma" 0 "0.5" "Euphorbiaceae" "Malpighiales" "glon" 0 "Endospermum macrophyllum (Muell. Arg.) Pax & Hoffm." "McClatchey, W., R. Thaman, and S. Vodonaivalu. 2000. A preliminary checklist of the flora of Rotuma with Rotuman names. Pacific Science 54:345363." "5" "-12.503165" "177.080375"
"Euphorbia pulcherrima" "Rotuma" "Rotuma" 0 "0.5" "Euphorbiaceae" "Malpighiales" "glon" 0 "Euphorbia pulcherrima Willd. ex. Kl." "McClatchey, W., R. Thaman, and S. Vodonaivalu. 2000. A preliminary checklist of the flora of Rotuma with Rotuman names. Pacific Science 54:345363." "5" "-12.503165" "177.080375"
"Jatropha curcas" "Rotuma" "Rotuma" 0.375 "0.5" "Euphorbiaceae" "Malpighiales" "glonpier" 0.5 "Jatropha curcas L." "McClatchey, W., R. Thaman, and S. Vodonaivalu. 2000. A preliminary checklist of the flora of Rotuma with Rotuman names. Pacific Science 54:345363." "5,4540,4541,4542" "-12.503165" "177.080375"
"Jatropha integerrima" "Rotuma" "Rotuma" 0 "0.5" "Euphorbiaceae" "Malpighiales" "glon" 0 "Jatropha integerrima Jacq." "McClatchey, W., R. Thaman, and S. Vodonaivalu. 2000. A preliminary checklist of the flora of Rotuma with Rotuman names. Pacific Science 54:345363." "5" "-12.503165" "177.080375"
"Manihot esculenta" "Rotuma" "Rotuma" 0 "0.5" "Euphorbiaceae" "Malpighiales" "glon" 0 "Manihot esculenta Grantz" "McClatchey, W., R. Thaman, and S. Vodonaivalu. 2000. A preliminary checklist of the flora of Rotuma with Rotuman names. Pacific Science 54:345363." "5" "-12.503165" "177.080375"
"Euphorbia tithymaloides" "Rotuma" "Rotuma" 0 "0.5" "Euphorbiaceae" "Malpighiales" "glon" 0 "Pedilanthus tithymaloides (L.) Poit." "McClatchey, W., R. Thaman, and S. Vodonaivalu. 2000. A preliminary checklist of the flora of Rotuma with Rotuman names. Pacific Science 54:345363." "5" "-12.503165" "177.080375"
"Phyllanthus amarus" "Rotuma" "Rotuma" 0 "0.5" "Phyllanthaceae" "Malpighiales" "glon" 0 "Phyllanthus amarus Schum. & Thonning" "McClatchey, W., R. Thaman, and S. Vodonaivalu. 2000. A preliminary checklist of the flora of Rotuma with Rotuman names. Pacific Science 54:345363." "5" "-12.503165" "177.080375"
"Bauhinia monandra" "Rotuma" "Rotuma" 0.25 "0.5" "Fabaceae" "Fabales" "glonpier" 0.5 "Bauhinia monandra Kurz." "McClatchey, W., R. Thaman, and S. Vodonaivalu. 2000. A preliminary checklist of the flora of Rotuma with Rotuman names. Pacific Science 54:345363." "5,1151" "-12.503165" "177.080375"
"Caesalpinia pulcherrima" "Rotuma" "Rotuma" 0 "0.5" "Fabaceae" "Fabales" "glon" 0 "Caesalpinia pulcherrima (L.) Sw." "McClatchey, W., R. Thaman, and S. Vodonaivalu. 2000. A preliminary checklist of the flora of Rotuma with Rotuman names. Pacific Science 54:345363." "5" "-12.503165" "177.080375"
"Cassia fistula" "Rotuma" "Rotuma" 0 "0.5" "Fabaceae" "Fabales" "glon" 0 "Cassia fistula L." "McClatchey, W., R. Thaman, and S. Vodonaivalu. 2000. A preliminary checklist of the flora of Rotuma with Rotuman names. Pacific Science 54:345363." "5" "-12.503165" "177.080375"
"Delonix regia" "Rotuma" "Rotuma" 0 "0.5" "Fabaceae" "Fabales" "glon" 0 "Delonix regia (Bojer ex Hook.) Raf." "McClatchey, W., R. Thaman, and S. Vodonaivalu. 2000. A preliminary checklist of the flora of Rotuma with Rotuman names. Pacific Science 54:345363." "5" "-12.503165" "177.080375"
"Senna alata" "Rotuma" "Rotuma" 0 "0.5" "Fabaceae" "Fabales" "glon" 0 "Senna alata (L.) Roxb." "McClatchey, W., R. Thaman, and S. Vodonaivalu. 2000. A preliminary checklist of the flora of Rotuma with Rotuman names. Pacific Science 54:345363." "5" "-12.503165" "177.080375"
"Senna occidentalis" "Rotuma" "Rotuma" 0 "0.5" "Fabaceae" "Fabales" "glon" 0 "Senna occidentalis (L.) Link" "McClatchey, W., R. Thaman, and S. Vodonaivalu. 2000. A preliminary checklist of the flora of Rotuma with Rotuman names. Pacific Science 54:345363." "5" "-12.503165" "177.080375"
"Senna siamea" "Rotuma" "Rotuma" 0 "0.5" "Fabaceae" "Fabales" "glon" 0 "Senna siamea (Lam.) Irwin & Barneby" "McClatchey, W., R. Thaman, and S. Vodonaivalu. 2000. A preliminary checklist of the flora of Rotuma with Rotuman names. Pacific Science 54:345363." "5" "-12.503165" "177.080375"
"Senna tora" "Rotuma" "Rotuma" 0.333 "0.5" "Fabaceae" "Fabales" "glonpier" 0.5 "Senna tora (L.) Roxb." "McClatchey, W., R. Thaman, and S. Vodonaivalu. 2000. A preliminary checklist of the flora of Rotuma with Rotuman names. Pacific Science 54:345363." "5,6717,6718" "-12.503165" "177.080375"
"Tamarindus indicus" "Rotuma" "Rotuma" 0 "0.5" "Fabaceae" "Fabales" "glon" 0 "Tamarindus indica L." "McClatchey, W., R. Thaman, and S. Vodonaivalu. 2000. A preliminary checklist of the flora of Rotuma with Rotuman names. Pacific Science 54:345363." "5" "-12.503165" "177.080375"
"Abrus precatorius" "Rotuma" "Rotuma" 0 "0.5" "Fabaceae" "Fabales" "glon" 0 "Abrus precatorius (L.) L." "McClatchey, W., R. Thaman, and S. Vodonaivalu. 2000. A preliminary checklist of the flora of Rotuma with Rotuman names. Pacific Science 54:345363." "5" "-12.503165" "177.080375"
"Alysicarpus vaginalis" "Rotuma" "Rotuma" 0 "0.5" "Fabaceae" "Fabales" "glon" 0 "Alysicarpus vaginalis (L.) DC" "McClatchey, W., R. Thaman, and S. Vodonaivalu. 2000. A preliminary checklist of the flora of Rotuma with Rotuman names. Pacific Science 54:345363." "5" "-12.503165" "177.080375"
"Arachis hypogaea" "Rotuma" "Rotuma" 0 "0.5" "Fabaceae" "Fabales" "glon" 0 "Arachis hypogaea L." "McClatchey, W., R. Thaman, and S. Vodonaivalu. 2000. A preliminary checklist of the flora of Rotuma with Rotuman names. Pacific Science 54:345363." "5" "-12.503165" "177.080375"
"Cajanus cajan" "Rotuma" "Rotuma" 0 "0.5" "Fabaceae" "Fabales" "glon" 0 "Cajanus cajan (L.) Huth." "McClatchey, W., R. Thaman, and S. Vodonaivalu. 2000. A preliminary checklist of the flora of Rotuma with Rotuman names. Pacific Science 54:345363." "5" "-12.503165" "177.080375"
"Canavalia sericea" "Rotuma" "Rotuma" 0 "0.5" "Fabaceae" "Fabales" "glon" 0 "Canavalia sericea A. Gray" "McClatchey, W., R. Thaman, and S. Vodonaivalu. 2000. A preliminary checklist of the flora of Rotuma with Rotuman names. Pacific Science 54:345363." "5" "-12.503165" "177.080375"
"Derris elliptica" "Rotuma" "Rotuma" 0.25 "0.5" "Fabaceae" "Fabales" "glonpier" 0.5 "Derris elliptica (Wall.) Benth." "McClatchey, W., R. Thaman, and S. Vodonaivalu. 2000. A preliminary checklist of the flora of Rotuma with Rotuman names. Pacific Science 54:345363." "5,2892" "-12.503165" "177.080375"
"Derris malaccensis" "Rotuma" "Rotuma" 1 "0.5" "Fabaceae" "Fabales" "glon" 0 "Derris malaccensis (Beth.) Prain" "McClatchey, W., R. Thaman, and S. Vodonaivalu. 2000. A preliminary checklist of the flora of Rotuma with Rotuman names. Pacific Science 54:345363." "5" "-12.503165" "177.080375"
"Desmodium adscendens" "Rotuma" "Rotuma" 0 "0.5" "Fabaceae" "Fabales" "glon" 0 "Desmodium adscendens (Sw.) DC" "McClatchey, W., R. Thaman, and S. Vodonaivalu. 2000. A preliminary checklist of the flora of Rotuma with Rotuman names. Pacific Science 54:345363." "5" "-12.503165" "177.080375"
"Desmodium incanum" "Rotuma" "Rotuma" 0 "0.5" "Fabaceae" "Fabales" "glon" 0 "Desmodium incanum DC" "McClatchey, W., R. Thaman, and S. Vodonaivalu. 2000. A preliminary checklist of the flora of Rotuma with Rotuman names. Pacific Science 54:345363." "5" "-12.503165" "177.080375"
"Desmodium triflorum" "Rotuma" "Rotuma" 0 "0.5" "Fabaceae" "Fabales" "glon" 0 "Desmodium trifiorum (L.) DC" "McClatchey, W., R. Thaman, and S. Vodonaivalu. 2000. A preliminary checklist of the flora of Rotuma with Rotuman names. Pacific Science 54:345363." "5" "-12.503165" "177.080375"
"Macroptilium atropurpureum" "Rotuma" "Rotuma" 0 "0.5" "Fabaceae" "Fabales" "glon" 0 "Macroptilium atropurpureum (DC) Drb." "McClatchey, W., R. Thaman, and S. Vodonaivalu. 2000. A preliminary checklist of the flora of Rotuma with Rotuman names. Pacific Science 54:345363." "5" "-12.503165" "177.080375"
"Phaseolus vulgaris" "Rotuma" "Rotuma" 0 "0.5" "Fabaceae" "Fabales" "glon" 0 "Phaseolus vulgaris L." "McClatchey, W., R. Thaman, and S. Vodonaivalu. 2000. A preliminary checklist of the flora of Rotuma with Rotuman names. Pacific Science 54:345363." "5" "-12.503165" "177.080375"
"Strongylodon lucidus" "Rotuma" "Rotuma" 0 "0.5" "Fabaceae" "Fabales" "glon" 0 "Strongylodon secundus St. John" "McClatchey, W., R. Thaman, and S. Vodonaivalu. 2000. A preliminary checklist of the flora of Rotuma with Rotuman names. Pacific Science 54:345363." "5" "-12.503165" "177.080375"
"Vigna unguiculata" "Rotuma" "Rotuma" 0 "0.5" "Fabaceae" "Fabales" "glon" 0 "Vigna unguiculata Verdcourt subsp. sesquipedalis (L.) Verdcourt" "McClatchey, W., R. Thaman, and S. Vodonaivalu. 2000. A preliminary checklist of the flora of Rotuma with Rotuman names. Pacific Science 54:345363." "5" "-12.503165" "177.080375"
"Albizia saman" "Rotuma" "Rotuma" 0.25 "0.5" "Fabaceae" "Fabales" "glonpier" 0.5 "Albizia saman (Jacq.) F. v. Muell." "McClatchey, W., R. Thaman, and S. Vodonaivalu. 2000. A preliminary checklist of the flora of Rotuma with Rotuman names. Pacific Science 54:345363." "5,6563" "-12.503165" "177.080375"
"Leucaena leucocephala" "Rotuma" "Rotuma" 0.25 "0.5" "Fabaceae" "Fabales" "glonpier" 0.5 "Leucaena leucocephala (Lam.) de Wit" "McClatchey, W., R. Thaman, and S. Vodonaivalu. 2000. A preliminary checklist of the flora of Rotuma with Rotuman names. Pacific Science 54:345363." "5,4986" "-12.503165" "177.080375"
"Mimosa pudica" "Rotuma" "Rotuma" 0 "0.5" "Fabaceae" "Fabales" "glon" 0 "Mimosa pudica L. var. unijuga (Duchass. & Walp.) Griseb." "McClatchey, W., R. Thaman, and S. Vodonaivalu. 2000. A preliminary checklist of the flora of Rotuma with Rotuman names. Pacific Science 54:345363." "5" "-12.503165" "177.080375"
"Clerodendrum buchananii" "Rotuma" "Rotuma" 0 "0.5" "Lamiaceae" "Lamiales" "glon" 0 "Clerodendrum buchananii (Roxb.) Walp. var.fallax (Lindl) Batch" "McClatchey, W., R. Thaman, and S. Vodonaivalu. 2000. A preliminary checklist of the flora of Rotuma with Rotuman names. Pacific Science 54:345363." "5" "-12.503165" "177.080375"
"Clerodendrum chinense" "Rotuma" "Rotuma" 0 "0" "Lamiaceae" "Lamiales" "glonpier" 1 "Clerodendrum chinense (Osbeck) Mabberley" "McClatchey, W., R. Thaman, and S. Vodonaivalu. 2000. A preliminary checklist of the flora of Rotuma with Rotuman names. Pacific Science 54:345363." "5,2302" "-12.503165" "177.080375"
"Hyptis pectinata" "Rotuma" "Rotuma" 0 "0.5" "Lamiaceae" "Lamiales" "glon" 0 "Hyptis pectinata (L.) Poit." "McClatchey, W., R. Thaman, and S. Vodonaivalu. 2000. A preliminary checklist of the flora of Rotuma with Rotuman names. Pacific Science 54:345363." "5" "-12.503165" "177.080375"
"Mentha spicata" "Rotuma" "Rotuma" 0 "0.5" "Lamiaceae" "Lamiales" "glon" 0 "Mentha spicata L." "McClatchey, W., R. Thaman, and S. Vodonaivalu. 2000. A preliminary checklist of the flora of Rotuma with Rotuman names. Pacific Science 54:345363." "5" "-12.503165" "177.080375"
"Plectranthus scutellarioides" "Rotuma" "Rotuma" 0 "0.5" "Lamiaceae" "Lamiales" "glon" 0 "Solenostemon scutellarioides (L.) Codd" "McClatchey, W., R. Thaman, and S. Vodonaivalu. 2000. A preliminary checklist of the flora of Rotuma with Rotuman names. Pacific Science 54:345363." "5" "-12.503165" "177.080375"
"Tectona grandis" "Rotuma" "Rotuma" 0 "0.5" "Lamiaceae" "Lamiales" "glon" 0 "Tectona grandis L.f." "McClatchey, W., R. Thaman, and S. Vodonaivalu. 2000. A preliminary checklist of the flora of Rotuma with Rotuman names. Pacific Science 54:345363." "5" "-12.503165" "177.080375"
"Persea americana" "Rotuma" "Rotuma" 0 "0.5" "Lauraceae" "Laurales" "glon" 0 "Persea americana Mill." "McClatchey, W., R. Thaman, and S. Vodonaivalu. 2000. A preliminary checklist of the flora of Rotuma with Rotuman names. Pacific Science 54:345363." "5" "-12.503165" "177.080375"
"Lagerstroemia indica" "Rotuma" "Rotuma" 0 "0.5" "Lythraceae" "Myrtales" "glon" 0 "Lagerstroemia indica L." "McClatchey, W., R. Thaman, and S. Vodonaivalu. 2000. A preliminary checklist of the flora of Rotuma with Rotuman names. Pacific Science 54:345363." "5" "-12.503165" "177.080375"
"Punica granatum" "Rotuma" "Rotuma" 0 "0.5" "Lythraceae" "Myrtales" "glon" 0 "Punica granatum L." "McClatchey, W., R. Thaman, and S. Vodonaivalu. 2000. A preliminary checklist of the flora of Rotuma with Rotuman names. Pacific Science 54:345363." "5" "-12.503165" "177.080375"
"Abelmoschus esculentus" "Rotuma" "Rotuma" 0 "0.5" "Malvaceae" "Malvales" "glon" 0 "Abelmoschus esculentus (L.) Moench." "McClatchey, W., R. Thaman, and S. Vodonaivalu. 2000. A preliminary checklist of the flora of Rotuma with Rotuman names. Pacific Science 54:345363." "5" "-12.503165" "177.080375"
"Gossypium barbadense" "Rotuma" "Rotuma" 0 "0.5" "Malvaceae" "Malvales" "glon" 0 "Gossypium barbadense L." "McClatchey, W., R. Thaman, and S. Vodonaivalu. 2000. A preliminary checklist of the flora of Rotuma with Rotuman names. Pacific Science 54:345363." "5" "-12.503165" "177.080375"
"Hibiscus mutabilis" "Rotuma" "Rotuma" 0 "0.5" "Malvaceae" "Malvales" "glon" 0 "Hibiscus mutabilis L." "McClatchey, W., R. Thaman, and S. Vodonaivalu. 2000. A preliminary checklist of the flora of Rotuma with Rotuman names. Pacific Science 54:345363." "5" "-12.503165" "177.080375"
"Hibiscus sabdariffa" "Rotuma" "Rotuma" 0 "0.5" "Malvaceae" "Malvales" "glon" 0 "Hibiscus sabdariffa L." "McClatchey, W., R. Thaman, and S. Vodonaivalu. 2000. A preliminary checklist of the flora of Rotuma with Rotuman names. Pacific Science 54:345363." "5" "-12.503165" "177.080375"
"Hibiscus schizopetalus" "Rotuma" "Rotuma" 0 "0.5" "Malvaceae" "Malvales" "glon" 0 "Hibiscus schizopetalus (Mast.) Hook.f." "McClatchey, W., R. Thaman, and S. Vodonaivalu. 2000. A preliminary checklist of the flora of Rotuma with Rotuman names. Pacific Science 54:345363." "5" "-12.503165" "177.080375"
"Hibiscus syriacus" "Rotuma" "Rotuma" 0 "0.5" "Malvaceae" "Malvales" "glon" 0 "Hibiscus syriacus L." "McClatchey, W., R. Thaman, and S. Vodonaivalu. 2000. A preliminary checklist of the flora of Rotuma with Rotuman names. Pacific Science 54:345363." "5" "-12.503165" "177.080375"
"Malvastrum coromandelianum" "Rotuma" "Rotuma" 0 "0.5" "Malvaceae" "Malvales" "glon" 0 "Malvastrum coromandelianum (L.) Garcke" "McClatchey, W., R. Thaman, and S. Vodonaivalu. 2000. A preliminary checklist of the flora of Rotuma with Rotuman names. Pacific Science 54:345363." "5" "-12.503165" "177.080375"
"Malvaviscus arboreus" "Rotuma" "Rotuma" 0 "0.5" "Malvaceae" "Malvales" "glon" 0 "Malvaviscus arboreus var. peduliflorus (Moe. & Sesse ex DC) Schery" "McClatchey, W., R. Thaman, and S. Vodonaivalu. 2000. A preliminary checklist of the flora of Rotuma with Rotuman names. Pacific Science 54:345363." "5" "-12.503165" "177.080375"
"Sida acuta" "Rotuma" "Rotuma" 0 "0.5" "Malvaceae" "Malvales" "glon" 0 "Sida acuta Burm.f." "McClatchey, W., R. Thaman, and S. Vodonaivalu. 2000. A preliminary checklist of the flora of Rotuma with Rotuman names. Pacific Science 54:345363." "5" "-12.503165" "177.080375"
"Clidemia hirta" "Rotuma" "Rotuma" 0 "0.5" "Melastomataceae" "Myrtales" "glon" 0 "Clidemia hirta (L.) D. Don" "McClatchey, W., R. Thaman, and S. Vodonaivalu. 2000. A preliminary checklist of the flora of Rotuma with Rotuman names. Pacific Science 54:345363." "5" "-12.503165" "177.080375"
"Melia azedarach" "Rotuma" "Rotuma" 0 "0.5" "Meliaceae" "Sapindales" "glon" 0 "Melia azedarach L." "McClatchey, W., R. Thaman, and S. Vodonaivalu. 2000. A preliminary checklist of the flora of Rotuma with Rotuman names. Pacific Science 54:345363." "5" "-12.503165" "177.080375"
"Swietenia macrophylla" "Rotuma" "Rotuma" 0 "0.5" "Meliaceae" "Sapindales" "glon" 0 "Swietenia macrophylla King" "McClatchey, W., R. Thaman, and S. Vodonaivalu. 2000. A preliminary checklist of the flora of Rotuma with Rotuman names. Pacific Science 54:345363." "5" "-12.503165" "177.080375"
"Ficus adenosperma" "Rotuma" "Rotuma" 0 "0.5" "Moraceae" "Rosales" "glon" 0 "Ficus adenosperma Miq." "McClatchey, W., R. Thaman, and S. Vodonaivalu. 2000. A preliminary checklist of the flora of Rotuma with Rotuman names. Pacific Science 54:345363." "5" "-12.503165" "177.080375"
"Ficus benjamina" "Rotuma" "Rotuma" 0 "0.5" "Moraceae" "Rosales" "glon" 0 "Ficus benjamina L." "McClatchey, W., R. Thaman, and S. Vodonaivalu. 2000. A preliminary checklist of the flora of Rotuma with Rotuman names. Pacific Science 54:345363." "5" "-12.503165" "177.080375"
"Psidium guajava" "Rotuma" "Rotuma" 0.25 "0.5" "Myrtaceae" "Myrtales" "glonpier" 0.5 "Psidium guajava L." "McClatchey, W., R. Thaman, and S. Vodonaivalu. 2000. A preliminary checklist of the flora of Rotuma with Rotuman names. Pacific Science 54:345363." "5,6260" "-12.503165" "177.080375"
"Bougainvillea glabra" "Rotuma" "Rotuma" 0 "0.5" "Nyctaginaceae" "Caryophyllales" "glon" 0 "Bougainvillea glabra Choisy" "McClatchey, W., R. Thaman, and S. Vodonaivalu. 2000. A preliminary checklist of the flora of Rotuma with Rotuman names. Pacific Science 54:345363." "5" "-12.503165" "177.080375"
"Bougainvillea spectabilis" "Rotuma" "Rotuma" 0 "0.5" "Nyctaginaceae" "Caryophyllales" "glon" 0 "Bougainvillea spectabilis Lam." "McClatchey, W., R. Thaman, and S. Vodonaivalu. 2000. A preliminary checklist of the flora of Rotuma with Rotuman names. Pacific Science 54:345363." "5" "-12.503165" "177.080375"
"Mirabilis jalapa" "Rotuma" "Rotuma" 0 "0.5" "Nyctaginaceae" "Caryophyllales" "glon" 0 "Mirabilis jalapa L." "McClatchey, W., R. Thaman, and S. Vodonaivalu. 2000. A preliminary checklist of the flora of Rotuma with Rotuman names. Pacific Science 54:345363." "5" "-12.503165" "177.080375"
"Jasminum sambac" "Rotuma" "Rotuma" 0 "0.5" "Oleaceae" "Lamiales" "glon" 0 "Jasminum sambac (L.) Ait." "McClatchey, W., R. Thaman, and S. Vodonaivalu. 2000. A preliminary checklist of the flora of Rotuma with Rotuman names. Pacific Science 54:345363." "5" "-12.503165" "177.080375"
"Ludwigia octovalvis" "Rotuma" "Rotuma" 0 "0.5" "Onagraceae" "Myrtales" "glon" 0 "Ludwigia octovalvis (Jacq.) Raven" "McClatchey, W., R. Thaman, and S. Vodonaivalu. 2000. A preliminary checklist of the flora of Rotuma with Rotuman names. Pacific Science 54:345363." "5" "-12.503165" "177.080375"
"Passiflora maliformis" "Rotuma" "Rotuma" 0.25 "0.5" "Passifloraceae" "Malpighiales" "glonpier" 0.5 "Passiflora maliformis L." "McClatchey, W., R. Thaman, and S. Vodonaivalu. 2000. A preliminary checklist of the flora of Rotuma with Rotuman names. Pacific Science 54:345363." "5,5781" "-12.503165" "177.080375"
"Passiflora quadrangularis" "Rotuma" "Rotuma" 0.333 "0.5" "Passifloraceae" "Malpighiales" "glonpier" 0.5 "Passiflora quadrangularis L." "McClatchey, W., R. Thaman, and S. Vodonaivalu. 2000. A preliminary checklist of the flora of Rotuma with Rotuman names. Pacific Science 54:345363." "5,5800,5801" "-12.503165" "177.080375"
"Peperomia pellucida" "Rotuma" "Rotuma" 0 "0.5" "Piperaceae" "Piperales" "glon" 0 "Peperomia pellucida (L.) H. B. K." "McClatchey, W., R. Thaman, and S. Vodonaivalu. 2000. A preliminary checklist of the flora of Rotuma with Rotuman names. Pacific Science 54:345363." "5" "-12.503165" "177.080375"
"Polygala paniculata" "Rotuma" "Rotuma" 0 "0.5" "Polygalaceae" "Fabales" "glon" 0 "Polygala paniculata L." "McClatchey, W., R. Thaman, and S. Vodonaivalu. 2000. A preliminary checklist of the flora of Rotuma with Rotuman names. Pacific Science 54:345363." "5" "-12.503165" "177.080375"
"Antigonon leptopus" "Rotuma" "Rotuma" 0.25 "0.5" "Polygonaceae" "Caryophyllales" "glonpier" 0.5 "Antigonon leptopus Hook. & Am." "McClatchey, W., R. Thaman, and S. Vodonaivalu. 2000. A preliminary checklist of the flora of Rotuma with Rotuman names. Pacific Science 54:345363." "5,913" "-12.503165" "177.080375"
"Portulaca grandiflora" "Rotuma" "Rotuma" 0 "0.5" "Portulacaceae" "Caryophyllales" "glon" 0 "Portulaca grandiflora Hook." "McClatchey, W., R. Thaman, and S. Vodonaivalu. 2000. A preliminary checklist of the flora of Rotuma with Rotuman names. Pacific Science 54:345363." "5" "-12.503165" "177.080375"
"Rosa alba" "Rotuma" "Rotuma" 0 "0.5" "Rosaceae" "Rosales" "glon" 0 "Rosa alba L." "McClatchey, W., R. Thaman, and S. Vodonaivalu. 2000. A preliminary checklist of the flora of Rotuma with Rotuman names. Pacific Science 54:345363." "5" "-12.503165" "177.080375"
"Rosa glauca" "Rotuma" "Rotuma" 0 "0.5" "Rosaceae" "Rosales" "glon" 0 "Rosa rubrifolia ViII." "McClatchey, W., R. Thaman, and S. Vodonaivalu. 2000. A preliminary checklist of the flora of Rotuma with Rotuman names. Pacific Science 54:345363." "5" "-12.503165" "177.080375"
"Coffea arabica" "Rotuma" "Rotuma" 0 "0.5" "Rubiaceae" "Gentianales" "glon" 0 "Coffea arabica L." "McClatchey, W., R. Thaman, and S. Vodonaivalu. 2000. A preliminary checklist of the flora of Rotuma with Rotuman names. Pacific Science 54:345363." "5" "-12.503165" "177.080375"
"Coffea liberica" "Rotuma" "Rotuma" 0 "0.5" "Rubiaceae" "Gentianales" "glon" 0 "Coffea liberica Hiern" "McClatchey, W., R. Thaman, and S. Vodonaivalu. 2000. A preliminary checklist of the flora of Rotuma with Rotuman names. Pacific Science 54:345363." "5" "-12.503165" "177.080375"
"Oldenlandia pumila" "Rotuma" "Rotuma" 0 "0.5" "Rubiaceae" "Gentianales" "glon" 0 "Hedyotis pumila L.f." "McClatchey, W., R. Thaman, and S. Vodonaivalu. 2000. A preliminary checklist of the flora of Rotuma with Rotuman names. Pacific Science 54:345363." "5" "-12.503165" "177.080375"
"Ixora coccinea" "Rotuma" "Rotuma" 0 "0.5" "Rubiaceae" "Gentianales" "glon" 0 "Ixora coccinea L." "McClatchey, W., R. Thaman, and S. Vodonaivalu. 2000. A preliminary checklist of the flora of Rotuma with Rotuman names. Pacific Science 54:345363." "5" "-12.503165" "177.080375"
"Rhodopentas bussei" "Rotuma" "Rotuma" 0 "0.5" "Rubiaceae" "Gentianales" "glon" 0 "Pentas bussei K. Kr." "McClatchey, W., R. Thaman, and S. Vodonaivalu. 2000. A preliminary checklist of the flora of Rotuma with Rotuman names. Pacific Science 54:345363." "5" "-12.503165" "177.080375"
"Pentas lanceolata" "Rotuma" "Rotuma" 0 "0.5" "Rubiaceae" "Gentianales" "glon" 0 "Pentas lanceolata (Forsk.) Defiers" "McClatchey, W., R. Thaman, and S. Vodonaivalu. 2000. A preliminary checklist of the flora of Rotuma with Rotuman names. Pacific Science 54:345363." "5" "-12.503165" "177.080375"
"Spermacoce rubescens" "Rotuma" "Rotuma" 0 "0.5" "Rubiaceae" "Gentianales" "glon" 0 "Spermacoce assurgens Ruiz & Pavon" "McClatchey, W., R. Thaman, and S. Vodonaivalu. 2000. A preliminary checklist of the flora of Rotuma with Rotuman names. Pacific Science 54:345363." "5" "-12.503165" "177.080375"
"Citrus aurantiifolia_x" "Rotuma" "Rotuma" 0 "0.5" "Rutaceae" "Sapindales" "glon" 0 "Citrus aurantifolia (Christm.) Swingle" "McClatchey, W., R. Thaman, and S. Vodonaivalu. 2000. A preliminary checklist of the flora of Rotuma with Rotuman names. Pacific Science 54:345363." "5" "-12.503165" "177.080375"
"Citrus limon" "Rotuma" "Rotuma" 0 "0.5" "Rutaceae" "Sapindales" "glon" 0 "Citrus limon (L.) Burm.f." "McClatchey, W., R. Thaman, and S. Vodonaivalu. 2000. A preliminary checklist of the flora of Rotuma with Rotuman names. Pacific Science 54:345363." "5" "-12.503165" "177.080375"
"Citrus reticulata" "Rotuma" "Rotuma" 0 "0.5" "Rutaceae" "Sapindales" "glon" 0 "Citrus reticulata Blanco" "McClatchey, W., R. Thaman, and S. Vodonaivalu. 2000. A preliminary checklist of the flora of Rotuma with Rotuman names. Pacific Science 54:345363." "5" "-12.503165" "177.080375"
"Citrus aurantium_x" "Rotuma" "Rotuma" 0 "0.5" "Rutaceae" "Sapindales" "glon" 0 "Citrus sinensis (L.) Osbeck" "McClatchey, W., R. Thaman, and S. Vodonaivalu. 2000. A preliminary checklist of the flora of Rotuma with Rotuman names. Pacific Science 54:345363." "5" "-12.503165" "177.080375"
"Angelonia biflora" "Rotuma" "Rotuma" 0 "0.5" "Plantaginaceae" "Lamiales" "glon" 0 "Angelonia biflora Benth." "McClatchey, W., R. Thaman, and S. Vodonaivalu. 2000. A preliminary checklist of the flora of Rotuma with Rotuman names. Pacific Science 54:345363." "5" "-12.503165" "177.080375"
"Capsicum annuum" "Rotuma" "Rotuma" 0 "0.5" "Solanaceae" "Solanales" "glon" 0 "Capsicum annuum L. var. annuum J. W. Parham" "McClatchey, W., R. Thaman, and S. Vodonaivalu. 2000. A preliminary checklist of the flora of Rotuma with Rotuman names. Pacific Science 54:345363." "5" "-12.503165" "177.080375"
"Capsicum frutescens" "Rotuma" "Rotuma" 0 "0.5" "Solanaceae" "Solanales" "glon" 0 "Capsicum frutescens L." "McClatchey, W., R. Thaman, and S. Vodonaivalu. 2000. A preliminary checklist of the flora of Rotuma with Rotuman names. Pacific Science 54:345363." "5" "-12.503165" "177.080375"
"Cestrum nocturnum" "Rotuma" "Rotuma" 0.25 "0.5" "Solanaceae" "Solanales" "glonpier" 0.5 "Cestrum nocturnum L." "McClatchey, W., R. Thaman, and S. Vodonaivalu. 2000. A preliminary checklist of the flora of Rotuma with Rotuman names. Pacific Science 54:345363." "5,1941" "-12.503165" "177.080375"
"Solanum lycopersicum" "Rotuma" "Rotuma" 0 "0.5" "Solanaceae" "Solanales" "glon" 0 "Lycopersicon esculentum Mill." "McClatchey, W., R. Thaman, and S. Vodonaivalu. 2000. A preliminary checklist of the flora of Rotuma with Rotuman names. Pacific Science 54:345363." "5" "-12.503165" "177.080375"
"Nicotiana tabacum" "Rotuma" "Rotuma" 0 "0.5" "Solanaceae" "Solanales" "glon" 0 "Nicotiana tabacum L." "McClatchey, W., R. Thaman, and S. Vodonaivalu. 2000. A preliminary checklist of the flora of Rotuma with Rotuman names. Pacific Science 54:345363." "5" "-12.503165" "177.080375"
"Physalis angulata" "Rotuma" "Rotuma" 0 "0.5" "Solanaceae" "Solanales" "glon" 0 "Physalis angulata L." "McClatchey, W., R. Thaman, and S. Vodonaivalu. 2000. A preliminary checklist of the flora of Rotuma with Rotuman names. Pacific Science 54:345363." "5" "-12.503165" "177.080375"
"Solanum melongena" "Rotuma" "Rotuma" 0 "0.5" "Solanaceae" "Solanales" "glon" 0 "Solanum melongena L." "McClatchey, W., R. Thaman, and S. Vodonaivalu. 2000. A preliminary checklist of the flora of Rotuma with Rotuman names. Pacific Science 54:345363." "5" "-12.503165" "177.080375"
"Solanum torvum" "Rotuma" "Rotuma" 0 "0.5" "Solanaceae" "Solanales" "glon" 0 "Solanum torvum Sw." "McClatchey, W., R. Thaman, and S. Vodonaivalu. 2000. A preliminary checklist of the flora of Rotuma with Rotuman names. Pacific Science 54:345363." "5" "-12.503165" "177.080375"
"Theobroma cacao" "Rotuma" "Rotuma" 0 "0.5" "Byttneriaceae" "Malvales" "glon" 0 "Theobroma cacao L." "McClatchey, W., R. Thaman, and S. Vodonaivalu. 2000. A preliminary checklist of the flora of Rotuma with Rotuman names. Pacific Science 54:345363." "5" "-12.503165" "177.080375"
"Pilea microphylla" "Rotuma" "Rotuma" 0 "0.5" "Urticaceae" "Rosales" "glon" 0 "Pilea microphylla (L.) Liebm." "McClatchey, W., R. Thaman, and S. Vodonaivalu. 2000. A preliminary checklist of the flora of Rotuma with Rotuman names. Pacific Science 54:345363." "5" "-12.503165" "177.080375"
"Lantana camara" "Rotuma" "Rotuma" 0 "0.5" "Verbenaceae" "Lamiales" "glon" 0 "Lantana camara L. var. aculeata (L.) Moldenke" "McClatchey, W., R. Thaman, and S. Vodonaivalu. 2000. A preliminary checklist of the flora of Rotuma with Rotuman names. Pacific Science 54:345363." "5" "-12.503165" "177.080375"
"Stachytarpheta urticifolia" "Rotuma" "Rotuma" 0 "0.5" "Verbenaceae" "Lamiales" "glon" 0 "Stachytarpheta urticaefolia (Salisb.) Sims" "McClatchey, W., R. Thaman, and S. Vodonaivalu. 2000. A preliminary checklist of the flora of Rotuma with Rotuman names. Pacific Science 54:345363." "5" "-12.503165" "177.080375"
"Kyllinga nemoralis" "Rotuma" "Rotuma" 0.167 "0.5" "Cyperaceae" "Poales" "glonpier" 0.5 "Hippeastrum x johnsonii Bury" "McClatchey, W., R. Thaman, and S. Vodonaivalu. 2000. A preliminary checklist of the flora of Rotuma with Rotuman names. Pacific Science 54:345363." "5,4756" "-12.503165" "177.080375"
"Cenchrus echinatus" "Clipperton" "Clipperton" 0.75 "0" "Poaceae" "Poales" "glonpier" 0.5 "Cenchrus echinatus Linnaeus" "Sachet, M.-H. 1962. Flora and vegetation of Clipperton Island. Proceedings of the California Academy of Sciences 31:249307." "6,1272" "10.302856" "-109.21686"
"Dactyloctenium aegyptium" "Clipperton" "Clipperton" 0.25 "0" "Poaceae" "Poales" "glonpier" 0.5 "Dactyloctenium aegypticum (Linnaeus) Willdenow" "Sachet, M.-H. 1962. Flora and vegetation of Clipperton Island. Proceedings of the California Academy of Sciences 31:249307." "6,1272" "10.302856" "-109.21686"
"Eragrostis amabilis" "Clipperton" "Clipperton" 0.25 "0" "Poaceae" "Poales" "glonpier" 0.5 "Eragrostis amabilis (Linnaeus) Wight & Arnott" "Sachet, M.-H. 1962. Flora and vegetation of Clipperton Island. Proceedings of the California Academy of Sciences 31:249307." "6,1272" "10.302856" "-109.21686"
"Cocos nucifera" "Clipperton" "Clipperton" 0 "0" "Arecaceae" "Arecales" "glon" 0 "Cocos nucifera Linnaeus" "Sachet, M.-H. 1962. Flora and vegetation of Clipperton Island. Proceedings of the California Academy of Sciences 31:249307." "6,27" "10.302856" "-109.21686"
"Brassica juncea" "Clipperton" "Clipperton" 0.167 "0" "Brassicaceae" "Brassicales" "glonpier" 1 "Brassica juncea Linnaeus" "Sachet, M.-H. 1962. Flora and vegetation of Clipperton Island. Proceedings of the California Academy of Sciences 31:249307." "6,1271,1272" "10.302856" "-109.21686"
"Phyllanthus amarus" "Clipperton" "Clipperton" 0.25 "0" "Phyllanthaceae" "Malpighiales" "glonpier" 0.5 "Phyllanthus amarus Schumacher & Thonning" "Sachet, M.-H. 1962. Flora and vegetation of Clipperton Island. Proceedings of the California Academy of Sciences 31:249307." "6,1272" "10.302856" "-109.21686"
"Sida rhombifolia" "Clipperton" "Clipperton" 0.045 "0" "Malvaceae" "Malvales" "glonpier" 0.5 "Sida rhombifolia Linnaeus" "Sachet, M.-H. 1962. Flora and vegetation of Clipperton Island. Proceedings of the California Academy of Sciences 31:249307." "6,27,1272" "10.302856" "-109.21686"
"Corchorus aestuans" "Clipperton" "Clipperton" 0.3 "0" "Sparrmanniaceae" "Malvales" "glonpier" 1 "Corchorus aestuans Linnaeus" "Sachet, M.-H. 1962. Flora and vegetation of Clipperton Island. Proceedings of the California Academy of Sciences 31:249307." "6,27,1271,1272" "10.302856" "-109.21686"
"Waltheria indica" "Clipperton" "Clipperton" 0.75 "0" "Byttneriaceae" "Malvales" "glonpier" 0.5 "Waltheria indica Linnaeus" "Sachet, M.-H. 1962. Flora and vegetation of Clipperton Island. Proceedings of the California Academy of Sciences 31:249307." "6,1272" "10.302856" "-109.21686"
"Ipomoea triloba" "Clipperton" "Clipperton" 0.375 "0" "Convolvulaceae" "Solanales" "glonpier" 0.5 "Ipomoea triloba Linnaeus" "Sachet, M.-H. 1962. Flora and vegetation of Clipperton Island. Proceedings of the California Academy of Sciences 31:249307." "6,27,1272" "10.302856" "-109.21686"
"Nicotiana glauca" "Clipperton" "Clipperton" 0.25 "0" "Solanaceae" "Solanales" "glonpier" 0.5 "Nicotiana glauca Graham" "Sachet, M.-H. 1962. Flora and vegetation of Clipperton Island. Proceedings of the California Academy of Sciences 31:249307." "6,1272" "10.302856" "-109.21686"
"Solanum nigrum" "Clipperton" "Clipperton" 1 "0" "Solanaceae" "Solanales" "glon" 0 "Solanum nigrum Linnaeus var. americanum (Miller) O. E. Schulz." "Sachet, M.-H. 1962. Flora and vegetation of Clipperton Island. Proceedings of the California Academy of Sciences 31:249307." "6" "10.302856" "-109.21686"
"Erigeron bonariensis" "Clipperton" "Clipperton" 0.75 "0" "Asteraceae" "Asterales" "glonpier" 0.5 "Conyza bonariensis (Linnaeus) Cronquist" "Sachet, M.-H. 1962. Flora and vegetation of Clipperton Island. Proceedings of the California Academy of Sciences 31:249307." "6,1272" "10.302856" "-109.21686"
"Eclipta prostrata" "Clipperton" "Clipperton" 0.25 "0" "Asteraceae" "Asterales" "glonpier" 0.5 "Eclipta alba (Linnaeus) Hasskarl" "Sachet, M.-H. 1962. Flora and vegetation of Clipperton Island. Proceedings of the California Academy of Sciences 31:249307." "6,1272" "10.302856" "-109.21686"
"Selaginella erythropus" "Guam" "Mariana" 0 "0.5" "Selaginellaceae" "Selaginellales" "glon" 0 "Selaginella erythropus" "Raulerson, L. 2006. Checklist of plants of the Mariana Islands. University of Guam Herbarium Contribution 37:169." "7" "13.443537" "144.777038"
"Cyathea australis" "Guam" "Mariana" 0 "0.5" "Cyatheaceae" "Cyatheales" "glon" 0 "Alsophila australis R.Br." "Raulerson, L. 2006. Checklist of plants of the Mariana Islands. University of Guam Herbarium Contribution 37:169." "7" "13.443537" "144.777038"
"Cibotium chamissoi" "Guam" "Mariana" 0 "0.5" "Cibotiaceae" "Cyatheales" "glon" 0 "Cibotium chamissoi Kaulf." "Raulerson, L. 2006. Checklist of plants of the Mariana Islands. University of Guam Herbarium Contribution 37:169." "7" "13.443537" "144.777038"
"Adiantum tenerum" "Guam" "Mariana" 0 "0.5" "Pteridaceae" "Polypodiales" "glon" 0 "Adiantum tenerum L." "Raulerson, L. 2006. Checklist of plants of the Mariana Islands. University of Guam Herbarium Contribution 37:169." "7" "13.443537" "144.777038"
"Adiantum trapeziforme" "Guam" "Mariana" 0 "0.5" "Pteridaceae" "Polypodiales" "glon" 0 "Adiantum trapeziforme" "Raulerson, L. 2006. Checklist of plants of the Mariana Islands. University of Guam Herbarium Contribution 37:169." "7" "13.443537" "144.777038"
"Aglaomorpha quercifolia" "Guam" "Mariana" 0 "0.5" "Polypodiaceae" "Polypodiales" "glon" 0 "Drynaria quercifolia (L.) J.Sm." "Raulerson, L. 2006. Checklist of plants of the Mariana Islands. University of Guam Herbarium Contribution 37:169." "7" "13.443537" "144.777038"
"Nephrolepis biserrata" "Guam" "Mariana" 0 "0.5" "Nephrolepidaceae" "Polypodiales" "glon" 0 "Nephrolepis biserrata var. furcans Hort." "Raulerson, L. 2006. Checklist of plants of the Mariana Islands. University of Guam Herbarium Contribution 37:169." "7" "13.443537" "144.777038"
"Nephrolepis cordifolia" "Guam" "Mariana" 0 "0.5" "Nephrolepidaceae" "Polypodiales" "glon" 0 "Nephrolepis cordifolia var. tuberosa Bak." "Raulerson, L. 2006. Checklist of plants of the Mariana Islands. University of Guam Herbarium Contribution 37:169." "7" "13.443537" "144.777038"
"Nephrolepis exaltata" "Guam" "Mariana" 0 "0.5" "Nephrolepidaceae" "Polypodiales" "glonpier" 0.5 "Nephrolepis exaltata (L.) Schott" "Raulerson, L. 2006. Checklist of plants of the Mariana Islands. University of Guam Herbarium Contribution 37:169." "7,195" "13.443537" "144.777038"
"Pityrogramma calomelanos" "Guam" "Mariana" 0 "0.5" "Pteridaceae" "Polypodiales" "glonpier" 1 "Pityrogramma calomelanos (L.) Link" "Raulerson, L. 2006. Checklist of plants of the Mariana Islands. University of Guam Herbarium Contribution 37:169." "7,57" "13.443537" "144.777038"
"Platycerium grande" "Guam" "Mariana" 0 "0.5" "Polypodiaceae" "Polypodiales" "glon" 0 "Platycerium grande (Fee) J. Sm. ex Presl" "Raulerson, L. 2006. Checklist of plants of the Mariana Islands. University of Guam Herbarium Contribution 37:169." "7" "13.443537" "144.777038"
"Pteris ensiformis" "Guam" "Mariana" 0 "0.5" "Pteridaceae" "Polypodiales" "glon" 0 "Pteris ensiformis var. victoriae" "Raulerson, L. 2006. Checklist of plants of the Mariana Islands. University of Guam Herbarium Contribution 37:169." "7" "13.443537" "144.777038"
"Pteris vittata" "Guam" "Mariana" 0.167 "0.5" "Pteridaceae" "Polypodiales" "glonpier" 1 "Pteris vittata L." "Raulerson, L. 2006. Checklist of plants of the Mariana Islands. University of Guam Herbarium Contribution 37:169." "7,57,6299" "13.443537" "144.777038"
"Cycas revoluta" "Guam" "Mariana" 0 "0.5" "Cycadaceae" "Cycadales" "glon" 0 "Cycas revoluta Thunb." "Raulerson, L. 2006. Checklist of plants of the Mariana Islands. University of Guam Herbarium Contribution 37:169." "7" "13.443537" "144.777038"
"Zamia furfuracea" "Guam" "Mariana" 0 "0.5" "Zamiaceae" "Cycadales" "glon" 0 "Zamia furfuracea" "Raulerson, L. 2006. Checklist of plants of the Mariana Islands. University of Guam Herbarium Contribution 37:169." "7" "13.443537" "144.777038"
"Araucaria columnaris" "Guam" "Mariana" 0 "0.5" "Araucariaceae" "Pinales" "glon" 0 "Araucaria columnaris (Forst.f.) Hook." "Raulerson, L. 2006. Checklist of plants of the Mariana Islands. University of Guam Herbarium Contribution 37:169." "7" "13.443537" "144.777038"
"Araucaria cunninghamii" "Guam" "Mariana" 0 "0.5" "Araucariaceae" "Pinales" "glon" 0 "Araucaria cunninghamii D.Don" "Raulerson, L. 2006. Checklist of plants of the Mariana Islands. University of Guam Herbarium Contribution 37:169." "7" "13.443537" "144.777038"
"Araucaria heterophylla" "Guam" "Mariana" 0 "0.5" "Araucariaceae" "Pinales" "glon" 0 "Araucaria heterophylla (Salisb.) Franco" "Raulerson, L. 2006. Checklist of plants of the Mariana Islands. University of Guam Herbarium Contribution 37:169." "7" "13.443537" "144.777038"
"Afrocarpus falcatus" "Guam" "Mariana" 0 "0.5" "Podocarpaceae" "Pinales" "glon" 0 "Podocarpus gracilior Pilger" "Raulerson, L. 2006. Checklist of plants of the Mariana Islands. University of Guam Herbarium Contribution 37:169." "7" "13.443537" "144.777038"
"Podocarpus macrophyllus" "Guam" "Mariana" 0 "0.5" "Podocarpaceae" "Pinales" "glon" 0 "Podocarpus macrophyllus var. maki Endl." "Raulerson, L. 2006. Checklist of plants of the Mariana Islands. University of Guam Herbarium Contribution 37:169." "7" "13.443537" "144.777038"
"Podocarpus neriifolius" "Guam" "Mariana" 0 "0.5" "Podocarpaceae" "Pinales" "glon" 0 "Podocarpus neriifolius D.Don" "Raulerson, L. 2006. Checklist of plants of the Mariana Islands. University of Guam Herbarium Contribution 37:169." "7" "13.443537" "144.777038"
"Pinus caribaea" "Guam" "Mariana" 0 "0.5" "Pinaceae" "Pinales" "glonpier" 0.5 "Pinus caribaea var. hondurensis Barret & Golfari" "Raulerson, L. 2006. Checklist of plants of the Mariana Islands. University of Guam Herbarium Contribution 37:169." "7,853" "13.443537" "144.777038"
"Pinus luchuensis" "Guam" "Mariana" 0 "0.5" "Pinaceae" "Pinales" "glon" 0 "Pinus luchuensis Mayr" "Raulerson, L. 2006. Checklist of plants of the Mariana Islands. University of Guam Herbarium Contribution 37:169." "7" "13.443537" "144.777038"
"Pinus thunbergii" "Guam" "Mariana" 0 "0.5" "Pinaceae" "Pinales" "glonpier" 0.5 "Pinus thunbergii Parl." "Raulerson, L. 2006. Checklist of plants of the Mariana Islands. University of Guam Herbarium Contribution 37:169." "7,195" "13.443537" "144.777038"
"Cryptomeria japonica" "Guam" "Mariana" 0 "0.5" "Cupressaceae" "Pinales" "glon" 0 "Cryptomeria japonica (L.f.) D. Don" "Raulerson, L. 2006. Checklist of plants of the Mariana Islands. University of Guam Herbarium Contribution 37:169." "7" "13.443537" "144.777038"
"Cupressus sempervirens" "Guam" "Mariana" 0 "0.5" "Cupressaceae" "Pinales" "glonpier" 0.5 "Cupressus sempervirens L." "Raulerson, L. 2006. Checklist of plants of the Mariana Islands. University of Guam Herbarium Contribution 37:169." "7,195" "13.443537" "144.777038"
"Juniperus chinensis" "Guam" "Mariana" 0 "0.5" "Cupressaceae" "Pinales" "glon" 0 "Juniperus chinensis L." "Raulerson, L. 2006. Checklist of plants of the Mariana Islands. University of Guam Herbarium Contribution 37:169." "7" "13.443537" "144.777038"
"Juniperus virginiana" "Guam" "Mariana" 0 "0.5" "Cupressaceae" "Pinales" "glon" 0 "Juniperus virginiana L." "Raulerson, L. 2006. Checklist of plants of the Mariana Islands. University of Guam Herbarium Contribution 37:169." "7" "13.443537" "144.777038"
"Platycladus orientalis" "Guam" "Mariana" 0 "0.5" "Cupressaceae" "Pinales" "glon" 0 "Thuja orientalis L." "Raulerson, L. 2006. Checklist of plants of the Mariana Islands. University of Guam Herbarium Contribution 37:169." "7" "13.443537" "144.777038"
"Pandanus amaryllifolius" "Guam" "Mariana" 0 "0.5" "Pandanaceae" "Pandanales" "glon" 0 "Pandanus amaryllifolius" "Raulerson, L. 2006. Checklist of plants of the Mariana Islands. University of Guam Herbarium Contribution 37:169." "7" "13.443537" "144.777038"
"Sagittaria subulata" "Guam" "Mariana" 0 "0.5" "Alismataceae" "Alismatales" "glon" 0 "Sagittaria subulata var. kurziana (Gluck) Bogin" "Raulerson, L. 2006. Checklist of plants of the Mariana Islands. University of Guam Herbarium Contribution 37:169." "7" "13.443537" "144.777038"
"Hydrilla verticillata" "Guam" "Mariana" 0.438 "0" "Hydrocharitaceae" "Alismatales" "glonpier" 0.5 "Hydrilla verticillata (L.f.) Royle" "Raulerson, L. 2006. Checklist of plants of the Mariana Islands. University of Guam Herbarium Contribution 37:169." "7,57,334,4196,4197,4198,4199,4200" "13.443537" "144.777038"
"Pseudosasa disticha" "Guam" "Mariana" 0 "0.5" "Poaceae" "Poales" "glon" 0 "Pleioblastus distichus (mitord) Nakai" "Raulerson, L. 2006. Checklist of plants of the Mariana Islands. University of Guam Herbarium Contribution 37:169." "7" "13.443537" "144.777038"
"Arundo donax" "Guam" "Mariana" 0 "0" "Poaceae" "Poales" "glonpier" 0.5 "Arundo donax L. var. donax" "Raulerson, L. 2006. Checklist of plants of the Mariana Islands. University of Guam Herbarium Contribution 37:169." "7,57,334" "13.443537" "144.777038"
"Avena sativa" "Guam" "Mariana" 0 "0.5" "Poaceae" "Poales" "glon" 0 "Avena sativa L." "Raulerson, L. 2006. Checklist of plants of the Mariana Islands. University of Guam Herbarium Contribution 37:169." "7" "13.443537" "144.777038"
"Axonopus compressus" "Guam" "Mariana" 0 "0.5" "Poaceae" "Poales" "glonpier" 1 "Axonopus compressus (Sw.) Beauv." "Raulerson, L. 2006. Checklist of plants of the Mariana Islands. University of Guam Herbarium Contribution 37:169." "7,57,334" "13.443537" "144.777038"
"Bambusa tuldoides" "Guam" "Mariana" 0 "0.5" "Poaceae" "Poales" "glon" 0 "Bambusa blumeana Schultes f." "Raulerson, L. 2006. Checklist of plants of the Mariana Islands. University of Guam Herbarium Contribution 37:169." "7" "13.443537" "144.777038"
"Bambusa multiplex" "Guam" "Mariana" 0 "0.5" "Poaceae" "Poales" "glon" 0 "Bambusa multiplex (Lour.) Raeusch." "Raulerson, L. 2006. Checklist of plants of the Mariana Islands. University of Guam Herbarium Contribution 37:169." "7" "13.443537" "144.777038"
"Bambusa polymorpha" "Guam" "Mariana" 0 "0.5" "Poaceae" "Poales" "glon" 0 "Bambusa polymorpha Munro" "Raulerson, L. 2006. Checklist of plants of the Mariana Islands. University of Guam Herbarium Contribution 37:169." "7" "13.443537" "144.777038"
"Bambusa tulda" "Guam" "Mariana" 0 "0.5" "Poaceae" "Poales" "glon" 0 "Bambusa tulda Roxb." "Raulerson, L. 2006. Checklist of plants of the Mariana Islands. University of Guam Herbarium Contribution 37:169." "7" "13.443537" "144.777038"
"Bambusa vulgaris" "Guam" "Mariana" 0 "0.5" "Poaceae" "Poales" "glon" 0 "Bambusa vulgaris Schrad. ex Wendl." "Raulerson, L. 2006. Checklist of plants of the Mariana Islands. University of Guam Herbarium Contribution 37:169." "7" "13.443537" "144.777038"
"Cenchrus brownii" "Guam" "Mariana" 0.2 "0" "Poaceae" "Poales" "glonpier" 1 "Cenchrus brownii R.&S." "Raulerson, L. 2006. Checklist of plants of the Mariana Islands. University of Guam Herbarium Contribution 37:169." "7,57,334,1697,1698" "13.443537" "144.777038"
"Cenchrus echinatus" "Guam" "Mariana" 0.25 "0" "Poaceae" "Poales" "glonpier" 1 "Cenchrus echinatus L." "Raulerson, L. 2006. Checklist of plants of the Mariana Islands. University of Guam Herbarium Contribution 37:169." "7,57,334,1742,1743,1744" "13.443537" "144.777038"
"Chloris gayana" "Guam" "Mariana" 0 "0.5" "Poaceae" "Poales" "glonpier" 0.5 "Chloris gayana Kunth" "Raulerson, L. 2006. Checklist of plants of the Mariana Islands. University of Guam Herbarium Contribution 37:169." "7,57,334" "13.443537" "144.777038"
"Chloris barbata" "Guam" "Mariana" 0.312 "0" "Poaceae" "Poales" "glonpier" 1 "Chloris inflata Link" "Raulerson, L. 2006. Checklist of plants of the Mariana Islands. University of Guam Herbarium Contribution 37:169." "7,57,334,2043,2044,2045,2046,2047" "13.443537" "144.777038"
"Chloris radiata" "Guam" "Mariana" 0.25 "0" "Poaceae" "Poales" "glonpier" 1 "Chloris radiata (L.) Sw." "Raulerson, L. 2006. Checklist of plants of the Mariana Islands. University of Guam Herbarium Contribution 37:169." "7,57,334,2088,2089,2090" "13.443537" "144.777038"
"Coix lacryma-jobi" "Guam" "Mariana" 0 "0.5" "Poaceae" "Poales" "glonpier" 0.5 "Coix lacryma-jobi L." "Raulerson, L. 2006. Checklist of plants of the Mariana Islands. University of Guam Herbarium Contribution 37:169." "7,57,334" "13.443537" "144.777038"
"Cymbopogon citratus" "Guam" "Mariana" 0 "0.5" "Poaceae" "Poales" "glon" 0 "Cymbopogon citratus (DC. ex Nees) Stapf" "Raulerson, L. 2006. Checklist of plants of the Mariana Islands. University of Guam Herbarium Contribution 37:169." "7" "13.443537" "144.777038"
"Cymbopogon nardus" "Guam" "Mariana" 0 "0.5" "Poaceae" "Poales" "glonpier" 0 "Cymbopogon nardus (L.) Rendle" "Raulerson, L. 2006. Checklist of plants of the Mariana Islands. University of Guam Herbarium Contribution 37:169." "7,57" "13.443537" "144.777038"
"Cynodon dactylon" "Guam" "Mariana" 0.312 "0" "Poaceae" "Poales" "glonpier" 1 "Cynodon dactylon (L.) Pers. var. dactylon" "Raulerson, L. 2006. Checklist of plants of the Mariana Islands. University of Guam Herbarium Contribution 37:169." "7,57,334,2694,2695,2696,2697,2698" "13.443537" "144.777038"
"Dactyloctenium aegyptium" "Guam" "Mariana" 0 "0" "Poaceae" "Poales" "glonpier" 1 "Dactyloctenium aegyptium (L.) Willd." "Raulerson, L. 2006. Checklist of plants of the Mariana Islands. University of Guam Herbarium Contribution 37:169." "7,57,334" "13.443537" "144.777038"
"Dendrocalamus strictus" "Guam" "Mariana" 0 "0.5" "Poaceae" "Poales" "glon" 0 "Dendrocalamus strictus (Roxb.) Nees" "Raulerson, L. 2006. Checklist of plants of the Mariana Islands. University of Guam Herbarium Contribution 37:169." "7" "13.443537" "144.777038"
"Bothriochloa bladhii" "Guam" "Mariana" 0.333 "0.5" "Poaceae" "Poales" "glonpier" 0.5 "Dichanthium bladhii (Retz.) Clayton" "Raulerson, L. 2006. Checklist of plants of the Mariana Islands. University of Guam Herbarium Contribution 37:169." "7,334,1228,1229,1230,1231" "13.443537" "144.777038"
"Dichanthium caricosum" "Guam" "Mariana" 0 "0" "Poaceae" "Poales" "glonpier" 1 "Dichanthium caricosum (L.) A. Camus" "Raulerson, L. 2006. Checklist of plants of the Mariana Islands. University of Guam Herbarium Contribution 37:169." "7,57,334" "13.443537" "144.777038"
"Digitaria bicornis" "Guam" "Mariana" 0 "0.5" "Poaceae" "Poales" "glonpier" 0.5 "Digitaria bicornis (Lam.) R.&S." "Raulerson, L. 2006. Checklist of plants of the Mariana Islands. University of Guam Herbarium Contribution 37:169." "7,195" "13.443537" "144.777038"
"Digitaria insularis" "Guam" "Mariana" 0 "0" "Poaceae" "Poales" "glonpier" 1 "Digitaria insularis (L.) Mez" "Raulerson, L. 2006. Checklist of plants of the Mariana Islands. University of Guam Herbarium Contribution 37:169." "7,57,334" "13.443537" "144.777038"
"Digitaria violascens" "Guam" "Mariana" 0.125 "0" "Poaceae" "Poales" "glonpier" 1 "Digitaria violascens Link" "Raulerson, L. 2006. Checklist of plants of the Mariana Islands. University of Guam Herbarium Contribution 37:169." "7,57,334,3092" "13.443537" "144.777038"
"Echinochloa colona" "Guam" "Mariana" 0 "0" "Poaceae" "Poales" "glonpier" 1 "Echinochloa colonum (L.) Link" "Raulerson, L. 2006. Checklist of plants of the Mariana Islands. University of Guam Herbarium Contribution 37:169." "7,57,334" "13.443537" "144.777038"
"Echinochloa picta" "Guam" "Mariana" 0 "0.5" "Poaceae" "Poales" "glon" 0 "Echinochloa picta (Koen.) Michael" "Raulerson, L. 2006. Checklist of plants of the Mariana Islands. University of Guam Herbarium Contribution 37:169." "7" "13.443537" "144.777038"
"Eleusine coracana" "Guam" "Mariana" 0 "0" "Poaceae" "Poales" "glonpier" 0.5 "Eleusine coracana (L.) Gaertn." "Raulerson, L. 2006. Checklist of plants of the Mariana Islands. University of Guam Herbarium Contribution 37:169." "7,57,334" "13.443537" "144.777038"
"Eleusine indica" "Guam" "Mariana" 0.393 "0" "Poaceae" "Poales" "glonpier" 1 "Eleusine indica (L.) Gaertn." "Raulerson, L. 2006. Checklist of plants of the Mariana Islands. University of Guam Herbarium Contribution 37:169." "7,57,334,3280,3281,3282,3283,3284,3285,3286,3287,3288,3289,3290" "13.443537" "144.777038"
"Eragrostis atrovirens" "Guam" "Mariana" 0 "0.5" "Poaceae" "Poales" "glonpier" 0.5 "Eragrostis atrovirens (Desf.) Trin." "Raulerson, L. 2006. Checklist of plants of the Mariana Islands. University of Guam Herbarium Contribution 37:169." "7,195" "13.443537" "144.777038"
"Eragrostis brownii" "Guam" "Mariana" 0 "0.5" "Poaceae" "Poales" "glonpier" 0.5 "Eragrostis brownii (Kunth) Nees in H. & A." "Raulerson, L. 2006. Checklist of plants of the Mariana Islands. University of Guam Herbarium Contribution 37:169." "7,195" "13.443537" "144.777038"
"Eragrostis ciliaris" "Guam" "Mariana" 0.125 "0" "Poaceae" "Poales" "glonpier" 1 "Eragrostis ciliaris (L.) R.Br." "Raulerson, L. 2006. Checklist of plants of the Mariana Islands. University of Guam Herbarium Contribution 37:169." "7,57,334,3570" "13.443537" "144.777038"
"Eragrostis minor" "Guam" "Mariana" 0 "0.5" "Poaceae" "Poales" "glonpier" 0.5 "Eragrostis minor Host" "Raulerson, L. 2006. Checklist of plants of the Mariana Islands. University of Guam Herbarium Contribution 37:169." "7,334" "13.443537" "144.777038"
"Eragrostis pilosa" "Guam" "Mariana" 0 "0" "Poaceae" "Poales" "glonpier" 1 "Eragrostis pilosa (L.) Beauv." "Raulerson, L. 2006. Checklist of plants of the Mariana Islands. University of Guam Herbarium Contribution 37:169." "7,57,334" "13.443537" "144.777038"
"Eremochloa ophiuroides" "Guam" "Mariana" 0 "0" "Poaceae" "Poales" "glonpier" 0.5 "Eremochloa ophiuroides (Munro) Hack." "Raulerson, L. 2006. Checklist of plants of the Mariana Islands. University of Guam Herbarium Contribution 37:169." "7,57,334" "13.443537" "144.777038"
"Eustachys petraea" "Guam" "Mariana" 0.125 "0" "Poaceae" "Poales" "glonpier" 1 "Eustachys petraea (Sw.) Desv." "Raulerson, L. 2006. Checklist of plants of the Mariana Islands. University of Guam Herbarium Contribution 37:169." "7,334,2118,3714" "13.443537" "144.777038"
"Hyparrhenia rufa" "Guam" "Mariana" 0 "0.5" "Poaceae" "Poales" "glonpier" 0.5 "Hyparrhenia rufa (Nees) Stapf" "Raulerson, L. 2006. Checklist of plants of the Mariana Islands. University of Guam Herbarium Contribution 37:169." "7,334" "13.443537" "144.777038"
"Imperata conferta" "Guam" "Mariana" 0 "0.5" "Poaceae" "Poales" "glonpier" 0.5 "Imperata conferta (J.S.Presl) Ohwi" "Raulerson, L. 2006. Checklist of plants of the Mariana Islands. University of Guam Herbarium Contribution 37:169." "7,334,1816" "13.443537" "144.777038"
"Imperata cylindrica" "Guam" "Mariana" 0.2 "0.5" "Poaceae" "Poales" "glonpier" 0.5 "Imperata cylindrica (L.) Beauv." "Raulerson, L. 2006. Checklist of plants of the Mariana Islands. University of Guam Herbarium Contribution 37:169." "7,334,1816,4314,4315" "13.443537" "144.777038"
"Melinis minutiflora" "Guam" "Mariana" 0 "0.5" "Poaceae" "Poales" "glon" 0 "Melinis minutiflora Beauv." "Raulerson, L. 2006. Checklist of plants of the Mariana Islands. University of Guam Herbarium Contribution 37:169." "7" "13.443537" "144.777038"
"Oryza sativa" "Guam" "Mariana" 0 "0.5" "Poaceae" "Poales" "glon" 0 "Oryza sativa L." "Raulerson, L. 2006. Checklist of plants of the Mariana Islands. University of Guam Herbarium Contribution 37:169." "7" "13.443537" "144.777038"
"Paspalidium geminatum" "Guam" "Mariana" 0 "0.5" "Poaceae" "Poales" "glon" 0 "Panicum geminatum Forsskal" "Raulerson, L. 2006. Checklist of plants of the Mariana Islands. University of Guam Herbarium Contribution 37:169." "7" "13.443537" "144.777038"
"Panicum maximum" "Guam" "Mariana" 0.214 "0" "Poaceae" "Poales" "glonpier" 1 "Panicum maximum Jacq." "Raulerson, L. 2006. Checklist of plants of the Mariana Islands. University of Guam Herbarium Contribution 37:169." "7,57,334,198,5406,5407,5408" "13.443537" "144.777038"
"Digitaria abyssinica" "Guam" "Mariana" 0 "0.5" "Poaceae" "Poales" "glon" 0 "Panicum muticum Forsk. (Brachiara mutica (Forsk) Stapf)" "Raulerson, L. 2006. Checklist of plants of the Mariana Islands. University of Guam Herbarium Contribution 37:169." "7" "13.443537" "144.777038"
"Paspalidium flavidum" "Guam" "Mariana" 0 "0.5" "Poaceae" "Poales" "glonpier" 0.5 "Paspalidium flavidum (Retz.) A.Camus" "Raulerson, L. 2006. Checklist of plants of the Mariana Islands. University of Guam Herbarium Contribution 37:169." "7,334" "13.443537" "144.777038"
"Paspalum conjugatum" "Guam" "Mariana" 0.278 "0" "Poaceae" "Poales" "glonpier" 1 "Paspalum conjugatum Berg." "Raulerson, L. 2006. Checklist of plants of the Mariana Islands. University of Guam Herbarium Contribution 37:169." "7,57,334,198,5452,5453,5454,5455,5456" "13.443537" "144.777038"
"Paspalum dilatatum" "Guam" "Mariana" 0 "0.5" "Poaceae" "Poales" "glonpier" 0.5 "Paspalum dilatatum Poir." "Raulerson, L. 2006. Checklist of plants of the Mariana Islands. University of Guam Herbarium Contribution 37:169." "7,57,334" "13.443537" "144.777038"
"Paspalum fimbriatum" "Guam" "Mariana" 0 "0" "Poaceae" "Poales" "glonpier" 1 "Paspalum fimbriatum HBK." "Raulerson, L. 2006. Checklist of plants of the Mariana Islands. University of Guam Herbarium Contribution 37:169." "7,57,334" "13.443537" "144.777038"
"Paspalum notatum" "Guam" "Mariana" 0 "0.5" "Poaceae" "Poales" "glonpier" 0.5 "Paspalum notatum Flugge" "Raulerson, L. 2006. Checklist of plants of the Mariana Islands. University of Guam Herbarium Contribution 37:169." "7,334,1816" "13.443537" "144.777038"
"Paspalum scrobiculatum" "Guam" "Mariana" 0.5 "0" "Poaceae" "Poales" "glonpier" 0.5 "Paspalum orbiculare Forst.f." "Raulerson, L. 2006. Checklist of plants of the Mariana Islands. University of Guam Herbarium Contribution 37:169." "7,57,334" "13.443537" "144.777038"
"Paspalum paniculatum" "Guam" "Mariana" 0.286 "0" "Poaceae" "Poales" "glonpier" 1 "Paspalum paniculatum L." "Raulerson, L. 2006. Checklist of plants of the Mariana Islands. University of Guam Herbarium Contribution 37:169." "7,334,1816,5574,5575,5576,5577" "13.443537" "144.777038"
"Paspalum setaceum" "Guam" "Mariana" 0 "0" "Poaceae" "Poales" "glonpier" 1 "Paspalum setaceum var. ciliatifolium (Michx.) Vasey" "Raulerson, L. 2006. Checklist of plants of the Mariana Islands. University of Guam Herbarium Contribution 37:169." "7,334,1816" "13.443537" "144.777038"
"Paspalum urvillei" "Guam" "Mariana" 0 "0.5" "Poaceae" "Poales" "glonpier" 0.5 "Paspalum urvillei Steud." "Raulerson, L. 2006. Checklist of plants of the Mariana Islands. University of Guam Herbarium Contribution 37:169." "7,57,334" "13.443537" "144.777038"
"Pennisetum polystachion" "Guam" "Mariana" 0.269 "0" "Poaceae" "Poales" "glonpier" 1 "Pennisetum polystachion (L.) Schult. form. polystachion" "Raulerson, L. 2006. Checklist of plants of the Mariana Islands. University of Guam Herbarium Contribution 37:169." "7,57,334,198,194,1816,1817,1818,1819,1820,1821,1822,1823" "13.443537" "144.777038"
"Pennisetum purpureum" "Guam" "Mariana" 0.083 "0" "Poaceae" "Poales" "glonpier" 1 "Pennisetum purpureum Schumach." "Raulerson, L. 2006. Checklist of plants of the Mariana Islands. University of Guam Herbarium Contribution 37:169." "7,57,334,198,194,5844" "13.443537" "144.777038"
"Phalaris aquatica" "Guam" "Mariana" 0 "0.5" "Poaceae" "Poales" "glon" 0 "Phalaris tuberosa var. stenoptera (Hack.) Hitch." "Raulerson, L. 2006. Checklist of plants of the Mariana Islands. University of Guam Herbarium Contribution 37:169." "7" "13.443537" "144.777038"
"Poa arachnifera" "Guam" "Mariana" 0 "0.5" "Poaceae" "Poales" "glon" 0 "Poa arachnifera Torrey" "Raulerson, L. 2006. Checklist of plants of the Mariana Islands. University of Guam Herbarium Contribution 37:169." "7" "13.443537" "144.777038"
"Saccharum officinarum" "Guam" "Mariana" 0 "0.5" "Poaceae" "Poales" "glon" 0 "Saccharum officinarum L." "Raulerson, L. 2006. Checklist of plants of the Mariana Islands. University of Guam Herbarium Contribution 37:169." "7" "13.443537" "144.777038"
"Setaria parviflora" "Guam" "Mariana" 0 "0" "Poaceae" "Poales" "glonpier" 1 "Setaria geniculata (Lam.) Beauv." "Raulerson, L. 2006. Checklist of plants of the Mariana Islands. University of Guam Herbarium Contribution 37:169." "7,57,334" "13.443537" "144.777038"
[truncated: 11,231,203 more chars]
