# Supplementary material for: Data Descriptor: Pacific Introduced Flora (PaciFLora)
Source: Biodivers Data J. 2021 Jul 20;9:e67318. doi: 10.3897/BDJ.9.e67318 (PMC8316249; doi:10.3897/BDJ.9.e67318)
Supplement: Supplementary material 3 — Reference Table [file bdj-09-e67318-s003.txt]

"x"
"Blechum pyramidatum_Aunu'u"
"Tetragonia tetragonoides_Alejandro Selkirk"
"Cordyline fruticosa_Aiwa"
"Cordyline fruticosa_Nasoata"
"Pinus caribaea_Rotuma"
"Cenchrus echinatus_Clipperton"
"Selaginella erythropus_Guam"
"Leucaena leucocephala_Kiritimati"
"Pseuderanthemum carruthersii_Kanton"
"Calophyllum inophyllum_Ailinginae"
"NA_Enewetak"
"Adenostemma lanceolatum_Majuro"
"Alternanthera sessilis_Norfolk"
"Eleusine indica_Nauru"
"Mangifera indica_Agakauitai"
"Adenanthera pavonina_NA"
"Amaranthus viridis_Johnston"
"Ruellia prostrata_Fanuatapu"
"Pityrogramma calomelanos_Eiao"
"Nephrolepis biserrata_Maupiti"
"Dactyloctenium aegyptium_San Cristobal"
"Senegalia rugata_Grande Terre"
"Agrostis capillaris_Santa Cruz"
"Annona muricata_Aitutaki"
"Arundo donax_Grande Terre"
"Senegalia rugata_Grande Terre"
"Najas marina_Clipperton"
"Abutilon grandiflorum_Easter"
"Atriplex suberecta_French Frigate Shoals"
"NA_Ngerebelas"
"Abelmoschus moschatus_Atiu"
"Abelmoschus moschatus_Eua"
"Abelmoschus moschatus_Eua"
"Abelmoschus moschatus_Eua"
"Abelmoschus moschatus_Eua"
"Abelmoschus moschatus_Uiha"
"Abelmoschus moschatus_Akamaru"
"Abelmoschus moschatus_Akamaru"
"Abelmoschus moschatus_Akamaru"
"Abelmoschus moschatus_Anatahan"
"Abelmoschus moschatus_Anatahan"
"Abelmoschus moschatus_Anatahan"
"Abelmoschus moschatus_Anatahan"
"Abelmoschus moschatus_Anuta"
"Abelmoschus moschatus_Arno"
"Abelmoschus moschatus_Babeldaob"
"Abelmoschus moschatus_Babeldaob"
"Abelmoschus moschatus_NA"
"Abelmoschus moschatus_NA"
"Abelmoschus moschatus_Bougainville"
"Abelmoschus moschatus_NA"
"Abelmoschus moschatus_NA"
"Abelmoschus moschatus_Dublon"
"Abelmoschus moschatus_Fais"
"Abelmoschus moschatus_NA"
"Abelmoschus moschatus_Grande Terre"
"Abelmoschus moschatus_Guam"
"Abelmoschus moschatus_Guam"
"Abelmoschus moschatus_Guam"
"Abelmoschus moschatus_Guam"
"Abelmoschus moschatus_Ifalik"
"Abelmoschus moschatus_Kabara"
"Abelmoschus moschatus_Kabara"
"Abelmoschus moschatus_Kaua'i"
"Abelmoschus moschatus_Kayangel"
"Abelmoschus moschatus_Kosrae"
"Abelmoschus moschatus_Kosrae"
"Abelmoschus moschatus_Kosrae"
"Abelmoschus moschatus_Late"
"Abelmoschus moschatus_Majuro"
"Abelmoschus moschatus_Maupiti"
"Abelmoschus moschatus_Miti'aro"
"Abelmoschus moschatus_Niue"
"Abelmoschus moschatus_Niue"
"Abelmoschus moschatus_Niue"
"Abelmoschus moschatus_Niue"
"Abelmoschus moschatus_Niue"
"Abelmoschus moschatus_O'ahu"
"Abelmoschus moschatus_Ofu"
"Abelmoschus moschatus_Olosega"
"Abelmoschus moschatus_Olosega"
"Abelmoschus moschatus_Olosega"
"Abelmoschus moschatus_Olosega"
"Abelmoschus moschatus_Pohnpei"
"Abelmoschus moschatus_Pohnpei"
"Abelmoschus moschatus_Pohnpei"
"Abelmoschus moschatus_Pohnpei"
"Abelmoschus moschatus_Pohnpei"
"Abelmoschus moschatus_Pohnpei"
"Abelmoschus moschatus_Pohnpei"
"Abelmoschus moschatus_Pohnpei"
"Abelmoschus moschatus_Pohnpei"
"Abelmoschus moschatus_Pohnpei"
"Abelmoschus moschatus_Pohnpei"
"Abelmoschus moschatus_Pohnpei"
"Abelmoschus moschatus_Pohnpei"
"Abelmoschus moschatus_Pohnpei"
"Abelmoschus moschatus_Pohnpei"
"Abelmoschus moschatus_Pohnpei"
"Abelmoschus moschatus_Raiatea"
"Abelmoschus moschatus_Raiatea"
"Abelmoschus moschatus_Raivavae"
"Abelmoschus moschatus_Rarotonga"
"Abelmoschus moschatus_Rarotonga"
"Abelmoschus moschatus_Rotuma"
"Abelmoschus moschatus_Saipan"
"Abelmoschus moschatus_Savai'i"
"Abelmoschus moschatus_Savai'i"
"Abelmoschus moschatus_Savai'i"
"Abelmoschus moschatus_Savai'i"
"Abelmoschus moschatus_Savai'i"
"Abelmoschus moschatus_Savai'i"
"Abelmoschus moschatus_NA"
"Abelmoschus moschatus_Ta'u"
"Abelmoschus moschatus_Ta'u"
"Abelmoschus moschatus_Ta'u"
"Abelmoschus moschatus_Ta'u"
"Abelmoschus moschatus_Ta'u"
"Abelmoschus moschatus_Ta'u"
"Abelmoschus moschatus_Ta'u"
"Abelmoschus moschatus_Ta'u"
"Abelmoschus moschatus_Taha'a"
"Abelmoschus moschatus_Taha'a"
"Abelmoschus moschatus_Tahiti"
"Abelmoschus moschatus_Tahiti"
"Abelmoschus moschatus_Taveuni"
"Abelmoschus moschatus_Tobi"
"Abelmoschus moschatus_Tobi"
"Abelmoschus moschatus_Tobi"
"Abelmoschus moschatus_Tongatapu"
"Abelmoschus moschatus_Tubuai"
"Abelmoschus moschatus_Tutuila"
"Abelmoschus moschatus_Tutuila"
"Abelmoschus moschatus_Tutuila"
"Abelmoschus moschatus_Ulithi"
"Abelmoschus moschatus_Upolu"
"Abelmoschus moschatus_Upolu"
"Abelmoschus moschatus_Upolu"
"Abelmoschus moschatus_Vanua Levu"
"Abelmoschus moschatus_Vanua Levu"
"Abelmoschus moschatus_Vava'u"
"Abelmoschus moschatus_Vava'u"
"Abelmoschus moschatus_Viti Levu"
"Abelmoschus moschatus_Viti Levu"
"Abelmoschus moschatus_Viti Levu"
"Abelmoschus moschatus_Wallis"
"Abelmoschus moschatus_Weno"
"Abelmoschus moschatus_Yanagi"
"Abrus precatorius_Asuncion"
"Abrus precatorius_Aunu'u"
"Abrus precatorius_Fatu Hiva"
"Abrus precatorius_Fatu Hiva"
"Abrus precatorius_Floreana"
"Abrus precatorius_Fulaga"
"Abrus precatorius_Grande Terre"
"Abrus precatorius_Hatuta'a"
"Abrus precatorius_Hiva Oa"
"Abrus precatorius_Huahine"
"Abrus precatorius_Koror"
"Abrus precatorius_Niue"
"Abrus precatorius_Ofu"
"Abrus precatorius_Pitcairn"
"Abrus precatorius_Pohnpei"
"Abrus precatorius_Pohnpei"
"Abrus precatorius_Ta'u"
"Abrus precatorius_Tahuata"
"Abrus precatorius_Wallis"
"Abutilon grandifolium_Kosrae"
"Abutilon grandifolium_Lehua"
"Abutilon grandifolium_Niue"
"Abutilon grandifolium_Norfolk"
"Abutilon grandifolium_Easter"
"Abutilon grandifolium_Sand"
"Abutilon hirtum_Eiao"
"Abutilon hirtum_Nuku Hiva"
"Abutilon hirtum_Tahuata"
"Abutilon hirtum_Ua Huka"
"Abutilon indicum_Baker"
"Abutilon indicum_Guam"
"Abutilon indicum_Kiritimati"
"Abutilon indicum_NA"
"Acacia aulacocarpa_Mangaia"
"Acacia aulacocarpa_Savai'i"
"Acacia auriculiformis_Angaur"
"Acacia auriculiformis_Babeldaob"
"Acacia auriculiformis_Babeldaob"
"Acacia auriculiformis_Babeldaob"
"Acacia auriculiformis_Babeldaob"
"Acacia auriculiformis_Babeldaob"
"Acacia auriculiformis_Babeldaob"
"Acacia auriculiformis_Babeldaob"
"Acacia auriculiformis_Fefan"
"Acacia auriculiformis_Guadalcanal"
"Acacia auriculiformis_Guam"
"Acacia auriculiformis_Guam"
"Acacia auriculiformis_Guam"
"Acacia auriculiformis_Koror"
"Acacia auriculiformis_Kosrae"
"Acacia auriculiformis_Kosrae"
"Acacia auriculiformis_Kosrae"
"Acacia auriculiformis_Lifuka"
"Acacia auriculiformis_Mangaia"
"Acacia auriculiformis_O'ahu"
"Acacia auriculiformis_Pohnpei"
"Acacia auriculiformis_Pohnpei"
"Acacia auriculiformis_Rota"
"Acacia auriculiformis_Savai'i"
"Acacia auriculiformis_Ta'u"
"Senegalia rugata_Grande Terre"
"Senegalia rugata_Grande Terre"
"Senegalia rugata_Grande Terre"
"Acacia confusa_Aguijan"
"Acacia confusa_Aguijan"
"Acacia confusa_NA"
"Acacia confusa_Guam"
"Acacia confusa_Guam"
"Acacia confusa_Guam"
"Acacia confusa_Koror"
"Acacia confusa_Koror"
"Acacia confusa_Koror"
"Acacia confusa_Saipan"
"Acacia confusa_Saipan"
"Acacia confusa_Saipan"
"Acacia confusa_Sarigan"
"Acacia confusa_Weno"
"Acacia confusa_Weno"
"Acacia confusa_Weno"
"Acacia crassicarpa_Atiu"
"Acacia crassicarpa_Ma'uke"
"Acacia crassicarpa_Ma'uke"
"Acacia crassicarpa_Mangaia"
"Acacia dealbata_Alejandro Selkirk"
"Acacia dealbata_Alejandro Selkirk"
"Acacia dealbata_Norfolk"
"Acacia holosericea_Kaua'i"
"Senegalia insuavis_O'ahu"
"Acacia mangium_Atiu"
"Acacia mangium_Atiu"
"Acacia mangium_Babeldaob"
"Acacia mangium_Guam"
"Acacia mangium_Hawai'i"
"Acacia mangium_Kaua'i"
"Acacia mangium_Mangaia"
"Acacia mangium_Mangaia"
"Acacia mangium_O'ahu"
"Acacia mangium_Ofu"
"Acacia mangium_Penrhyn"
"Acacia mearnsii_Kaho'olawe"
"Acacia mearnsii_Moloka'i"
"Acacia melanoxylon_Kaua'i"
"Acacia melanoxylon_Maui"
"Acacia melanoxylon_Moloka'i"
"Vachellia nilotica_Grande Terre"
"Vachellia nilotica_NA"
"Acacia podalyriaefolia_Maui"
"Acacia retinodes_Maui"
"Acacia retinodes_Maui"
"Acacia retinodes_O'ahu"
"Vachellia robusta_O'ahu"
"NA_Babeldaob"
"NA_Fangataufa"
"NA_NA"
"NA_Grande Terre"
"NA_Grande Terre"
"NA_Guadalcanal"
"NA_Ndeni"
"NA_Grande Terre"
"NA_Grande Terre"
"NA_Grande Terre"
"NA_Raiatea"
"NA_Tahiti"
"NA_Tahiti"
"NA_Tahiti"
"NA_Tahiti"
"NA_Vanua Levu"
"NA_Viti Levu"
"NA_Viti Levu"
"Senegalia angustissima_O'ahu"
"Acaciella glauca_Ma'uke"
"Acaciella glauca_Ma'uke"
"Acaciella glauca_Viti Levu"
"Acaciella glauca_Viti Levu"
"Acaciella glauca_Viti Levu"
"Acaena argentea_Alejandro Selkirk"
"Acalypha indica_Guam"
"Acalypha indica_Guam"
"Acalypha indica_Niue"
"Acalypha indica_Rota"
"Acalypha indica_Tutuila"
"Acalypha indica_Upolu"
"Acalypha lanceolata_Angaur"
"Acalypha lanceolata_Butaritari"
"Acalypha lanceolata_Kayangel"
"Acalypha lanceolata_Olosega"
"Acalypha lanceolata_Ta'u"
"Acalypha lanceolata_Ta'u"
"Acanthospermum hispidum_Ua Huka"
"Achillea millefolium_NA"
"Achillea millefolium_Maui"
"Achillea millefolium_O'ahu"
"Achyranthes aspera_Angaur"
"Achyranthes aspera_Asuncion"
"Achyranthes aspera_Asuncion"
"Achyranthes aspera_Enewetak"
"Achyranthes aspera_Enewetak"
"Achyranthes aspera_Fatu Hiva"
"Achyranthes aspera_Guam"
"Achyranthes aspera_Guam"
"Achyranthes aspera_Henderson"
"Achyranthes aspera_Kayangel"
"Achyranthes aspera_Moloka'i"
"Achyranthes aspera_Namoluk"
"Achyranthes aspera_Nui"
"Achyranthes aspera_Olosega"
"Achyranthes aspera_Pitcairn"
"Achyranthes aspera_Pohnpei"
"Achyranthes aspera_Puluwat"
"Achyranthes aspera_Rapa"
"Achyranthes aspera_Rapa"
"Achyranthes aspera_Raroia"
"Achyranthes aspera_Satawal"
"Achyranthes aspera_NA"
"Achyranthes aspera_NA"
"Achyranthes aspera_Ta'u"
"Achyranthes aspera_Tofua"
"Achyranthes aspera_Tongatapu"
"Achyranthes aspera_Tongatapu"
"Achyranthes aspera_Ua Huka"
"Achyranthes aspera_Walpole"
"Acmella uliginosa_Ovalau"
"Acmella uliginosa_Tutuila"
"Acnistus arborescens_Kaua'i"
"Acnistus arborescens_O'ahu"
"Acoelorrhaphe wrightii_Guam"
"Acokanthera schimperi_O'ahu"
"Actinorhytis calapparia_Kaua'i"
"Actinorhytis calapparia_NA"
"Adenanthera pavonina_Atiu"
"Adenanthera pavonina_Eua"
"Adenanthera pavonina_Eua"
"Adenanthera pavonina_Babeldaob"
"Adenanthera pavonina_Babeldaob"
"Adenanthera pavonina_Bougainville"
"Adenanthera pavonina_Grande Terre"
"Adenanthera pavonina_Guam"
"Adenanthera pavonina_Guam"
"Adenanthera pavonina_Guam"
"Adenanthera pavonina_Guam"
"Adenanthera pavonina_Hiva Oa"
"Adenanthera pavonina_Kaua'i"
"Adenanthera pavonina_Koror"
"Adenanthera pavonina_Kosrae"
"Adenanthera pavonina_Kosrae"
"Adenanthera pavonina_Makatea"
"Adenanthera pavonina_Moorea"
"Adenanthera pavonina_Nauru"
"Adenanthera pavonina_Nauru"
"Adenanthera pavonina_Ndeni"
"Adenanthera pavonina_Niue"
"Adenanthera pavonina_Nuku Hiva"
"Adenanthera pavonina_Nukuoro"
"Adenanthera pavonina_Pohnpei"
"Adenanthera pavonina_Pohnpei"
"Adenanthera pavonina_Pohnpei"
"Adenanthera pavonina_Pohnpei"
"Adenanthera pavonina_Pohnpei"
"Adenanthera pavonina_Raiatea"
"Adenanthera pavonina_Rarotonga"
"Adenanthera pavonina_Savai'i"
"Adenanthera pavonina_Savai'i"
"Adenanthera pavonina_Savai'i"
"Adenanthera pavonina_Swains"
"Adenanthera pavonina_Swains"
"Adenanthera pavonina_Ta'u"
"Adenanthera pavonina_Tahiti"
"Adenanthera pavonina_Takapoto"
"Adenanthera pavonina_Tutuila"
"Adenanthera pavonina_Upolu"
"Adenanthera pavonina_Upolu"
"Adenanthera pavonina_Upolu"
"Adenanthera pavonina_Upolu"
"Adenanthera pavonina_Viti Levu"
"Adenanthera pavonina_Viti Levu"
"Adenanthera pavonina_Wallis"
"Adenanthera pavonina_Yap"
"Adenanthera pavonina_Yap"
"Adiantum raddianum_Hawai'i"
"Adiantum raddianum_NA"
"Adiantum raddianum_Tahiti"
"Adiantum raddianum_Tahiti"
"Adiantum raddianum_Tahiti"
"Adiantum raddianum_Tarawa"
"Aegle marmelos_Kaua'i"
"Aegle marmelos_O'ahu"
"Aegle marmelos_O'ahu"
"Aeschynomene americana_Babeldaob"
"Aeschynomene americana_Babeldaob"
"Aeschynomene americana_Babeldaob"
"Aeschynomene americana_Koror"
"Aeschynomene americana_Koror"
"Aeschynomene americana_Koror"
"Aeschynomene americana_Kosrae"
"Aeschynomene americana_Kosrae"
"Aeschynomene indica_Pohnpei"
"Aeschynomene indica_Pohnpei"
"Agapanthus praecox_Hawai'i"
"Agapanthus praecox_Kaua'i"
"Agapanthus praecox_O'ahu"
"Agave americana_Pagan"
"Agave americana_Viti Levu"
"Agave americana_Viti Levu"
"Agave americana_Viti Levu"
"Agave americana_Viti Levu"
"Agave sisalana_Abemama"
"Agave sisalana_Abemama"
"Agave sisalana_Jemo"
"Agave sisalana_Jemo"
"Agave sisalana_Jemo"
"Agave sisalana_Kwajalein"
"Agave sisalana_Likiep"
"Agave sisalana_Pagan"
"Agave sisalana_Rota"
"Agave sisalana_Rota"
"Agave sisalana_Viti Levu"
"Agave sisalana_Viti Levu"
"Agave sisalana_Viti Levu"
"Agave sisalana_Viti Levu"
"Ageratina adenophora_Lord Howe"
"Ageratina riparia_Kaua'i"
"Ageratina riparia_Lana'i"
"Ageratina riparia_Norfolk"
"Ageratum conyzoides_Isabela"
"Ageratum conyzoides_Babeldaob"
"Ageratum conyzoides_Babeldaob"
"Ageratum conyzoides_Babeldaob"
"Ageratum conyzoides_Hatuta'a"
"Ageratum conyzoides_Hiva Oa"
"Ageratum conyzoides_Jaluit"
"Ageratum conyzoides_Koror"
"Ageratum conyzoides_Koror"
"Ageratum conyzoides_Koror"
"Ageratum conyzoides_Koror"
"Ageratum conyzoides_Kosrae"
"Ageratum conyzoides_Mopelia"
"Ageratum conyzoides_Nuku Hiva"
"Ageratum conyzoides_Olosega"
"Ageratum conyzoides_Olosega"
"Ageratum conyzoides_Pohnpei"
"Ageratum conyzoides_Pohnpei"
"Ageratum conyzoides_Pohnpei"
"Ageratum conyzoides_Pohnpei"
"Ageratum conyzoides_Pohnpei"
"Ageratum conyzoides_Pohnpei"
"Ageratum conyzoides_Pohnpei"
"Ageratum conyzoides_Pohnpei"
"Ageratum houstonianum_Maui"
"Ageratum houstonianum_Raoul"
"Aglaonema commutatum_O'ahu"
"Agonis flexuosa_O'ahu"
"Aira caryophyllea_Kaua'i"
"Aira caryophyllea_O'ahu"
"Albizia chinensis_Grande Terre"
"Albizia chinensis_Hawai'i"
"Albizia chinensis_Tahiti"
"Albizia chinensis_Tahiti"
"Albizia chinensis_Upolu"
"Albizia chinensis_Upolu"
"Albizia chinensis_Upolu"
"Albizia chinensis_Upolu"
"Albizia chinensis_Upolu"
"Albizia lebbeck_Fatu Hiva"
"Albizia lebbeck_Fatu Hiva"
"Albizia lebbeck_Grande Terre"
"Albizia lebbeck_Grande Terre"
"Albizia lebbeck_Guam"
"Albizia lebbeck_Guam"
"Albizia lebbeck_Guam"
"Albizia lebbeck_Guam"
"Albizia lebbeck_Guam"
"Albizia lebbeck_Guam"
"Albizia lebbeck_Maui"
"Albizia lebbeck_Moloka'i"
"Albizia lebbeck_Nuku Hiva"
"Albizia lebbeck_Pohnpei"
"Albizia lebbeck_Raivavae"
"Albizia lebbeck_Rarotonga"
"Albizia lebbeck_Rarotonga"
"Albizia lebbeck_Rota"
"Albizia lebbeck_Rota"
"Albizia lebbeck_Rota"
"Albizia lebbeck_Rota"
"Albizia lebbeck_Rota"
"Albizia lebbeck_Rota"
"Albizia lebbeck_Saipan"
"Albizia lebbeck_Saipan"
"Albizia lebbeck_Taha'a"
"Albizia lebbeck_Tahiti"
"Albizia lebbeck_Tahiti"
"Albizia lebbeck_Tahiti"
"Albizia lebbeck_Taveuni"
"Albizia lebbeck_Tinian"
"Albizia lebbeck_Tinian"
"Albizia lebbeck_Tinian"
"Albizia lebbeck_Tongatapu"
"Albizia lebbeck_Ua Huka"
"Albizia lebbeck_Vanua Levu"
"Albizia lebbeck_Viti Levu"
"Albizia lebbeck_Viti Levu"
"Albizia lebbeck_Viti Levu"
"Albizia lebbeck_Viti Levu"
"Albizia lebbeck_Weno"
"Albizia lebbeck_Yap"
"Albizia niopoides_O'ahu"
"Albizia niopoides_O'ahu"
"Albizia saponaria_Kaua'i"
"Albizia saponaria_O'ahu"
"Aleurites moluccanus_Eua"
"Aleurites moluccanus_Eua"
"Aleurites moluccanus_Eua"
"Aleurites moluccanus_Aitutaki"
"Aleurites moluccanus_Akamaru"
"Aleurites moluccanus_Akamaru"
"Aleurites moluccanus_Aukena"
"Aleurites moluccanus_Bora Bora"
"Aleurites moluccanus_Eiao"
"Aleurites moluccanus_Fatu Hiva"
"Aleurites moluccanus_NA"
"Aleurites moluccanus_Futuna"
"Aleurites moluccanus_Futuna"
"Aleurites moluccanus_Futuna"
"Aleurites moluccanus_Grande Terre"
"Aleurites moluccanus_Guam"
"Aleurites moluccanus_Guam"
"Aleurites moluccanus_Guam"
"Aleurites moluccanus_Guam"
"Aleurites moluccanus_Guam"
"Aleurites moluccanus_Guam"
"Aleurites moluccanus_Henderson"
"Aleurites moluccanus_Hiva Oa"
"Aleurites moluccanus_Hiva Oa"
"Aleurites moluccanus_Hiva Oa"
"Aleurites moluccanus_Hiva Oa"
"Aleurites moluccanus_Hiva Oa"
"Aleurites moluccanus_Huahine"
"Aleurites moluccanus_Johnston"
"Aleurites moluccanus_Kadavu"
"Aleurites moluccanus_Kao"
"Aleurites moluccanus_Koro"
"Aleurites moluccanus_Lifuka"
"Aleurites moluccanus_Mangaia"
"Aleurites moluccanus_Mangareva"
"Aleurites moluccanus_Mangareva"
"Aleurites moluccanus_Mangareva"
"Aleurites moluccanus_Mangareva"
"Aleurites moluccanus_Mangareva"
"Aleurites moluccanus_Mangareva"
"Aleurites moluccanus_Mangareva"
"Aleurites moluccanus_Mehetia"
"Aleurites moluccanus_Mehetia"
"Aleurites moluccanus_Mehetia"
"Aleurites moluccanus_Mohotani"
"Aleurites moluccanus_Mohotani"
"Aleurites moluccanus_Moorea"
"Aleurites moluccanus_Moorea"
"Aleurites moluccanus_Moorea"
"Aleurites moluccanus_Moorea"
"Aleurites moluccanus_Moorea"
"Aleurites moluccanus_Moorea"
"Aleurites moluccanus_Moorea"
"Aleurites moluccanus_Moorea"
"Aleurites moluccanus_Gau"
"Aleurites moluccanus_Gau"
"Aleurites moluccanus_Niuatoputapu"
"Aleurites moluccanus_Niue"
"Aleurites moluccanus_Nuku Hiva"
"Aleurites moluccanus_Nuku Hiva"
"Aleurites moluccanus_Nuku Hiva"
"Aleurites moluccanus_Nuku Hiva"
"Aleurites moluccanus_Nuku Hiva"
"Aleurites moluccanus_Nuku Hiva"
"Aleurites moluccanus_Nuku Hiva"
"Aleurites moluccanus_Ofu"
"Aleurites moluccanus_Olosega"
"Aleurites moluccanus_Ovalau"
"Aleurites moluccanus_Ovalau"
"Aleurites moluccanus_Pitcairn"
"Aleurites moluccanus_Pitcairn"
"Aleurites moluccanus_Pitcairn"
"Aleurites moluccanus_Pohnpei"
"Aleurites moluccanus_Pohnpei"
"Aleurites moluccanus_Pohnpei"
"Aleurites moluccanus_Pohnpei"
"Aleurites moluccanus_Pohnpei"
"Aleurites moluccanus_Raiatea"
"Aleurites moluccanus_Raivavae"
"Aleurites moluccanus_Raivavae"
"Aleurites moluccanus_Raivavae"
"Aleurites moluccanus_Raivavae"
"Aleurites moluccanus_Rapa"
"Aleurites moluccanus_Rapa"
"Aleurites moluccanus_Rapa"
"Aleurites moluccanus_Rapa"
"Aleurites moluccanus_Rapa"
"Aleurites moluccanus_Rapa"
"Aleurites moluccanus_Rapa"
"Aleurites moluccanus_Rarotonga"
"Aleurites moluccanus_Rimatara"
"Aleurites moluccanus_Rimatara"
"Aleurites moluccanus_Rurutu"
"Aleurites moluccanus_Rurutu"
"Aleurites moluccanus_Rurutu"
"Aleurites moluccanus_Rurutu"
"Aleurites moluccanus_Rurutu"
"Aleurites moluccanus_Rurutu"
"Aleurites moluccanus_Rurutu"
"Aleurites moluccanus_Rurutu"
"Aleurites moluccanus_Rurutu"
"Aleurites moluccanus_Savai'i"
"Aleurites moluccanus_Savai'i"
"Aleurites moluccanus_Savai'i"
"Aleurites moluccanus_Savai'i"
"Aleurites moluccanus_Ta'u"
"Aleurites moluccanus_Ta'u"
"Aleurites moluccanus_Taha'a"
"Aleurites moluccanus_Taha'a"
"Aleurites moluccanus_Tahiti"
"Aleurites moluccanus_Tahiti"
"Aleurites moluccanus_Tahiti"
"Aleurites moluccanus_Tahiti"
"Aleurites moluccanus_Tahiti"
"Aleurites moluccanus_Tahiti"
"Aleurites moluccanus_Tahiti"
"Aleurites moluccanus_Tahuata"
"Aleurites moluccanus_Tahuata"
"Aleurites moluccanus_Taveuni"
"Aleurites moluccanus_Tongatapu"
"Aleurites moluccanus_Tongatapu"
"Aleurites moluccanus_Tubuai"
"Aleurites moluccanus_Tubuai"
"Aleurites moluccanus_Tubuai"
"Aleurites moluccanus_Tutuila"
"Aleurites moluccanus_Ua Huka"
"Aleurites moluccanus_Ua Huka"
"Aleurites moluccanus_Ua Pou"
"Aleurites moluccanus_Upolu"
"Aleurites moluccanus_Upolu"
"Aleurites moluccanus_Upolu"
"Aleurites moluccanus_Vava'u"
"Aleurites moluccanus_Viti Levu"
"Aleurites moluccanus_Viti Levu"
"Aleurites moluccanus_Viti Levu"
"Aleurites moluccanus_Viti Levu"
"Aleurites moluccanus_Viti Levu"
"Aleurites moluccanus_Viti Levu"
"Aleurites moluccanus_Viti Levu"
"Aleurites moluccanus_Viti Levu"
"Aleurites moluccanus_Viti Levu"
"Aleurites moluccanus_Viti Levu"
"Aleurites moluccanus_Yap"
"Aleurites moluccanus_Yap"
"Allagoptera arenaria_O'ahu"
"Allamanda blanchetii_Mili"
"Allamanda blanchetii_O'ahu"
"Allamanda blanchetii_Vanua Levu"
"Allamanda cathartica_Atiu"
"Allamanda cathartica_Babeldaob"
"Allamanda cathartica_Babeldaob"
"Allamanda cathartica_NA"
"Allamanda cathartica_Dublon"
"Allamanda cathartica_Guam"
"Allamanda cathartica_Guam"
"Allamanda cathartica_Guam"
"Allamanda cathartica_Hiva Oa"
"Allamanda cathartica_Koror"
"Allamanda cathartica_Koror"
"Allamanda cathartica_Koror"
"Allamanda cathartica_Kosrae"
"Allamanda cathartica_Kosrae"
"Allamanda cathartica_Moorea"
"Allamanda cathartica_Moorea"
"Allamanda cathartica_Pohnpei"
"Allamanda cathartica_Pohnpei"
"Allamanda cathartica_Pohnpei"
"Allamanda cathartica_Pohnpei"
"Allamanda cathartica_Pohnpei"
"Allamanda cathartica_Rurutu"
"Allamanda cathartica_Rurutu"
"Allamanda cathartica_Tahiti"
"Allamanda cathartica_Tahuata"
"Allamanda cathartica_Tubuai"
"Allamanda cathartica_Tutuila"
"Allamanda cathartica_Viti Levu"
"Allamanda cathartica_Weno"
"Allamanda cathartica_Weno"
"Allamanda schottii_O'ahu"
"Allamanda schottii_Pohnpei"
"Allophylus cobbe_Maui"
"Alocasia cucullata_Hawai'i"
"Alocasia macrorhizus_Arno"
"Alocasia macrorhizus_Arno"
"Alocasia macrorhizus_Ebon"
"Alocasia macrorhizus_Fatu Hiva"
"Alocasia macrorhizus_Hawai'i"
"Alocasia macrorhizus_Hiva Oa"
"Alocasia macrorhizus_Kaua'i"
"Alocasia macrorhizus_Koror"
"Alocasia macrorhizus_Namonuito"
"Alocasia macrorhizus_O'ahu"
"Alocasia macrorhizus_Olosega"
"Alocasia macrorhizus_Pohnpei"
"Alocasia macrorhizus_Pohnpei"
"Alocasia macrorhizus_Ta'u"
"Alocasia macrorhizus_Tahuata"
"Alocasia macrorhizus_NA"
"Alocasia macrorhizus_Ua Huka"
"Alocasia macrorhizus_Yap"
"Aloe vera_Lana'i"
"Aloe vera_Maui"
"Aloe vera_Moloka'i"
"Aloe vera_O'ahu"
"Alphitonia excelsa_Kaua'i"
"Alphitonia excelsa_O'ahu"
"Alpinia purpurata_Guam"
"Alpinia purpurata_Guam"
"Alpinia purpurata_Kadavu"
"Alpinia purpurata_Koror"
"Alpinia purpurata_Koror"
"Alpinia purpurata_Lamotrek"
"Alpinia purpurata_San Cristobal"
"Alpinia purpurata_Moorea"
"Alpinia purpurata_Ndeni"
"Alpinia purpurata_Niuatoputapu"
"Alpinia purpurata_Ofu"
"Alpinia purpurata_Pohnpei"
"Alpinia purpurata_Rotuma"
"Alpinia purpurata_Rotuma"
"Alpinia purpurata_Savai'i"
"Alpinia purpurata_Ta'u"
"Alpinia purpurata_Tahiti"
"Alpinia purpurata_Tongatapu"
"Alpinia purpurata_Tongatapu"
"Alpinia purpurata_Tutuila"
"Alpinia purpurata_Upolu"
"Alpinia purpurata_Upolu"
"Alpinia purpurata_Vanua Levu"
"Alpinia purpurata_Viti Levu"
"Alpinia purpurata_Viti Levu"
"Alpinia purpurata_Viti Levu"
"Alpinia purpurata_Viti Levu"
"Alpinia purpurata_Viti Levu"
"Alstonia macrophylla_Hawai'i"
"Alstonia macrophylla_O'ahu"
"Alstonia scholaris_Kaua'i"
"Alternanthera brasiliana_Makatea"
"Alternanthera brasiliana_Nuku Hiva"
"Alternanthera brasiliana_Pitcairn"
"Alternanthera brasiliana_Pitcairn"
"Alternanthera brasiliana_Raivavae"
"Alternanthera brasiliana_Tahiti"
"Alternanthera brasiliana_Tetiaroa"
"Alternanthera brasiliana_Tupai"
"Alternanthera brasiliana_Ua Huka"
"Alternanthera pungens_Kaua'i"
"Alternanthera pungens_Maui"
"Alternanthera sessilis_Babeldaob"
"Alternanthera sessilis_Fatu Hiva"
"Alternanthera sessilis_Fatu Hiva"
"Alternanthera sessilis_Guam"
"Alternanthera sessilis_Hiva Oa"
"Alternanthera sessilis_Kili"
"Alternanthera sessilis_Koror"
"Alternanthera sessilis_Koror"
"Alternanthera sessilis_Koror"
"Alternanthera sessilis_Kosrae"
"Alternanthera sessilis_Nuku Hiva"
"Alternanthera sessilis_Tahiti"
"Alternanthera sessilis_Tutuila"
"Alysicarpus bupleurifolius_Babeldaob"
"Alysicarpus bupleurifolius_Babeldaob"
"Alysicarpus bupleurifolius_Babeldaob"
"Alysicarpus vaginalis_Babeldaob"
"Alysicarpus vaginalis_Babeldaob"
"Alysicarpus vaginalis_Babeldaob"
"Alysicarpus vaginalis_Babeldaob"
"Alysicarpus vaginalis_Guam"
"Alysicarpus vaginalis_Koror"
"Alysicarpus vaginalis_Kosrae"
"Alysicarpus vaginalis_Ofu"
"Alysicarpus vaginalis_Olosega"
"Alysicarpus vaginalis_Pohnpei"
"Alysicarpus vaginalis_Tahiti"
"Alysicarpus vaginalis_Viti Levu"
"Alysicarpus vaginalis_Wotje"
"Alysicarpus vaginalis_Wotje"
"Amaranthus blitum_Midway"
"Amaranthus dubius_Kanton"
"Amaranthus dubius_Wake"
"Amaranthus dubius_Wake"
"Amaranthus spinosus_Guam"
"Amaranthus spinosus_Kure"
"Amaranthus spinosus_Rota"
"Amaranthus spinosus_Tinian"
"Amaranthus spinosus_NA"
"Amaranthus tricolor_New Britain"
"Amaranthus tricolor_O'ahu"
"Amaranthus tricolor_Rotuma"
"Amaranthus viridis_Fatu Hiva"
"Amaranthus viridis_Guam"
"Amaranthus viridis_Hiva Oa"
"Amaranthus viridis_Hiva Oa"
"Amaranthus viridis_Koror"
"Amaranthus viridis_Koror"
"Amaranthus viridis_Laysan"
"Amaranthus viridis_Malden"
"Amaranthus viridis_Pagan"
"Amaranthus viridis_Raroia"
"Amaranthus viridis_Rota"
"Amaranthus viridis_Tinian"
"Amaranthus viridis_Ua Huka"
"Amaranthus viridis_Ua Huka"
"Amaranthus viridis_Ua Huka"
"Amaryllis belladonna_Kaua'i"
"Amaryllis belladonna_Robinson Crusoe"
"Ammannia baccifera_Peleliu"
"Anacardium occidentale_Fatu Hiva"
"Anacardium occidentale_Fatu Hiva"
"Anacardium occidentale_Guam"
"Anacardium occidentale_Guam"
"Anacardium occidentale_Guam"
"Anacardium occidentale_Moorea"
"Anacardium occidentale_Raiatea"
"Anacardium occidentale_Raiatea"
"Anacardium occidentale_Rarotonga"
"Anacardium occidentale_Taha'a"
"Anacardium occidentale_Tahiti"
"Anacardium occidentale_Upolu"
"Anacardium occidentale_Upolu"
"Anacardium occidentale_Vanua Levu"
"Anacardium occidentale_Vanua Levu"
"Anacardium occidentale_Viti Levu"
"Anagallis arvensis_Kure"
"Andropogon bicornis_Kaua'i"
"Andropogon virginicus_Maui"
"Angelonia angustifolia_Babeldaob"
"Angelonia angustifolia_Babeldaob"
"Angelonia angustifolia_Babeldaob"
"Angelonia angustifolia_Babeldaob"
"Angelonia angustifolia_Koror"
"Angelonia angustifolia_Pohnpei"
"Angelonia angustifolia_Pohnpei"
"Angelonia angustifolia_Pohnpei"
"Angiopteris evecta_Atiu"
"Angiopteris evecta_Agrihan"
"Angiopteris evecta_Babeldaob"
"Angiopteris evecta_Grande Terre"
"Angiopteris evecta_Grande Terre"
"Angiopteris evecta_NA"
"Angiopteris evecta_Huahine"
"Angiopteris evecta_Huahine"
"Angiopteris evecta_Kosrae"
"Angiopteris evecta_Moorea"
"Angiopteris evecta_Ofu"
"Angiopteris evecta_Pohnpei"
"Angiopteris evecta_Pohnpei"
"Angiopteris evecta_Pohnpei"
"Angiopteris evecta_Pohnpei"
"Angiopteris evecta_Pohnpei"
"Angiopteris evecta_Ta'u"
"Angiopteris evecta_Tutuila"
"Angiopteris evecta_Ua Huka"
"Angiopteris evecta_Ua Huka"
"Angiopteris evecta_Upolu"
"Angiopteris evecta_Yap"
"Angophora costata_Kaua'i"
"Aniseia martinicensis_Babeldaob"
"Aniseia martinicensis_Babeldaob"
"Annona cherimola_Ua Huka"
"Annona glabra_Babeldaob"
"Annona glabra_Rarotonga"
"Annona glabra_Viti Levu"
"Annona glabra_Viti Levu"
"Annona muricata_Babeldaob"
"Annona muricata_Babeldaob"
"Annona muricata_Guam"
"Annona muricata_Majuro"
"Annona muricata_Pohnpei"
"Annona muricata_Pohnpei"
"Annona muricata_Pohnpei"
"Annona muricata_Pohnpei"
"Annona muricata_NA"
"Annona muricata_Tahuata"
"Annona muricata_Tongatapu"
"Annona reticulata_Guam"
"Annona reticulata_Tongatapu"
"Annona reticulata_Ua Huka"
"Annona squamosa_Guam"
"Annona squamosa_Koror"
"Anoda hastata_NA"
"Anodendron parviflorum_Hawai'i"
"Anredera cordifolia_Lana'i"
"Anredera cordifolia_Rarotonga"
"Anredera cordifolia_Rarotonga"
"Anredera cordifolia_Viti Levu"
"Anthoxanthum odoratum_NA"
"Anthoxanthum odoratum_O'ahu"
"Antigonon leptopus_Guam"
"Antigonon leptopus_Ha'afeva"
"Antigonon leptopus_Koror"
"Antigonon leptopus_Kwajalein"
"Antigonon leptopus_Pagan"
"Antigonon leptopus_Rarotonga"
"Antigonon leptopus_Rarotonga"
"Antigonon leptopus_Rotuma"
"Antigonon leptopus_Rurutu"
"Antigonon leptopus_NA"
"Antigonon leptopus_Tabuaeran"
"Antigonon leptopus_Tabuaeran"
"Antigonon leptopus_Tabuaeran"
"Antigonon leptopus_Tahiti"
"Antigonon leptopus_Ua Huka"
"Antigonon leptopus_Viti Levu"
"Aphanamixis polystachya_Kaua'i"
"Aphanamixis polystachya_O'ahu"
"Aphanamixis polystachya_NA"
"Archontophoenix cunninghamiana_O'ahu"
"Archontophoenix purpurea_Kaua'i"
"Ardisia crenata_Maui"
"Ardisia elliptica_Aitutaki"
"Ardisia elliptica_Raiatea"
"Ardisia elliptica_Raiatea"
"Ardisia elliptica_Rarotonga"
"Ardisia elliptica_Rarotonga"
"Ardisia elliptica_Rarotonga"
"Ardisia elliptica_Rarotonga"
"Ardisia elliptica_Tahiti"
"Ardisia elliptica_Upolu"
"Ardisia elliptica_Upolu"
"Ardisia elliptica_Upolu"
"Ardisia elliptica_Upolu"
"Areca triandra_O'ahu"
"Argyreia nervosa_Eua"
"Argyreia nervosa_Rarotonga"
"Argyreia nervosa_Rarotonga"
"Aristida adscensionis_Moloka'i"
"Aristolochia elegans_Hawai'i"
"Aristolochia elegans_Mangaia"
"Aristolochia elegans_Tahiti"
"Aristolochia elegans_Tanna"
"Aristolochia elegans_Tanna"
"Aristolochia elegans_Viti Levu"
"Artemisia vulgaris_Babeldaob"
"Arundo donax_Koror"
"Arundo donax_Koror"
"Arundo donax_Koror"
"Arundo donax_Koror"
"Arundo donax_Koror"
"Arundo donax_Lana'i"
"Arundo donax_Lifuka"
"Arundo donax_Pohnpei"
"Arundo donax_Raiatea"
"Arundo donax_Rarotonga"
"Arundo donax_Upolu"
"Arundo donax_Upolu"
"Arundo donax_Viti Levu"
"Arundo donax_Viti Levu"
"Arundo donax_Viti Levu"
"Arundo donax_Viti Levu"
"Arundo donax_Viti Levu"
"Asclepias curassavica_Ailuk"
"Asclepias curassavica_Eiao"
"Asclepias curassavica_Ma'uke"
"Asclepias curassavica_Peleliu"
"Asclepias curassavica_Rota"
"Asclepias curassavica_Satawan"
"Asclepias curassavica_NA"
"Asclepias curassavica_NA"
"Asclepias curassavica_Ua Huka"
"Asclepias curassavica_Upolu"
"Asparagus africanus_O'ahu"
"Asparagus densiflorus_NA"
"Asparagus densiflorus_Guam"
"Asparagus densiflorus_Lord Howe"
"Asparagus densiflorus_Raiatea"
"Asparagus densiflorus_Raiatea"
"Asparagus densiflorus_Tongatapu"
"Asparagus falcatus_O'ahu"
"Asparagus falcatus_O'ahu"
"Asparagus setaceus_Eua"
"Asparagus setaceus_Lifuka"
"Asparagus setaceus_O'ahu"
"Asparagus setaceus_Rotuma"
"Asparagus setaceus_Ta'u"
"Asparagus setaceus_Upolu"
"Asparagus setaceus_Upolu"
"Asparagus setaceus_Upolu"
"Asparagus setaceus_Upolu"
"Asparagus setaceus_Viti Levu"
"Asparagus setaceus_Uiha"
"Asparagus setaceus_Rotuma"
"Asterogyne martiana_O'ahu"
"Asystasia gangetica_Bora Bora"
"Asystasia gangetica_Guam"
"Asystasia gangetica_Huahine"
"Asystasia gangetica_Huahine"
"Asystasia gangetica_Kayangel"
"Asystasia gangetica_Kayangel"
"Asystasia gangetica_Lifuka"
"Asystasia gangetica_Lifuka"
"Asystasia gangetica_Maupiti"
"Asystasia gangetica_Moorea"
"Asystasia gangetica_Pohnpei"
"Asystasia gangetica_Pohnpei"
"Asystasia gangetica_Raiatea"
"Asystasia gangetica_Rota"
"Asystasia gangetica_Saipan"
"Asystasia gangetica_Tahiti"
"Asystasia gangetica_Tahiti"
"Asystasia gangetica_Tinian"
"Asystasia gangetica_Tol"
"Asystasia gangetica_Tutuila"
"Asystasia gangetica_Tutuila"
"Asystasia gangetica_Ua Huka"
"Asystasia gangetica_Ua Huka"
"Asystasia gangetica_Upolu"
"Asystasia gangetica_Viti Levu"
"Atractocarpus fitzalanii_O'ahu"
"Averrhoa bilimbi_Babeldaob"
"Averrhoa bilimbi_Babeldaob"
"Averrhoa bilimbi_Babeldaob"
"Averrhoa bilimbi_Guam"
"Averrhoa bilimbi_Ngerkebesang"
"Averrhoa bilimbi_Peleliu"
"Axonopus compressus_Angaur"
"Axonopus compressus_Angaur"
"Axonopus compressus_Babeldaob"
"Axonopus compressus_Babeldaob"
"Axonopus compressus_Hiva Oa"
"Axonopus compressus_Kaua'i"
"Axonopus compressus_Kayangel"
"Axonopus compressus_Koror"
"Axonopus compressus_Koror"
"Axonopus compressus_Pohnpei"
"Axonopus compressus_Pohnpei"
"Axonopus compressus_Ta'u"
"Axonopus compressus_Tahiti"
"Axonopus fissifolius_Fatu Hiva"
"Axonopus fissifolius_Nuku Hiva"
"Axonopus fissifolius_Nuku Hiva"
"Axonopus fissifolius_Raoul"
"Axonopus fissifolius_Upolu"
"Axonopus fissifolius_Upolu"
"Azadirachta indica_Viti Levu"
"Azadirachta indica_Viti Levu"
"Azadirachta indica_Wotje"
"Azolla filiculoides_Hawai'i"
"Azolla filiculoides_Kaho'olawe"
"NA_Aguijan"
"NA_Anatahan"
"NA_Babeldaob"
"NA_Babeldaob"
"NA_Babeldaob"
"NA_Babeldaob"
"NA_NA"
"NA_NA"
"NA_Guam"
"NA_Guam"
"NA_Guam"
"NA_Guam"
"NA_Guam"
"NA_Guam"
"NA_Guam"
"NA_Guam"
"NA_Guam"
"NA_Koror"
"NA_Koror"
"NA_Koror"
"NA_Koror"
"NA_Koror"
"NA_Koror"
"NA_Koror"
"NA_Koror"
"NA_Koror"
"NA_Koror"
"NA_Koror"
"NA_Lifuka"
"NA_Maui"
"NA_Niuatoputapu"
"NA_Niuatoputapu"
"NA_O'ahu"
"NA_Pagan"
"NA_Pohnpei"
"NA_Pohnpei"
"NA_Pohnpei"
"NA_Pohnpei"
"NA_Pohnpei"
"NA_Rota"
"NA_Rotuma"
"NA_NA"
"NA_Tahiti"
"NA_Tahiti"
"NA_Tahiti"
"NA_Tahiti"
"NA_Tahiti"
"NA_Tinian"
"NA_Tinian"
"NA_Tinian"
"NA_Tongatapu"
"NA_Tutuila"
"NA_Ua Huka"
"NA_Udot"
"NA_Upolu"
"NA_Vava'u"
"NA_Viti Levu"
"NA_Viti Levu"
"NA_Viti Levu"
"NA_Viti Levu"
"NA_Viti Levu"
"NA_Viti Levu"
"NA_Viti Levu"
"NA_Yap"
"NA_Yap"
"Banksia ericifolia_Maui"
"Banksia integrifolia_Kaua'i"
"Barleria cristata_Ha'ano"
"Barleria cristata_Koror"
"Barleria cristata_Pohnpei"
"Barleria lupulina_Peleliu"
"Barleria lupulina_Viti Levu"
"Barleria repens_Kaua'i"
"Bauhinia acuminata_Pohnpei"
"Bauhinia monandra_Atiu"
"Bauhinia monandra_Aguijan"
"Bauhinia monandra_Aguijan"
"Bauhinia monandra_Aitutaki"
"Bauhinia monandra_Dublon"
"Bauhinia monandra_NA"
"Bauhinia monandra_Guam"
"Bauhinia monandra_Guam"
"Bauhinia monandra_Guam"
"Bauhinia monandra_Guam"
"Bauhinia monandra_Huahine"
"Bauhinia monandra_Koror"
"Bauhinia monandra_Koror"
"Bauhinia monandra_Koror"
"Bauhinia monandra_Kosrae"
"Bauhinia monandra_Pagan"
"Bauhinia monandra_Pitcairn"
"Bauhinia monandra_Pohnpei"
"Bauhinia monandra_Rarotonga"
"Bauhinia monandra_Rimatara"
"Bauhinia monandra_Rotuma"
"Bauhinia monandra_Rurutu"
"Bauhinia monandra_Saipan"
"Bauhinia monandra_Tahiti"
"Bauhinia monandra_Tahiti"
"Bauhinia monandra_Tinian"
"Bauhinia monandra_Tinian"
"Bauhinia monandra_Tutuila"
"Bauhinia monandra_Ua Huka"
"Bauhinia monandra_Viti Levu"
"Bauhinia monandra_Weno"
"Bauhinia purpurea_Guam"
"Bauhinia purpurea_Guam"
"Bauhinia purpurea_Pohnpei"
"Bauhinia purpurea_Pohnpei"
"Bauhinia purpurea_Tahiti"
"Bauhinia purpurea_Viti Levu"
"Bauhinia purpurea_Viti Levu"
"Bauhinia integrifolia_O'ahu"
"Bauhinia variegata_Moorea"
"Bauhinia variegata_Moorea"
"Bauhinia variegata_Tahiti"
"Bauhinia variegata_Viti Levu"
"Begonia fusca_Kaua'i"
"Begonia glabra_O'ahu"
"Bidens pilosa_Angaur"
"Bidens pilosa_Babeldaob"
"Bidens pilosa_Babeldaob"
"Bidens pilosa_Fatu Hiva"
"Bidens pilosa_Kayangel"
"Bidens pilosa_Kosrae"
"Bidens pilosa_Kwajalein"
"Bidens pilosa_Kwajalein"
"Bidens pilosa_Maloelap"
"Bidens pilosa_Ofu"
"Bidens pilosa_Pohnpei"
"Bidens pilosa_Pohnpei"
"Bidens pilosa_Ta'u"
"Bidens pilosa_Butaritari"
"Bidens pilosa_Enewetak"
"Bidens pilosa_Flint"
"Bidens pilosa_Kili"
"Bidens pilosa_Malden"
"Bidens pilosa_Rapa"
"Bidens pilosa_Starbuck"
"Bidens pilosa_Ta'u"
"Bidens pilosa_Tahiti"
"Bidens pilosa_Tongatapu"
"Bischofia javanica_Grande Terre"
"Bischofia javanica_Ofu"
"Bischofia javanica_Olosega"
"Bischofia javanica_Olosega"
"Bischofia javanica_Tongatapu"
"Bischofia javanica_Tutuila"
"Bischofia javanica_Tutuila"
"Bixa orellana_Koror"
"Bixa orellana_Koror"
"Bixa orellana_Pohnpei"
"Bixa orellana_Pohnpei"
"Boehmeria nivea_Hawai'i"
"Boehmeria nivea_Hawai'i"
"Boehmeria nivea_Kaua'i"
"Boehmeria nivea_Maui"
"Boehmeria nivea_O'ahu"
"Boerhavia coccinea_Guam"
"Boerhavia coccinea_Guam"
"Bothriochloa bladhii_Eua"
"Bothriochloa bladhii_Eua"
"Bothriochloa bladhii_Eua"
"Bothriochloa bladhii_Aunu'u"
"Bothriochloa bladhii_Babeldaob"
"Bothriochloa bladhii_Babeldaob"
"Bothriochloa bladhii_Babeldaob"
"Bothriochloa bladhii_Babeldaob"
"Bothriochloa bladhii_Babeldaob"
"Bothriochloa bladhii_Babeldaob"
"Bothriochloa bladhii_Enewetak"
"Bothriochloa bladhii_Guam"
"Bothriochloa bladhii_Guam"
"Bothriochloa bladhii_Guam"
"Bothriochloa bladhii_Guam"
"Bothriochloa bladhii_Koror"
"Bothriochloa bladhii_Koror"
"Bothriochloa bladhii_Kosrae"
"Bothriochloa bladhii_Kwajalein"
"Bothriochloa bladhii_Kwajalein"
"Bothriochloa bladhii_NA"
"Bothriochloa bladhii_Majuro"
"Bothriochloa bladhii_Koror"
"Bothriochloa bladhii_Maui"
"Bothriochloa bladhii_Mbanika"
"Bothriochloa bladhii_Niue"
"Bothriochloa bladhii_O'ahu"
"Bothriochloa bladhii_Ofu"
"Bothriochloa bladhii_Pagan"
"Bothriochloa bladhii_Pagan"
"Bothriochloa bladhii_Pohnpei"
"Bothriochloa bladhii_Pohnpei"
"Bothriochloa bladhii_Pohnpei"
"Bothriochloa bladhii_Saipan"
"Bothriochloa bladhii_Saipan"
"Bothriochloa bladhii_Tomil"
"Bothriochloa bladhii_Tutuila"
"Bothriochloa bladhii_Upolu"
"Bothriochloa bladhii_Viti Levu"
"Bothriochloa bladhii_Viti Levu"
"Bothriochloa bladhii_Viti Levu"
"Bothriochloa bladhii_Viti Levu"
"Bothriochloa bladhii_Weno"
"Bothriochloa bladhii_Weno"
"Bothriochloa bladhii_Yap"
"Bothriochloa bladhii_Yap"
"Bothriochloa bladhii_Yap"
"Bothriochloa bladhii_Yap"
"Bothriochloa pertusa_Aitutaki"
"Bothriochloa pertusa_Guam"
"Bothriochloa pertusa_Midway"
"Bothriochloa pertusa_Nuku Hiva"
"Bothriochloa pertusa_Tinian"
"Brachychiton populneus_Maui"
"Brassica juncea_Clipperton"
"Brassica juncea_Clipperton"
"Brassica rapa_Grande Terre"
"Breynia disticha_Grande Terre"
"Bridelia insulana_O'ahu"
"Bromus madritensis_Hawai'i"
"Brucea javanica_Babeldaob"
"Brucea javanica_Babeldaob"
"Brucea javanica_Babeldaob"
"Buchnera americana_Babeldaob"
"Buchnera americana_Babeldaob"
"Buchnera americana_Babeldaob"
"Buchnera americana_Bikini"
"Buchnera americana_Guam"
"Buchnera americana_Guam"
"Buddleja asiatica_Guam"
"Buddleja asiatica_Guam"
"Buddleja asiatica_Guam"
"Buddleja asiatica_Guam"
"Buddleja asiatica_Guam"
"Buddleja asiatica_Saipan"
"Buddleja asiatica_Tinian"
"Byrsonima crassifolia_Hawai'i"
"Byrsonima crassifolia_O'ahu"
"Guilandina bonduc_Pohnpei"
"Guilandina bonduc_Pohnpei"
"Guilandina bonduc_Sand"
"Caesalpinia pulcherrima_Pohnpei"
"Cajanus cajan_Malakula"
"Caladium bicolor_Babeldaob"
"Caladium bicolor_Hawai'i"
"Caladium bicolor_Koror"
"Caladium bicolor_Koror"
"Caladium bicolor_Ta'u"
"NA_Babeldaob"
"NA_Babeldaob"
"NA_Babeldaob"
"NA_Guadalcanal"
"NA_San Cristobal"
"NA_Ndeni"
"NA_Ndeni"
"Goeppertia majestica_Kaua'i"
"Goeppertia majestica_O'ahu"
"Calendula officinalis_Rotuma"
"Calendula officinalis_Sand"
"Calliandra houstoniana_Lana'i"
"Calliandra haematocephala_Koror"
"Calliandra haematocephala_Koror"
"Calliandra haematocephala_Koror"
"Calliandra surinamensis_Tahiti"
"Calliandra surinamensis_Tahiti"
"Calliandra surinamensis_Tahiti"
"Calliandra surinamensis_Ua Huka"
"Callitris columellaris_Kaua'i"
"Callitris columellaris_Lana'i"
"Callitris columellaris_Maui"
"Callitris columellaris_Maui"
"Callitris columellaris_Maui"
"Callitris columellaris_O'ahu"
"Calopogonium caeruleum_Kaua'i"
"Calopogonium caeruleum_O'ahu"
"Calopogonium mucunoides_Atiu"
"Calopogonium mucunoides_Atiu"
"Calopogonium mucunoides_Babeldaob"
"Calopogonium mucunoides_Babeldaob"
"Calopogonium mucunoides_Babeldaob"
"Calopogonium mucunoides_Babeldaob"
"Calopogonium mucunoides_Babeldaob"
"Calopogonium mucunoides_Babeldaob"
"Calopogonium mucunoides_Babeldaob"
"Calopogonium mucunoides_Babeldaob"
"Calopogonium mucunoides_Guam"
"Calopogonium mucunoides_Guam"
"Calopogonium mucunoides_Guam"
"Calopogonium mucunoides_Guam"
"Calopogonium mucunoides_Guam"
"Calopogonium mucunoides_Koror"
"Calopogonium mucunoides_Koror"
"Calopogonium mucunoides_Koror"
"Calopogonium mucunoides_Nauru"
"Calopogonium mucunoides_Pohnpei"
"Calopogonium mucunoides_Rarotonga"
"Calopogonium mucunoides_Rota"
"Calopogonium mucunoides_Saipan"
"Calopogonium mucunoides_Tahiti"
"Calopogonium mucunoides_Tinian"
"Calopogonium mucunoides_Tomil"
"Calopogonium mucunoides_Tongatapu"
"Calopogonium mucunoides_Tutuila"
"Calopogonium mucunoides_Tutuila"
"Calopogonium mucunoides_Viti Levu"
"Calopogonium mucunoides_Viti Levu"
"Calopogonium mucunoides_Viti Levu"
"Calopogonium mucunoides_Yap"
"Calotropis gigantea_Bikini"
"Calotropis gigantea_Guam"
"Calotropis gigantea_Kanton"
"Calotropis gigantea_Moorea"
"Calotropis gigantea_Taha'a"
"Calotropis gigantea_Tahiti"
"Calotropis gigantea_Tarawa"
"Calotropis gigantea_Tarawa"
"Calotropis gigantea_Tutuila"
"Calotropis gigantea_Tutuila"
"Calotropis procera_Kaho'olawe"
"Calyptocarpus vialis_Kaho'olawe"
"Cananga odorata_Fatu Hiva"
"Cananga odorata_Fatu Hiva"
"Cananga odorata_Fatu Hiva"
"Cananga odorata_Guam"
"Cananga odorata_Guam"
"Cananga odorata_Hiva Oa"
"Cananga odorata_New Britain"
"Cananga odorata_Pohnpei"
"Cananga odorata_Pohnpei"
"Cananga odorata_Pohnpei"
"Cananga odorata_Pohnpei"
"Cananga odorata_Pohnpei"
"Cananga odorata_Pohnpei"
"Cananga odorata_Pohnpei"
"Cananga odorata_Pohnpei"
"Cananga odorata_Pohnpei"
"Cananga odorata_Pohnpei"
"Cananga odorata_Ta'u"
"Cananga odorata_Ta'u"
"Cananga odorata_Tahuata"
"Canna indica_Eua"
"Canna indica_Aitutaki"
"Canna indica_Arno"
"Canna indica_NA"
"Canna indica_Faraulep"
"Canna indica_Fatu Hiva"
"Canna indica_Fatu Hiva"
"Canna indica_Guadalcanal"
"Canna indica_Guam"
"Canna indica_Guam"
"Canna indica_Kadavu"
"Canna indica_NA"
"Canna indica_Koror"
"Canna indica_Moorea"
"Canna indica_Moce"
"Canna indica_Niuatoputapu"
"Canna indica_Ovalau"
"Canna indica_Pitcairn"
"Canna indica_Pohnpei"
"Canna indica_Pohnpei"
"Canna indica_Pohnpei"
"Canna indica_Raivavae"
"Canna indica_Raivavae"
"Canna indica_Raivavae"
"Canna indica_Rarotonga"
"Canna indica_Rarotonga"
"Canna indica_Savai'i"
"Canna indica_Ta'u"
"Canna indica_Tobi"
"Canna indica_Tongatapu"
"Canna indica_Tongatapu"
"Canna indica_Tutuila"
"Canna indica_Ua Huka"
"Canna indica_Vanua Levu"
"Canna indica_Vanua Levu"
"Canna indica_Vanua Levu"
"Canna indica_Vanua Levu"
"Canna indica_Vanua Mbalavu"
"Canna indica_Vanua Mbalavu"
"Canna indica_Vava'u"
"Canna indica_Viti Levu"
"Canna indica_Viti Levu"
"Canna indica_Viti Levu"
"Canna indica_Viti Levu"
"Canna indica_Weno"
"Canna indica_Yap"
"Canna indica_Yap"
"Canna indica_Yap"
"Cannabis sativa_Hawai'i"
"Cannabis sativa_O'ahu"
"Cannabis sativa_Tahuata"
"Capsicum frutescens_Fatu Hiva"
"Capsicum frutescens_Guam"
"Capsicum frutescens_Hiva Oa"
"Capsicum frutescens_Kosrae"
"Capsicum frutescens_Koror"
"Capsicum frutescens_Pohnpei"
"Capsicum frutescens_Pohnpei"
"Capsicum frutescens_Pohnpei"
"Capsicum frutescens_Pohnpei"
"Capsicum frutescens_Pohnpei"
"Capsicum frutescens_Pohnpei"
"Capsicum frutescens_NA"
"Capsicum frutescens_Ta'u"
"Capsicum frutescens_Tongatapu"
"Capsicum frutescens_Ua Huka"
"Carallia brachiata_O'ahu"
"Cardiospermum grandiflorum_Rarotonga"
"Cardiospermum grandiflorum_Tahiti"
"Cardiospermum halicacabum_Fatu Hiva"
"Cardiospermum halicacabum_Hiva Oa"
"Cardiospermum halicacabum_Kotu"
"Cardiospermum halicacabum_Mago"
"Cardiospermum halicacabum_Mago"
"Cardiospermum halicacabum_Miti'aro"
"Cardiospermum halicacabum_Nuku Hiva"
"Cardiospermum halicacabum_Rarotonga"
"Cardiospermum halicacabum_Rota"
"Cardiospermum halicacabum_Rota"
"Cardiospermum halicacabum_Saipan"
"Cardiospermum halicacabum_Saipan"
"Cardiospermum halicacabum_Tahiti"
"Cardiospermum halicacabum_Tahuata"
"Cardiospermum halicacabum_Tahuata"
"Cardiospermum halicacabum_Taveuni"
"Cardiospermum halicacabum_Tinian"
"Cardiospermum halicacabum_Tinian"
"Cardiospermum halicacabum_Tinian"
"Cardiospermum halicacabum_Tongatapu"
"Cardiospermum halicacabum_Viti Levu"
"Carex longii_Hawai'i"
"Carludovica palmata_Guam"
"Carludovica palmata_Pohnpei"
"Carludovica palmata_Rarotonga"
"Carludovica palmata_Upolu"
"Carludovica palmata_Upolu"
"Carludovica palmata_Upolu"
"Ehretia monopyrena_NA"
"Carpobrotus edulis_Pitcairn"
"Caryota urens_O'ahu"
"Castilla elastica_NA"
"Castilla elastica_Malakula"
"Castilla elastica_Moorea"
"Castilla elastica_Moorea"
"Castilla elastica_Moorea"
"Castilla elastica_Moorea"
"Castilla elastica_Grande Terre"
"Castilla elastica_Ta'u"
"Castilla elastica_Ta'u"
"Castilla elastica_Tutuila"
"Castilla elastica_Upolu"
"Castilla elastica_Upolu"
"Castilla elastica_Upolu"
"Castilla elastica_Upolu"
"Casuarina equisetifolia_Atiu"
"Casuarina equisetifolia_Atiu"
"Casuarina equisetifolia_Eua"
"Casuarina equisetifolia_Aguijan"
"Casuarina equisetifolia_Aitutaki"
"Casuarina equisetifolia_Anatahan"
"Casuarina equisetifolia_Aneityum"
"Casuarina equisetifolia_Aneityum"
"Casuarina equisetifolia_Aunu'u"
"Casuarina equisetifolia_Dublon"
"Casuarina equisetifolia_Eiao"
"Casuarina equisetifolia_Espirito Santo"
"Casuarina equisetifolia_Fangataufa"
"Casuarina equisetifolia_Fangataufa"
"Casuarina equisetifolia_Fatu Hiva"
"Casuarina equisetifolia_Fatu Hiva"
"Casuarina equisetifolia_Grande Terre"
"Casuarina equisetifolia_Grande Terre"
"Casuarina equisetifolia_Guadalcanal"
"Casuarina equisetifolia_Guadalcanal"
"Casuarina equisetifolia_Guam"
"Casuarina equisetifolia_Guam"
"Casuarina equisetifolia_Guam"
"Casuarina equisetifolia_Guam"
"Casuarina equisetifolia_Guam"
"Casuarina equisetifolia_Guam"
"Casuarina equisetifolia_Guam"
"Casuarina equisetifolia_Guam"
"Casuarina equisetifolia_Guguan"
"Casuarina equisetifolia_Helen Reef"
"Casuarina equisetifolia_Helen Reef"
"Casuarina equisetifolia_Jaluit"
"Casuarina equisetifolia_Kadavu"
"Casuarina equisetifolia_Kadavu"
"Casuarina equisetifolia_Kao"
"Casuarina equisetifolia_Kayangel"
"Casuarina equisetifolia_Koro"
"Casuarina equisetifolia_Koror"
"Casuarina equisetifolia_Koror"
"Casuarina equisetifolia_Koror"
"Casuarina equisetifolia_Koror"
"Casuarina equisetifolia_Koror"
"Casuarina equisetifolia_Kwajalein"
"Casuarina equisetifolia_Kwajalein"
"Casuarina equisetifolia_Kwajalein"
"Casuarina equisetifolia_Laysan"
"Casuarina equisetifolia_Likiep"
"Casuarina equisetifolia_Majuro"
"Casuarina equisetifolia_Majuro"
"Casuarina equisetifolia_Makatea"
"Casuarina equisetifolia_Makatea"
"Casuarina equisetifolia_Matuku"
"Casuarina equisetifolia_Maug"
"Casuarina equisetifolia_Maupiti"
"Casuarina equisetifolia_Maupiti"
"Casuarina equisetifolia_Mehetia"
"Casuarina equisetifolia_San Cristobal"
"Casuarina equisetifolia_Miti'aro"
"Casuarina equisetifolia_Mohotani"
"Casuarina equisetifolia_Moorea"
"Casuarina equisetifolia_Moorea"
"Casuarina equisetifolia_Moorea"
"Casuarina equisetifolia_Navutu-i-Ra"
"Casuarina equisetifolia_Ndeni"
"Casuarina equisetifolia_Ngeanges"
"Casuarina equisetifolia_Ngemelis"
"Casuarina equisetifolia_Niau"
"Casuarina equisetifolia_Niuafo'ou"
"Casuarina equisetifolia_Ontong Java"
"Casuarina equisetifolia_Palmyra"
"Casuarina equisetifolia_Pohnpei"
"Casuarina equisetifolia_Raivavae"
"Casuarina equisetifolia_Raivavae"
"Casuarina equisetifolia_Rangiroa"
"Casuarina equisetifolia_Rarotonga"
"Casuarina equisetifolia_Rarotonga"
"Casuarina equisetifolia_Rarotonga"
"Casuarina equisetifolia_Rota"
"Casuarina equisetifolia_Rota"
"Casuarina equisetifolia_Rotuma"
"Casuarina equisetifolia_Rotuma"
"Casuarina equisetifolia_Rotuma"
"Casuarina equisetifolia_Rotuma"
"Casuarina equisetifolia_Rurutu"
"Casuarina equisetifolia_Rurutu"
"Casuarina equisetifolia_Santa Isabel"
"Casuarina equisetifolia_Satawan"
"Casuarina equisetifolia_Satawan"
"Casuarina equisetifolia_NA"
"Casuarina equisetifolia_Taha'a"
"Casuarina equisetifolia_Tahiti"
"Casuarina equisetifolia_Tarawa"
"Casuarina equisetifolia_Tarawa"
"Casuarina equisetifolia_Taveuni"
"Casuarina equisetifolia_Taveuni"
"Casuarina equisetifolia_Tinian"
"Casuarina equisetifolia_NA"
"Casuarina equisetifolia_Tongatapu"
"Casuarina equisetifolia_Tongatapu"
"Casuarina equisetifolia_Tutuila"
"Casuarina equisetifolia_Udot"
"Casuarina equisetifolia_Ulithi"
"Casuarina equisetifolia_Ulithi"
"Casuarina equisetifolia_Upolu"
"Casuarina equisetifolia_Upolu"
"Casuarina equisetifolia_Vanua Lava"
"Casuarina equisetifolia_Vanua Levu"
"Casuarina equisetifolia_Vanua Levu"
"Casuarina equisetifolia_Vanua Levu"
"Casuarina equisetifolia_Vanua Mbalavu"
"Casuarina equisetifolia_Vanua Mbalavu"
"Casuarina equisetifolia_Vanua Mbalavu"
"Casuarina equisetifolia_Vava'u"
"Casuarina equisetifolia_Viti Levu"
"Casuarina equisetifolia_Viti Levu"
"Casuarina equisetifolia_Viti Levu"
"Casuarina equisetifolia_Viti Levu"
"Casuarina equisetifolia_Viti Levu"
"Casuarina equisetifolia_Viti Levu"
"Casuarina equisetifolia_Viti Levu"
"Casuarina equisetifolia_Wake"
"Casuarina equisetifolia_Weno"
"Casuarina equisetifolia_Yap"
"Casuarina equisetifolia_NA"
"Casuarina equisetifolia_NA"
"Catharanthus roseus_Fatu Hiva"
"Catharanthus roseus_Guam"
"Catharanthus roseus_Koror"
"Catharanthus roseus_Koror"
"Catharanthus roseus_Moorea"
"Catharanthus roseus_Onotoa"
"Catharanthus roseus_Pitcairn"
"Catharanthus roseus_Rota"
"Catharanthus roseus_Ua Huka"
"Catharanthus roseus_Wotje"
"Cecropia obtusifolia_Rarotonga"
"Cedrela odorata_Grande Terre"
"Cedrela odorata_Rarotonga"
"Cedrela odorata_Taveuni"
"Cedrela odorata_Upolu"
"Cedrela odorata_Viti Levu"
"Ceiba pentandra_Arno"
"Ceiba pentandra_Arno"
"Ceiba pentandra_NA"
"Ceiba pentandra_NA"
"Ceiba pentandra_Dublon"
"Ceiba pentandra_Dublon"
"Ceiba pentandra_Fatu Hiva"
"Ceiba pentandra_Jaluit"
"Ceiba pentandra_Koror"
"Ceiba pentandra_Mejit"
"Ceiba pentandra_Nauru"
"Ceiba pentandra_Nukuoro"
"Ceiba pentandra_Ofu"
"Ceiba pentandra_Pagan"
"Ceiba pentandra_Pohnpei"
"Ceiba pentandra_Rarotonga"
"Ceiba pentandra_Rota"
"Ceiba pentandra_Rotuma"
"Ceiba pentandra_Rotuma"
"Ceiba pentandra_Savai'i"
"Ceiba pentandra_Savai'i"
"Ceiba pentandra_Ta'u"
"Ceiba pentandra_Taha'a"
"Ceiba pentandra_Tahuata"
"Ceiba pentandra_Tahuata"
"Ceiba pentandra_Tinian"
"Ceiba pentandra_Tutuila"
"Ceiba pentandra_Ua Huka"
"Ceiba pentandra_Upolu"
"Ceiba pentandra_Upolu"
"Ceiba pentandra_Weno"
"Ceiba pentandra_Yap"
"Celosia argentea_Babeldaob"
"Celosia argentea_Guam"
"Celosia argentea_Koror"
"Celosia argentea_Koror"
"Celosia argentea_Koror"
"Celosia argentea_Savai'i"
"Celosia argentea_Tahuata"
"Celosia argentea_Ua Huka"
"Cenchrus brownii_Agrihan"
"Cenchrus brownii_Dublon"
"Cenchrus brownii_Enewetak"
"Cenchrus brownii_Enewetak"
"Cenchrus brownii_Enewetak"
"Cenchrus brownii_Guam"
"Cenchrus brownii_Guam"
"Cenchrus brownii_Kosrae"
"Cenchrus brownii_Kwajalein"
"Cenchrus brownii_Lukunor"
"Cenchrus brownii_Majuro"
"Cenchrus brownii_Peleliu"
"Cenchrus brownii_Rota"
"Cenchrus brownii_Tinian"
"Cenchrus brownii_Weno"
"Cenchrus brownii_Yap"
"Cenchrus brownii_Yap"
"Cenchrus ciliaris_Tahiti"
"Cenchrus ciliaris_Vanua Levu"
"Cenchrus ciliaris_Viti Levu"
"Cenchrus ciliaris_Viti Levu"
"Cenchrus echinatus_Abemama"
"Cenchrus echinatus_Angaur"
"Cenchrus echinatus_Arno"
"Cenchrus echinatus_Aur"
"Cenchrus echinatus_Baker"
"Cenchrus echinatus_Butaritari"
"Cenchrus echinatus_Butaritari"
"Cenchrus echinatus_NA"
"Cenchrus echinatus_Ebon"
"Cenchrus echinatus_Enewetak"
"Cenchrus echinatus_Enewetak"
"Cenchrus echinatus_Enewetak"
"Cenchrus echinatus_Enewetak"
"Cenchrus echinatus_Enewetak"
"Cenchrus echinatus_Enewetak"
"Cenchrus echinatus_Enewetak"
"Cenchrus echinatus_Enewetak"
"Cenchrus echinatus_Fangataufa"
"Cenchrus echinatus_Fano"
"Cenchrus echinatus_Fatu Hiva"
"Cenchrus echinatus_Fatu Hiva"
"Cenchrus echinatus_Grande Terre"
"Cenchrus echinatus_Grande Terre"
"Cenchrus echinatus_Grande Terre"
"Cenchrus echinatus_Guadalcanal"
"Cenchrus echinatus_Guadalcanal"
"Cenchrus echinatus_Guadalcanal"
"Cenchrus echinatus_Guadalcanal"
"Cenchrus echinatus_Guadalcanal"
"Cenchrus echinatus_Guam"
"Cenchrus echinatus_Guam"
"Cenchrus echinatus_Guam"
"Cenchrus echinatus_Ha'afeva"
"Cenchrus echinatus_Hiva Oa"
"Cenchrus echinatus_Huahine"
"Cenchrus echinatus_Kiritimati"
"Cenchrus echinatus_Koror"
"Cenchrus echinatus_Kwajalein"
"Cenchrus echinatus_Kwajalein"
"Cenchrus echinatus_Lifuka"
"Cenchrus echinatus_Maiana"
"Cenchrus echinatus_Majuro"
"Cenchrus echinatus_Malden"
"Cenchrus echinatus_Maupiti"
"Cenchrus echinatus_Mejit"
"Cenchrus echinatus_Moorea"
"Cenchrus echinatus_Ngedbus"
"Cenchrus echinatus_Niau"
"Cenchrus echinatus_Nuku Hiva"
"Cenchrus echinatus_Nuku Hiva"
"Cenchrus echinatus_Nuku Hiva"
"Cenchrus echinatus_Ofu"
"Cenchrus echinatus_Ofu"
"Cenchrus echinatus_Onotoa"
"Cenchrus echinatus_Onotoa"
"Cenchrus echinatus_Pagan"
"Cenchrus echinatus_Pohnpei"
"Cenchrus echinatus_Raivavae"
"Cenchrus echinatus_Rangiroa"
"Cenchrus echinatus_Rangiroa"
"Cenchrus echinatus_Rarotonga"
"Cenchrus echinatus_Rotuma"
"Cenchrus echinatus_Rurutu"
"Cenchrus echinatus_Satawan"
"Cenchrus echinatus_Savai'i"
"Cenchrus echinatus_Swains"
"Cenchrus echinatus_Ta'u"
"Cenchrus echinatus_Ta'u"
"Cenchrus echinatus_Ta'u"
"Cenchrus echinatus_Tabiteuea"
"Cenchrus echinatus_Tabiteuea"
"Cenchrus echinatus_Tabuaeran"
"Cenchrus echinatus_Taha'a"
"Cenchrus echinatus_Tahiti"
"Cenchrus echinatus_Tahiti"
"Cenchrus echinatus_Tahuata"
"Cenchrus echinatus_Tarawa"
"Cenchrus echinatus_Tarawa"
"Cenchrus echinatus_Teraina"
"Cenchrus echinatus_Tetiaroa"
"Cenchrus echinatus_Tobi"
"Cenchrus echinatus_Tobi"
"Cenchrus echinatus_Tofua"
"Cenchrus echinatus_Tofua"
"Cenchrus echinatus_Tongatapu"
"Cenchrus echinatus_Tutuila"
"Cenchrus echinatus_Ua Huka"
"Cenchrus echinatus_Upolu"
"Cenchrus echinatus_Upolu"
"Cenchrus echinatus_Upolu"
"Cenchrus echinatus_Utirik"
"Cenchrus echinatus_Vanua Levu"
"Cenchrus echinatus_Vanua Mbalavu"
"Cenchrus echinatus_Viti Levu"
"Cenchrus echinatus_Viti Levu"
"Cenchrus echinatus_Wotje"
"Cenchrus echinatus_Yap"
"Pennisetum polystachion_Babeldaob"
"Pennisetum polystachion_Babeldaob"
"Pennisetum polystachion_Butaritari"
"Pennisetum polystachion_Butaritari"
"Pennisetum polystachion_Butaritari"
"Pennisetum polystachion_Guadalcanal"
"Pennisetum polystachion_Guam"
"Pennisetum polystachion_Guam"
"Pennisetum polystachion_Guam"
"Pennisetum polystachion_Guam"
"Pennisetum polystachion_Guam"
"Pennisetum polystachion_Guam"
"Pennisetum polystachion_Guam"
"Pennisetum polystachion_Guam"
"Pennisetum polystachion_Majuro"
"Pennisetum polystachion_Koror"
"Pennisetum polystachion_Koror"
"Pennisetum polystachion_Koror"
"Pennisetum polystachion_Pohnpei"
"Pennisetum polystachion_Pohnpei"
"Pennisetum polystachion_Pohnpei"
"Pennisetum polystachion_Pohnpei"
"Pennisetum polystachion_Rota"
"Pennisetum polystachion_Rota"
"Pennisetum polystachion_Rota"
"Pennisetum polystachion_Rota"
"Pennisetum polystachion_Rota"
"Pennisetum polystachion_Saipan"
"Pennisetum polystachion_Tahiti"
"Pennisetum polystachion_Tinian"
"Pennisetum polystachion_Tinian"
"Pennisetum polystachion_Tinian"
"Pennisetum polystachion_Ulithi"
"Pennisetum polystachion_Ulithi"
"Pennisetum polystachion_Vanua Levu"
"Pennisetum polystachion_Viti Levu"
"Pennisetum polystachion_Viti Levu"
"Pennisetum polystachion_Viti Levu"
"Pennisetum polystachion_Viti Levu"
"Pennisetum polystachion_Weno"
"Pennisetum polystachion_Yanagi"
"Centella asiatica_Fais"
"Centella asiatica_Kayangel"
"Centella asiatica_Kayangel"
"Centella asiatica_Ofu"
"Centella asiatica_Olosega"
"Centella asiatica_Pis"
"Centella asiatica_Pohnpei"
"Centella asiatica_Pohnpei"
"Centella asiatica_Pohnpei"
"Centella asiatica_Ta'u"
"Centella asiatica_Tahiti"
"Centella asiatica_Tobi"
"Centella asiatica_Tobi"
"Centella asiatica_Tobi"
"Centella asiatica_Tongatapu"
"Centella asiatica_Tutuila"
"Centrosema molle_Atiu"
"Centrosema molle_Babeldaob"
"Centrosema molle_Babeldaob"
"Centrosema molle_Guam"
"Centrosema molle_Guam"
"Centrosema molle_Kaua'i"
"Centrosema molle_Koror"
"Centrosema molle_Koror"
"Centrosema molle_Maupiti"
"Centrosema molle_Niue"
"Centrosema molle_Pitcairn"
"Centrosema molle_Pohnpei"
"Centrosema molle_Raiatea"
"Centrosema molle_Rota"
"Centrosema molle_Taha'a"
"Centrosema molle_Taha'a"
"Centrosema molle_Tahiti"
"Centrosema molle_Tahiti"
"Centrosema molle_Tinian"
"Centrosema molle_Ua Huka"
"Centrosema molle_Upolu"
"Centrosema molle_Viti Levu"
"Centrosema molle_Viti Levu"
"Centrosema molle_Viti Levu"
"Centrosema molle_Viti Levu"
"Centrosema molle_Viti Levu"
"Cestrum diurnum_Guam"
"Cestrum diurnum_Guam"
"Cestrum diurnum_Guam"
"Cestrum diurnum_Guam"
"Cestrum diurnum_Guam"
"Cestrum diurnum_Guam"
"Cestrum diurnum_Guam"
"Cestrum diurnum_Guam"
"Cestrum diurnum_Guam"
"Cestrum diurnum_Guam"
"Cestrum diurnum_Guam"
"Cestrum diurnum_Guam"
"Cestrum diurnum_Guam"
"Cestrum diurnum_Lifuka"
"Cestrum diurnum_Mangaia"
"Cestrum diurnum_Rarotonga"
"Cestrum diurnum_Savai'i"
"Cestrum diurnum_Savai'i"
"Cestrum diurnum_Ta'u"
"Cestrum diurnum_Tahiti"
"Cestrum diurnum_Tahiti"
"Cestrum diurnum_Tongatapu"
"Cestrum diurnum_Tongatapu"
"Cestrum diurnum_Tongatapu"
"Cestrum diurnum_Tutuila"
"Cestrum diurnum_Tutuila"
"Cestrum diurnum_Upolu"
"Cestrum diurnum_Upolu"
"Cestrum diurnum_Upolu"
"Cestrum diurnum_Upolu"
"Cestrum diurnum_Vava'u"
"Cestrum diurnum_Vava'u"
"Cestrum diurnum_Vava'u"
"Cestrum diurnum_Viti Levu"
"Cestrum elegans_Hawai'i"
"Cestrum elegans_Kaua'i"
"Cestrum elegans_O'ahu"
"Cestrum nocturnum_Aitutaki"
"Cestrum nocturnum_Guam"
"Cestrum nocturnum_Guam"
"Cestrum nocturnum_Guam"
"Cestrum nocturnum_Likiep"
"Cestrum nocturnum_Likiep"
"Cestrum nocturnum_Mangaia"
"Cestrum nocturnum_Ovalau"
"Cestrum nocturnum_Raiatea"
"Cestrum nocturnum_Rarotonga"
"Cestrum nocturnum_Rarotonga"
"Cestrum nocturnum_Rotuma"
"Cestrum nocturnum_Ta'u"
"Cestrum nocturnum_Tahiti"
"Cestrum nocturnum_Tahiti"
"Cestrum nocturnum_Tahiti"
"Cestrum nocturnum_Tahiti"
"Cestrum nocturnum_Tubuai"
"Cestrum nocturnum_Upolu"
"Cestrum nocturnum_Upolu"
"Cestrum nocturnum_Upolu"
"Cestrum nocturnum_Upolu"
"Cestrum nocturnum_Upolu"
"Cestrum nocturnum_Upolu"
"Cestrum nocturnum_Viti Levu"
"Cestrum nocturnum_Viti Levu"
"Cestrum nocturnum_Viti Levu"
"Cestrum nocturnum_Viti Levu"
"Cestrum nocturnum_Viti Levu"
"Cestrum nocturnum_Viti Levu"
"Chamaecrista mimosoides_Koror"
"Chamaecrista mimosoides_Koror"
"Chamaecrista mimosoides_Koror"
"Chamaecrista mimosoides_Ngerkebesang"
"Chamaecrista mimosoides_Pagan"
"Chamaecrista mimosoides_Pohnpei"
"Chamaecrista mimosoides_Pohnpei"
"Chamaecrista mimosoides_Rota"
"Chamaecrista mimosoides_Tomil"
"Chamaecrista mimosoides_Viti Levu"
"Chamaecrista mimosoides_Viti Levu"
"Chamaecrista mimosoides_Viti Levu"
"Chamaecrista nictitans_Babeldaob"
"Chamaecrista nictitans_Babeldaob"
"Chamaecrista nictitans_Babeldaob"
"Chamaecrista nictitans_Guam"
"Chamaecrista nictitans_Koror"
"Chamaecrista nictitans_Koror"
"Chamaecrista nictitans_Koror"
"Chamaecrista nictitans_Koror"
"Chamaecrista nictitans_Koror"
"Chamaecrista nictitans_Niue"
"Chamaecrista nictitans_Pohnpei"
"Chamaecrista nictitans_Pohnpei"
"Chamaecrista nictitans_Pohnpei"
"Chamaecrista nictitans_Rota"
"Chamaecrista nictitans_Upolu"
"Chamaecrista nictitans_Upolu"
"Chamaecrista nictitans_Vava'u"
"Chamaecrista nictitans_Vava'u"
"Chamaecrista nictitans_Viti Levu"
"Chamaecrista nictitans_Viti Levu"
"Chamaecrista nictitans_Viti Levu"
"Chamaecrista nictitans_Viti Levu"
"Chamaecrista nictitans_Viti Levu"
"Chamaecrista nictitans_Weno"
"Chamaecrista nictitans_Weno"
"Chamaecrista nictitans_Weno"
"Chamaecrista nictitans_Weno"
"Chamaedorea seifrizii_Kaua'i"
"Chamaedorea seifrizii_O'ahu"
"Cheilocostus speciosus_Babeldaob"
"Cheilocostus speciosus_Babeldaob"
"Cheilocostus speciosus_Babeldaob"
"Cheilocostus speciosus_Babeldaob"
"Cheilocostus speciosus_Babeldaob"
"Cheilocostus speciosus_Koror"
"Cheilocostus speciosus_Koror"
"Cheilocostus speciosus_San Cristobal"
"Cheilocostus speciosus_Ndeni"
"Cheilocostus speciosus_Ngerkebesang"
"Cheilocostus speciosus_Pohnpei"
"Cheilocostus speciosus_Pohnpei"
"Cheilocostus speciosus_Pohnpei"
"Cheilocostus speciosus_Pohnpei"
"Cheilocostus speciosus_Pohnpei"
"Cheilocostus speciosus_Pohnpei"
"Cheilocostus speciosus_Rarotonga"
"Cheilocostus speciosus_Santa Isabel"
"Cheilocostus speciosus_Tutuila"
"Cheilocostus speciosus_Viti Levu"
"Cheilocostus speciosus_Viti Levu"
"Cheilocostus speciosus_Viti Levu"
"Cheilocostus speciosus_Viti Levu"
"Cheilocostus speciosus_Yap"
"Chloris barbata_Agrihan"
"Chloris barbata_Anatahan"
"Chloris barbata_Anatahan"
"Chloris barbata_Angaur"
"Chloris barbata_Babeldaob"
"Chloris barbata_Bikini"
"Chloris barbata_Bora Bora"
"Chloris barbata_Enewetak"
"Chloris barbata_Enewetak"
"Chloris barbata_Enewetak"
"Chloris barbata_Enewetak"
"Chloris barbata_Enewetak"
"Chloris barbata_Fangataufa"
"Chloris barbata_Grande Terre"
"Chloris barbata_Grande Terre"
"Chloris barbata_Guadalcanal"
"Chloris barbata_Guadalcanal"
"Chloris barbata_Guadalcanal"
"Chloris barbata_Guam"
"Chloris barbata_Guam"
"Chloris barbata_Guam"
"Chloris barbata_Guam"
"Chloris barbata_Guam"
"Chloris barbata_Huahine"
"Chloris barbata_Koror"
"Chloris barbata_Koror"
"Chloris barbata_Kwajalein"
"Chloris barbata_Majuro"
"Chloris barbata_Majuro"
"Chloris barbata_Koror"
"Chloris barbata_Koror"
"Chloris barbata_Nuku Hiva"
"Chloris barbata_Nuku Hiva"
"Chloris barbata_Nuku Hiva"
"Chloris barbata_Ofu"
"Chloris barbata_Peleliu"
"Chloris barbata_Pohnpei"
"Chloris barbata_Pohnpei"
"Chloris barbata_Pohnpei"
"Chloris barbata_Raiatea"
"Chloris barbata_Rota"
"Chloris barbata_Rota"
"Chloris barbata_Saipan"
"Chloris barbata_Saipan"
"Chloris barbata_Saipan"
"Chloris barbata_Sarigan"
"Chloris barbata_Ta'u"
"Chloris barbata_Ta'u"
"Chloris barbata_Tahiti"
"Chloris barbata_Tahiti"
"Chloris barbata_Tahiti"
"Chloris barbata_Tutuila"
"Chloris barbata_Tutuila"
"Chloris barbata_Tutuila"
"Chloris barbata_Tutuila"
"Chloris barbata_Tutuila"
"Chloris barbata_Ua Huka"
"Chloris barbata_Ulithi"
"Chloris barbata_Upolu"
"Chloris barbata_Vanua Levu"
"Chloris barbata_Viti Levu"
"Chloris barbata_Viti Levu"
"Chloris divaricata_Grande Terre"
"Chloris radiata_Guam"
"Chloris radiata_Guam"
"Chloris radiata_Guam"
"Chloris radiata_Koror"
"Chloris radiata_Koror"
"Chloris radiata_Koror"
"Chloris radiata_Kosrae"
"Chloris radiata_Rota"
"Chloris radiata_Saipan"
"Chloris radiata_Tutuila"
"Chloris virgata_Babeldaob"
"Chromolaena odorata_Babeldaob"
"Chromolaena odorata_Babeldaob"
"Chromolaena odorata_Babeldaob"
"Chromolaena odorata_Babeldaob"
"Chromolaena odorata_Babeldaob"
"Chromolaena odorata_Babeldaob"
"Chromolaena odorata_Bikini"
"Chromolaena odorata_Guam"
"Chromolaena odorata_Kosrae"
"Chromolaena odorata_Kosrae"
"Chromolaena odorata_Los Negros"
"Chromolaena odorata_Pagan"
"Chromolaena odorata_Pagan"
"Chromolaena odorata_Peleliu"
"Chromolaena odorata_Pohnpei"
"Chromolaena odorata_Pohnpei"
"Chromolaena odorata_Rota"
"Chromolaena odorata_Rota"
"Chromolaena odorata_Rota"
"Chromolaena odorata_Saipan"
"Chromolaena odorata_Tinian"
"Chromolaena odorata_Tinian"
"Chromolaena odorata_Tinian"
"Chromolaena odorata_Tinian"
"Chromolaena odorata_Weno"
"Chrysobalanus icaco_Fatu Hiva"
"Chrysobalanus icaco_Huahine"
"Chrysobalanus icaco_Nuku Hiva"
"Chrysobalanus icaco_Raiatea"
"Chrysobalanus icaco_Raiatea"
"Chrysobalanus icaco_Raiatea"
"Chrysobalanus icaco_Tahiti"
"Chrysobalanus icaco_Tahiti"
"Chrysobalanus icaco_Ua Huka"
"Chrysobalanus icaco_Viti Levu"
"Chrysobalanus icaco_Viti Levu"
"Chrysobalanus icaco_Viti Levu"
"Chrysobalanus icaco_Viti Levu"
"Chrysobalanus icaco_Viti Levu"
"Chrysobalanus icaco_Viti Levu"
"Chrysopogon aciculatus_Eua"
"Chrysopogon aciculatus_Babeldaob"
"Chrysopogon aciculatus_Babeldaob"
"Chrysopogon aciculatus_Babeldaob"
"Chrysopogon aciculatus_Babeldaob"
"Chrysopogon aciculatus_NA"
"Chrysopogon aciculatus_NA"
"Chrysopogon aciculatus_NA"
"Chrysopogon aciculatus_Fatu Hiva"
"Chrysopogon aciculatus_Fatu Hiva"
"Chrysopogon aciculatus_NA"
"Chrysopogon aciculatus_Grande Terre"
"Chrysopogon aciculatus_Guadalcanal"
"Chrysopogon aciculatus_Guam"
"Chrysopogon aciculatus_Guam"
"Chrysopogon aciculatus_Guam"
"Chrysopogon aciculatus_Guam"
"Chrysopogon aciculatus_Guam"
"Chrysopogon aciculatus_Guam"
"Chrysopogon aciculatus_Ha'afeva"
"Chrysopogon aciculatus_Huahine"
"Chrysopogon aciculatus_Koror"
"Chrysopogon aciculatus_Koror"
"Chrysopogon aciculatus_Kotu"
"Chrysopogon aciculatus_Kwajalein"
"Chrysopogon aciculatus_Lukunor"
"Chrysopogon aciculatus_Makatea"
"Chrysopogon aciculatus_San Cristobal"
"Chrysopogon aciculatus_Mohotani"
"Chrysopogon aciculatus_Nuku Hiva"
"Chrysopogon aciculatus_Pagan"
"Chrysopogon aciculatus_Pagan"
"Chrysopogon aciculatus_Pohnpei"
"Chrysopogon aciculatus_Pohnpei"
"Chrysopogon aciculatus_Raiatea"
"Chrysopogon aciculatus_Raiatea"
"Chrysopogon aciculatus_Raivavae"
"Chrysopogon aciculatus_Raivavae"
"Chrysopogon aciculatus_Rarotonga"
"Chrysopogon aciculatus_Rarotonga"
"Chrysopogon aciculatus_Rota"
"Chrysopogon aciculatus_Rotuma"
"Chrysopogon aciculatus_Rurutu"
"Chrysopogon aciculatus_Rurutu"
"Chrysopogon aciculatus_Saipan"
"Chrysopogon aciculatus_Savai'i"
"Chrysopogon aciculatus_Savai'i"
"Chrysopogon aciculatus_Savai'i"
"Chrysopogon aciculatus_Savai'i"
"Chrysopogon aciculatus_NA"
"Chrysopogon aciculatus_Swains"
"Chrysopogon aciculatus_Tahiti"
"Chrysopogon aciculatus_Tinian"
"Chrysopogon aciculatus_Tinian"
"Chrysopogon aciculatus_Tobi"
"Chrysopogon aciculatus_Tol"
"Chrysopogon aciculatus_Tomil"
"Chrysopogon aciculatus_NA"
"Chrysopogon aciculatus_Tongatapu"
"Chrysopogon aciculatus_Tutuila"
"Chrysopogon aciculatus_Tutuila"
"Chrysopogon aciculatus_Ua Huka"
"Chrysopogon aciculatus_Ulithi"
"Chrysopogon aciculatus_Ulithi"
"Chrysopogon aciculatus_Upolu"
"Chrysopogon aciculatus_Upolu"
"Chrysopogon aciculatus_Upolu"
"Chrysopogon aciculatus_Vanua Levu"
"Chrysopogon aciculatus_Viti Levu"
"Chrysopogon aciculatus_Viti Levu"
"Chrysopogon aciculatus_Viti Levu"
"Chrysopogon aciculatus_Weno"
"Chrysopogon aciculatus_Woleai"
"Chrysopogon aciculatus_Yap"
"Chrysopogon aciculatus_Yap"
"Chrysopogon aciculatus_Yap"
"Chrysopogon zizanioides_Hiva Oa"
"Chrysopogon zizanioides_Hiva Oa"
"Chrysopogon zizanioides_Mangaia"
"Chrysopogon zizanioides_Nuku Hiva"
"Chrysopogon zizanioides_NA"
"Cichorium intybus_O'ahu"
"Cinchona pubescens_Tahiti"
"Cinchona pubescens_Tahiti"
"Cinchona pubescens_Tahiti"
"Cinchona pubescens_Tahiti"
"Cinchona pubescens_Tahiti"
"Cinchona pubescens_Tahiti"
"Cinchona pubescens_Tahiti"
"Cinchona pubescens_Tahiti"
"Cinchona pubescens_Tahiti"
"Cinnamomum burmanni_Maui"
"Cinnamomum camphora_Guam"
"Cinnamomum camphora_Guam"
"Cinnamomum camphora_Moorea"
"Cinnamomum camphora_Moorea"
"Cinnamomum camphora_Rarotonga"
"Cinnamomum camphora_Rarotonga"
"Cinnamomum camphora_Rarotonga"
"Cinnamomum camphora_Ua Huka"
"Cinnamomum verum_Babeldaob"
"Cinnamomum verum_Chelbacheb"
"Cinnamomum verum_Koror"
"Cinnamomum verum_Miti'aro"
"Cinnamomum verum_Pohnpei"
"Cinnamomum verum_Pohnpei"
"Cinnamomum verum_Pohnpei"
"Cinnamomum verum_Raiatea"
"Cinnamomum verum_Rarotonga"
"Cinnamomum verum_Rarotonga"
"Cinnamomum verum_Savai'i"
"Cinnamomum verum_Savai'i"
"Cinnamomum verum_Savai'i"
"Cinnamomum verum_Tahiti"
"Cinnamomum verum_Tutuila"
"Cinnamomum verum_Tutuila"
"Cinnamomum verum_Upolu"
"Cinnamomum verum_Upolu"
"Cinnamomum verum_Upolu"
"Cinnamomum verum_Upolu"
"Cinnamomum verum_Upolu"
"Cinnamomum verum_Upolu"
"Cinnamomum verum_Ngerukabel"
"Cinnamomum verum_Vanua Levu"
"Cinnamomum verum_Vanua Levu"
"Cinnamomum verum_Vanua Levu"
"Cinnamomum verum_Vanua Levu"
"Cinnamomum verum_Viti Levu"
"Cinnamomum verum_Viti Levu"
"Cinnamomum verum_Viti Levu"
"Cinnamomum verum_Viti Levu"
"Cinnamomum verum_Viti Levu"
"Cissus rotundifolia_O'ahu"
"Cissus verticillata_Kaua'i"
"Cissus verticillata_O'ahu"
"Citharexylum caudatum_Maui"
"Citharexylum spinosum_O'ahu"
"Citharexylum spinosum_Viti Levu"
"Citharexylum spinosum_Viti Levu"
"Citharexylum spinosum_Viti Levu"
"Citrullus lanatus_Fatu Hiva"
"Citrullus lanatus_Ua Huka"
"Citrus aurantiifolia_x_Arno"
"Citrus aurantiifolia_x_Fatu Hiva"
"Citrus aurantiifolia_x_Hiva Oa"
"Citrus aurantiifolia_x_Hiva Oa"
"Citrus aurantiifolia_x_Koror"
"Citrus aurantiifolia_x_Olosega"
"Citrus aurantiifolia_x_Peleliu"
"Citrus aurantiifolia_x_Peleliu"
"Citrus aurantiifolia_x_Pohnpei"
"Citrus aurantiifolia_x_Pohnpei"
"Citrus aurantiifolia_x_Pohnpei"
"Citrus aurantiifolia_x_Pohnpei"
"Citrus aurantiifolia_x_Tahuata"
"Citrus aurantiifolia_x_Ua Huka"
"Citrus aurantiaca_Fatu Hiva"
"Citrus limon_Pohnpei"
"Arivela viscosa_Guam"
"Arivela viscosa_Guam"
"Arivela viscosa_Pohnpei"
"Arivela viscosa_Rarotonga"
"Arivela viscosa_Savai'i"
"Clerodendrum chinense_Aitutaki"
"Clerodendrum chinense_Makatea"
"Clerodendrum chinense_Olosega"
"Clerodendrum chinense_Raiatea"
"Clerodendrum chinense_Raivavae"
"Clerodendrum chinense_Rarotonga"
"Clerodendrum chinense_Ta'u"
"Clerodendrum chinense_Tutuila"
"Clerodendrum chinense_Upolu"
"Clerodendrum chinense_Upolu"
"Clerodendrum chinense_Upolu"
"Clerodendrum chinense_Upolu"
"Clerodendrum chinense_Vanua Levu"
"Clerodendrum chinense_Viti Levu"
"Clerodendrum japonicum_Kaua'i"
"Clerodendrum paniculatum_Angaur"
"Clerodendrum paniculatum_Koror"
"Clerodendrum paniculatum_Koror"
"Clerodendrum paniculatum_Koror"
"Clerodendrum paniculatum_New Ireland"
"Clerodendrum paniculatum_Pohnpei"
"Clerodendrum paniculatum_Pohnpei"
"Clerodendrum paniculatum_Viti Levu"
"Clerodendrum quadriloculare_Fefan"
"Clerodendrum quadriloculare_Fefan"
"Clerodendrum quadriloculare_Guam"
"Clerodendrum quadriloculare_Guam"
"Clerodendrum quadriloculare_Guam"
"Clerodendrum quadriloculare_Koror"
"Clerodendrum quadriloculare_Koror"
"Clerodendrum laevifolium_Kaua'i"
"Clerodendrum laevifolium_O'ahu"
"Clidemia hirta_Alofi"
"Clidemia hirta_Babeldaob"
"Clidemia hirta_Babeldaob"
"Clidemia hirta_Babeldaob"
"Clidemia hirta_Babeldaob"
"Clidemia hirta_Babeldaob"
"Clidemia hirta_Babeldaob"
"Clidemia hirta_Babeldaob"
"Clidemia hirta_Bougainville"
"Clidemia hirta_NA"
"Clidemia hirta_Kadavu"
"Clidemia hirta_Olosega"
"Clidemia hirta_Pohnpei"
"Clidemia hirta_Savai'i"
"Clidemia hirta_Taveuni"
"Clidemia hirta_Tutuila"
"Clidemia hirta_Tutuila"
"Clidemia hirta_Tutuila"
"Clidemia hirta_Tutuila"
"Clidemia hirta_Upolu"
"Clidemia hirta_Vanua Levu"
"Clidemia hirta_NA"
"Clidemia hirta_Viti Levu"
"Clidemia hirta_Viti Levu"
"Clidemia hirta_Viti Levu"
"Clidemia hirta_Viti Levu"
"Clidemia hirta_Viti Levu"
"Clidemia hirta_Viti Levu"
"Clidemia hirta_Viti Levu"
"Clidemia hirta_Viti Levu"
"Clidemia hirta_Viti Levu"
"Clidemia hirta_Viti Levu"
"Clidemia hirta_NA"
"Clitoria ternatea_Atiu"
"Clitoria ternatea_Guam"
"Clitoria ternatea_Guam"
"Clitoria ternatea_Guam"
"Clitoria ternatea_Guam"
"Clitoria ternatea_Guam"
"Clitoria ternatea_NA"
"Clitoria ternatea_Koro"
"Clitoria ternatea_Koror"
"Clitoria ternatea_Koror"
"Clitoria ternatea_Gau"
"Clitoria ternatea_Ngerkebesang"
"Clitoria ternatea_Nomuka"
"Clitoria ternatea_Pohnpei"
"Clitoria ternatea_Rarotonga"
"Clitoria ternatea_Saipan"
"Clitoria ternatea_Saipan"
"Clitoria ternatea_Saipan"
"Clitoria ternatea_Tahiti"
"Clitoria ternatea_Tanna"
"Clitoria ternatea_Tarawa"
"Clitoria ternatea_Tinian"
"Clitoria ternatea_Tinian"
"Clitoria ternatea_Tinian"
"Clitoria ternatea_Tinian"
"Clitoria ternatea_Tongatapu"
"Clitoria ternatea_Tuvuca"
"Clitoria ternatea_Vanua Mbalavu"
"Clitoria ternatea_Viti Levu"
"Clitoria ternatea_Viti Levu"
"Clitoria ternatea_Viti Levu"
"Clitoria ternatea_Viti Levu"
"Clitoria ternatea_Viti Levu"
"Clitoria ternatea_Weno"
"Clitoria ternatea_Weno"
"Clitoria ternatea_NA"
"Clusia rosea_Guam"
"Cnidoscolus aconitifolius_Kaua'i"
"Cnidoscolus aconitifolius_O'ahu"
"Coccinia grandis_Upolu"
"Coccinia grandis_Upolu"
"Coccinia grandis_Viti Levu"
"Coccinia grandis_Viti Levu"
"Coccinia grandis_Viti Levu"
"Coccinia grandis_Wake"
"Coccinia grandis_Wake"
"Coffea arabica_Erromango"
"Coffea arabica_Fatu Hiva"
"Coffea arabica_Fatu Hiva"
"Coffea arabica_Fatu Hiva"
"Coffea arabica_Fatu Hiva"
"Coffea arabica_Maupiti"
"Coffea arabica_Maupiti"
"Coffea arabica_Moorea"
"Coffea arabica_Moorea"
"Coffea arabica_Moorea"
"Coffea arabica_Moorea"
"Coffea arabica_Moorea"
"Coffea arabica_Nuku Hiva"
"Coffea arabica_Nuku Hiva"
"Coffea arabica_Nuku Hiva"
"Coffea arabica_Raivavae"
"Coffea arabica_Rarotonga"
"Coffea arabica_Rarotonga"
"Coffea arabica_Rarotonga"
"Coffea arabica_Rurutu"
"Coffea arabica_Tahiti"
"Coffea arabica_Tahiti"
"Coffea arabica_Tahuata"
"Coffea arabica_Tahuata"
"Coffea arabica_Tongatapu"
"Coffea arabica_Tongatapu"
"Coffea arabica_Upolu"
"Coffea arabica_Upolu"
"Coffea arabica_Viti Levu"
"Coffea arabica_Viti Levu"
"Coffea arabica_Viti Levu"
"Coffea arabica_Viti Levu"
"Coffea arabica_Viti Levu"
"Coffea arabica_Viti Levu"
"Coffea arabica_Viti Levu"
"Coffea arabica_Viti Levu"
"Coffea arabica_Viti Levu"
"Coffea arabica_Viti Levu"
"Coffea arabica_Viti Levu"
"Coffea arabica_Viti Levu"
"Coffea liberica_Atiu"
"Coffea liberica_Koror"
"Coffea liberica_Pohnpei"
"Coix lacryma-jobi_Koror"
"Coix lacryma-jobi_Yap"
"Colocasia esculenta_Babeldaob"
"Colocasia esculenta_Olosega"
"Colocasia esculenta_Pohnpei"
"Colocasia esculenta_Pohnpei"
"Commelina diffusa_Aitutaki"
"Commelina diffusa_Babeldaob"
"Commelina diffusa_Fatu Hiva"
"Commelina diffusa_Fatu Hiva"
"Commelina diffusa_Guam"
"Commelina diffusa_Guam"
"Commelina diffusa_Huahine"
"Commelina diffusa_Huahine"
"Commelina diffusa_Koror"
"Commelina diffusa_Makatea"
"Commelina diffusa_Koror"
"Commelina diffusa_Maupiti"
"Commelina diffusa_Maupiti"
"Commelina diffusa_San Cristobal"
"Commelina diffusa_Moorea"
"Commelina diffusa_Moorea"
"Commelina diffusa_Nu'utele"
"Commelina diffusa_Olosega"
"Commelina diffusa_Olosega"
"Commelina diffusa_Oneata"
"Commelina diffusa_Oneata"
"Commelina diffusa_Pitcairn"
"Commelina diffusa_Pohnpei"
"Commelina diffusa_Pohnpei"
"Commelina diffusa_Raivavae"
"Commelina diffusa_Rarotonga"
"Commelina diffusa_Rarotonga"
"Commelina diffusa_Rotuma"
"Commelina diffusa_Rotuma"
"Commelina diffusa_Rotuma"
"Commelina diffusa_Rurutu"
"Commelina diffusa_Savai'i"
"Commelina diffusa_Swains"
"Commelina diffusa_Ta'u"
"Commelina diffusa_Taha'a"
"Commelina diffusa_Tahiti"
"Commelina diffusa_Tahiti"
"Commelina diffusa_Tahuata"
"Commelina diffusa_Taveuni"
"Commelina diffusa_Tongatapu"
"Commelina diffusa_Ua Huka"
"Commelina diffusa_Upolu"
"Commelina diffusa_Upolu"
"Commelina diffusa_Upolu"
"Commelina diffusa_Vava'u"
"Commelina diffusa_Viti Levu"
"Commelina diffusa_Viti Levu"
"Commelina diffusa_Viti Levu"
"Commelina diffusa_Viti Levu"
"Commelina diffusa_Viti Levu"
"Commelina diffusa_Viti Levu"
"Commelina diffusa_Viti Levu"
"Commelina diffusa_Viti Levu"
"Erigeron bonariensis_Butaritari"
"Erigeron bonariensis_Eiao"
"Conyza canadensis_Babeldaob"
"Conyza canadensis_Babeldaob"
"Conyza canadensis_Babeldaob"
"Conyza canadensis_Bikini"
"Conyza canadensis_Bikini"
"Conyza canadensis_Koror"
"Conyza canadensis_Peleliu"
"Conyza canadensis_Peleliu"
"Conyza canadensis_Peleliu"
"Conyza canadensis_Peleliu"
"Conyza canadensis_Wotje"
"Corchorus aestuans_Guam"
"Corchorus aestuans_Ulithi"
"Cordia alliodora_Malakula"
"Cordia alliodora_Malakula"
"Cordia alliodora_NA"
"Cordia alliodora_Viti Levu"
"Cordia dichotoma_O'ahu"
"Bidens lanceolata_Maui"
"Cortaderia jubata_Maui"
"Cortaderia selloana_Kaua'i"
"Corynocarpus laevigatus_NA"
"Costus dubius_Kaua'i"
"Costus pulverulentus_Tutuila"
"Costus woodsonii_Kaua'i"
"Costus woodsonii_Ngerkebesang"
"Crassocephalum crepidioides_Pohnpei"
"Crassula multicava_O'ahu"
"Crassula multicava_O'ahu"
"Crassula ovata_O'ahu"
"Cratoxylum formosum_O'ahu"
"Crinum asiaticum_Angaur"
"Crinum asiaticum_NA"
"Crotalaria incana_Koror"
"Crotalaria incana_Koror"
"Crotalaria incana_Koror"
"Crotalaria incana_Pohnpei"
"Crotalaria incana_Pohnpei"
"Crotalaria incana_Tahiti"
"Crotalaria incana_Upolu"
"Crotalaria lanceolata_Nuku Hiva"
"Crotalaria micans_Atiu"
"Crotalaria micans_Aitutaki"
"Crotalaria micans_Aitutaki"
"Crotalaria micans_NA"
"Crotalaria micans_Mangaia"
"Crotalaria micans_Niue"
"Crotalaria micans_Pohnpei"
"Crotalaria micans_Savai'i"
"Crotalaria micans_Savai'i"
"Crotalaria micans_Savai'i"
"Crotalaria micans_Viti Levu"
"Crotalaria pallida_Angaur"
"Crotalaria pallida_Babeldaob"
"Crotalaria pallida_Babeldaob"
"Crotalaria pallida_Guam"
"Crotalaria pallida_Ni'ihau"
"Crotalaria pallida_Pohnpei"
"Crotalaria pallida_Pohnpei"
"Crotalaria pallida_Sarigan"
"Crotalaria retusa_Guam"
"Crotalaria retusa_Guam"
"Crotalaria retusa_Hiva Oa"
"Crotalaria retusa_Hiva Oa"
"Crotalaria retusa_Peleliu"
"Crotalaria retusa_Tahiti"
"Crotalaria retusa_Ua Huka"
"Crotalaria retusa_Yap"
"Crotalaria spectabilis_Babeldaob"
"Crotalaria spectabilis_Babeldaob"
"Crotalaria spectabilis_Babeldaob"
"Crotalaria spectabilis_Koror"
"Crotalaria spectabilis_Kosrae"
"Crotalaria spectabilis_Pohnpei"
"Crotalaria spectabilis_Weno"
"Crotalaria spectabilis_Weno"
"Cryptostegia grandiflora_Guam"
"Cryptostegia grandiflora_Kaua'i"
"Cryptostegia grandiflora_Kwajalein"
"Cryptostegia grandiflora_Niau"
"Cryptostegia grandiflora_O'ahu"
"Cryptostegia madagascariensis_Moloka'i"
"Cucumis anguria_O'ahu"
"Cuphea carthagenensis_Tahiti"
"Cuphea hyssopifolia_Pohnpei"
"Hesperocyparis arizonica_Hawai'i"
"Hesperocyparis arizonica_Maui"
"Hesperocyparis arizonica_O'ahu"
"Hesperocyparis macrocarpa_Maui"
"Cupressus sempervirens_Kaua'i"
"Cupressus sempervirens_Lana'i"
"Cupressus sempervirens_O'ahu"
"Cuscuta pentagona_Guam"
"Cuscuta pentagona_Guam"
"Cuscuta pentagona_Guam"
"Cuscuta pentagona_Guam"
"Cuscuta pentagona_Guam"
"Cuscuta pentagona_Guam"
"Cuscuta pentagona_Kadavu"
"Cuscuta pentagona_Kiritimati"
"Cuscuta pentagona_Mangaia"
"Cuscuta pentagona_Niue"
"Cuscuta pentagona_Pohnpei"
"Cuscuta pentagona_Rotuma"
"Cuscuta pentagona_Tahiti"
"Cuscuta pentagona_Tahiti"
"Cuscuta pentagona_Taveuni"
"Cuscuta pentagona_Upolu"
"Cuscuta pentagona_Upolu"
"Cuscuta pentagona_Vanua Levu"
"Cuscuta pentagona_Viti Levu"
"Cuscuta pentagona_Viti Levu"
"Cuscuta pentagona_Viti Levu"
"Cuscuta pentagona_Viti Levu"
"Cuscuta pentagona_Viti Levu"
"Cuscuta pentagona_Viti Levu"
"Cuscuta pentagona_Viti Levu"
"Cuscuta pentagona_Viti Levu"
"Cuscuta pentagona_Viti Levu"
"Cuscuta pentagona_Viti Levu"
"Cuscuta pentagona_Viti Levu"
"Cuscuta pentagona_Viti Levu"
"Cuscuta pentagona_Wake"
"Cuscuta pentagona_NA"
"Cuscuta cassytoides_Grande Terre"
"Cyanthillium cinereum_Babeldaob"
"Cyanthillium cinereum_Babeldaob"
"Cyanthillium cinereum_Butaritari"
"Cyanthillium cinereum_Fatu Hiva"
"Cyanthillium cinereum_Fatu Hiva"
"Cyanthillium cinereum_Hatuta'a"
"Cyanthillium cinereum_Kayangel"
"Cyanthillium cinereum_Koror"
"Cyanthillium cinereum_Koror"
"Cyanthillium cinereum_Kosrae"
"Cyanthillium cinereum_Kwajalein"
"Cyanthillium cinereum_Niau"
"Cyanthillium cinereum_Nukuoro"
"Cyanthillium cinereum_Ofu"
"Cyanthillium cinereum_Pohnpei"
"Cyanthillium cinereum_Pohnpei"
"Cyanthillium cinereum_Pohnpei"
"Cyanthillium cinereum_Pulo Ana"
"Cyanthillium cinereum_NA"
"Cyanthillium cinereum_Ta'u"
"Cyanthillium cinereum_Tahuata"
"Cyanthillium cinereum_Tarawa"
"Cyanthillium cinereum_Tobi"
"Cyanthillium cinereum_Wotje"
"Cyathea australis_Hawai'i"
"Cyathea cooperi_Hawai'i"
"Cyathula prostrata_Fatu Hiva"
"Cyathula prostrata_Kosrae"
"Cyathula prostrata_Kosrae"
"Cyathula prostrata_Pohnpei"
"Cyathula prostrata_Pohnpei"
"Cyathula prostrata_Pohnpei"
"Cyathula prostrata_Pohnpei"
"Cyathula prostrata_Pohnpei"
"Cyathula prostrata_Pohnpei"
"Cyathula prostrata_Ta'u"
"Cyathula prostrata_Tahiti"
"Cyathula prostrata_Ua Huka"
"Cyathula prostrata_Ua Huka"
"Cyathula prostrata_Upolu"
"Cyathula prostrata_Upolu"
"Cyclanthera pedata_O'ahu"
"Cymbopogon nardus_Kaua'i"
"Cynodon dactylon_Abemama"
"Cynodon dactylon_Aguijan"
"Cynodon dactylon_Baker"
"Cynodon dactylon_Bora Bora"
"Cynodon dactylon_Enewetak"
"Cynodon dactylon_Enewetak"
"Cynodon dactylon_Fatu Hiva"
"Cynodon dactylon_Guadalcanal"
"Cynodon dactylon_Guadalcanal"
"Cynodon dactylon_Guam"
"Cynodon dactylon_Guam"
"Cynodon dactylon_Guam"
"Cynodon dactylon_Guam"
"Cynodon dactylon_Guam"
"Cynodon dactylon_Ha'afeva"
"Cynodon dactylon_Hiva Oa"
"Cynodon dactylon_Hiva Oa"
"Cynodon dactylon_Huahine"
"Cynodon dactylon_Koror"
"Cynodon dactylon_Kotu"
"Cynodon dactylon_Kwajalein"
"Cynodon dactylon_Kwajalein"
"Cynodon dactylon_Kwajalein"
"Cynodon dactylon_Kwajalein"
"Cynodon dactylon_Makatea"
"Cynodon dactylon_Koror"
"Cynodon dactylon_Malden"
"Cynodon dactylon_Malden"
"Cynodon dactylon_Maupiti"
"Cynodon dactylon_Niau"
"Cynodon dactylon_Nuku Hiva"
"Cynodon dactylon_Nuku Hiva"
"Cynodon dactylon_Nuku Hiva"
"Cynodon dactylon_Pagan"
"Cynodon dactylon_Pagan"
"Cynodon dactylon_Pitcairn"
"Cynodon dactylon_Raivavae"
"Cynodon dactylon_Rarotonga"
"Cynodon dactylon_Rarotonga"
"Cynodon dactylon_Rotuma"
"Cynodon dactylon_Rurutu"
"Cynodon dactylon_Saipan"
"Cynodon dactylon_Saipan"
"Cynodon dactylon_Saipan"
"Cynodon dactylon_Swains"
"Cynodon dactylon_Ta'u"
"Cynodon dactylon_Tabuaeran"
"Cynodon dactylon_Taveuni"
"Cynodon dactylon_Teraina"
"Cynodon dactylon_Tinian"
"Cynodon dactylon_Toau"
"Cynodon dactylon_Toau"
"Cynodon dactylon_Tutuila"
"Cynodon dactylon_Ua Huka"
"Cynodon dactylon_Upolu"
"Cynodon dactylon_Viti Levu"
"Cynodon dactylon_Viti Levu"
"Cynodon dactylon_Viti Levu"
"Cynodon dactylon_Viti Levu"
"Cynodon dactylon_Viti Levu"
"Cynodon dactylon_Viti Levu"
"Cynodon dactylon_Wake"
"Cynodon dactylon_Weno"
"Cyperus compressus_Babeldaob"
"Cyperus compressus_Bikini"
"Cyperus compressus_Hiva Oa"
"Cyperus compressus_Koror"
"Cyperus compressus_Kosrae"
"Cyperus compressus_Kosrae"
"Cyperus compressus_Kwajalein"
"Cyperus compressus_Kwajalein"
"Cyperus cyperinus_Koror"
"Cyperus cyperinus_Ngerchong"
"Cyperus cyperinus_Olosega"
"Cyperus cyperinus_Ta'u"
"Cyperus cyperinus_Tahiti"
"Cyperus cyperoides_Kosrae"
"Cyperus cyperoides_Ma'uke"
"Cyperus difformis_Babeldaob"
"Cyperus difformis_Kosrae"
"Cyperus difformis_Kosrae"
"Cyperus difformis_Kosrae"
"Cyperus difformis_Nassau"
"Cyperus difformis_Rarotonga"
"Cyperus haspan_Babeldaob"
"Cyperus involucratus_Aitutaki"
"Cyperus involucratus_Aitutaki"
"Cyperus involucratus_Grande Terre"
"Cyperus involucratus_Guam"
"Cyperus involucratus_Guam"
"Cyperus involucratus_Guam"
"Cyperus involucratus_Koror"
"Cyperus involucratus_Koror"
"Cyperus involucratus_Koror"
"Cyperus involucratus_Mangaia"
"Cyperus involucratus_Niue"
"Cyperus involucratus_Raiatea"
"Cyperus involucratus_Rarotonga"
"Cyperus involucratus_Rarotonga"
"Cyperus involucratus_Rarotonga"
"Cyperus involucratus_Viti Levu"
"Cyperus involucratus_Viti Levu"
"Cyperus ligularis_Guam"
"Cyperus pilosus_Nuku Hiva"
"Cyperus rotundus_Eua"
"Cyperus rotundus_Abemama"
"Cyperus rotundus_Aitutaki"
"Cyperus rotundus_Angaur"
"Cyperus rotundus_Arno"
"Cyperus rotundus_Arno"
"Cyperus rotundus_Butaritari"
"Cyperus rotundus_Enewetak"
"Cyperus rotundus_Enewetak"
"Cyperus rotundus_Fatu Hiva"
"Cyperus rotundus_Guam"
"Cyperus rotundus_Guam"
"Cyperus rotundus_Ha'afeva"
"Cyperus rotundus_Jaluit"
"Cyperus rotundus_Johnston"
"Cyperus rotundus_Kotu"
"Cyperus rotundus_Kwajalein"
"Cyperus rotundus_Kwajalein"
"Cyperus rotundus_Kwajalein"
"Cyperus rotundus_Kwajalein"
"Cyperus rotundus_Kwajalein"
"Cyperus rotundus_Likiep"
"Cyperus rotundus_Maiana"
"Cyperus rotundus_Makatea"
"Cyperus rotundus_Moorea"
"Cyperus rotundus_Niau"
"Cyperus rotundus_Nuku Hiva"
"Cyperus rotundus_Nuku Hiva"
"Cyperus rotundus_Ofu"
"Cyperus rotundus_Pagan"
"Cyperus rotundus_Pagan"
"Cyperus rotundus_Palmyra"
"Cyperus rotundus_Rarotonga"
"Cyperus rotundus_Rota"
"Cyperus rotundus_Savai'i"
"Cyperus rotundus_Savai'i"
"Cyperus rotundus_Swains"
"Cyperus rotundus_Ta'u"
"Cyperus rotundus_Tahiti"
"Cyperus rotundus_Tahiti"
"Cyperus rotundus_Tahiti"
"Cyperus rotundus_Tahuata"
"Cyperus rotundus_Tarawa"
"Cyperus rotundus_Tinian"
"Cyperus rotundus_Upolu"
"Cyperus rotundus_Upolu"
"Cyperus rotundus_Upolu"
"Cyperus rotundus_Wake"
"Cyperus rotundus_Wake"
"Cyperus rotundus_Yap"
"Cyrtococcum oxyphyllum_New Britain"
"Cyrtococcum oxyphyllum_Ta'u"
"Cyrtococcum trigonum_Ta'u"
"Cyrtococcum trigonum_Upolu"
"Dacrycarpus imbricatus_Hawai'i"
"Dacrycarpus imbricatus_Viti Levu"
"Dactyloctenium aegyptium_Bikini"
"Dactyloctenium aegyptium_Chichi-jima"
"Dactyloctenium aegyptium_Fatu Hiva"
"Dactyloctenium aegyptium_Grande Terre"
"Dactyloctenium aegyptium_Hiva Oa"
"Dactyloctenium aegyptium_Kayangel"
"Dactyloctenium aegyptium_Koror"
"Dactyloctenium aegyptium_Kosrae"
"Dactyloctenium aegyptium_Kosrae"
"Dactyloctenium aegyptium_Koror"
"Dactyloctenium aegyptium_Mohotani"
"Dactyloctenium aegyptium_Nuku Hiva"
"Dactyloctenium aegyptium_Ofu"
"Dactyloctenium aegyptium_Pohnpei"
"Dactyloctenium aegyptium_Ta'u"
"Dactyloctenium aegyptium_Tarawa"
"Dactyloctenium aegyptium_Wotje"
"Dalbergia sissoo_Tahiti"
"Delonix regia_Bikini"
"Delonix regia_Koror"
"Delonix regia_Rota"
"Dentella repens_Babeldaob"
"Dentella repens_Koror"
"Dentella repens_Kosrae"
"Dentella repens_Koror"
"Dentella repens_Peleliu"
"Dentella repens_Pohnpei"
"Dentella repens_Pohnpei"
"Derris elliptica_Babeldaob"
"Derris elliptica_Dublon"
"Derris elliptica_Fefan"
"Derris elliptica_Koror"
"Derris elliptica_Koror"
"Derris elliptica_Kosrae"
"Derris elliptica_Kosrae"
"Derris elliptica_Lukunor"
"Derris elliptica_Niuatoputapu"
"Derris elliptica_Pagan"
"Derris elliptica_Pohnpei"
"Derris elliptica_Pohnpei"
"Derris elliptica_Pohnpei"
"Derris elliptica_Pohnpei"
"Derris elliptica_Pohnpei"
"Derris elliptica_Pohnpei"
"Derris elliptica_Pohnpei"
"Derris elliptica_Rarotonga"
"Derris elliptica_Rota"
"Derris elliptica_Rotuma"
"Derris elliptica_Satawan"
"Derris elliptica_Tinian"
"Derris elliptica_Udot"
"Derris elliptica_Ulalu"
"Derris elliptica_Viti Levu"
"Derris elliptica_Viti Levu"
"Derris elliptica_Viti Levu"
"Derris elliptica_Weno"
"Derris elliptica_Weno"
"Derris elliptica_Yap"
"Derris elliptica_Yap"
"Derris elliptica_Yap"
"Derris malaccensis_Atiu"
"Derris malaccensis_Bora Bora"
"Derris malaccensis_Huahine"
"Derris malaccensis_Ma'uke"
"Derris malaccensis_Maupiti"
"Derris malaccensis_Ofu"
"Derris malaccensis_Rarotonga"
"Derris malaccensis_Rarotonga"
"Derris malaccensis_Rarotonga"
"Derris malaccensis_Savai'i"
"Derris malaccensis_Taha'a"
"Derris malaccensis_Viti Levu"
"Derris malaccensis_Viti Levu"
"Desmanthus pernambucanus_Babeldaob"
"Desmanthus pernambucanus_Babeldaob"
"Desmanthus pernambucanus_Efate"
"Desmanthus pernambucanus_Grande Terre"
"Desmanthus pernambucanus_Guadalcanal"
"Desmanthus pernambucanus_Guadalcanal"
"Desmanthus pernambucanus_Guam"
"Desmanthus pernambucanus_Guam"
"Desmanthus pernambucanus_Guam"
"Desmanthus pernambucanus_Guam"
"Desmanthus pernambucanus_Guam"
"Desmanthus pernambucanus_Guam"
"Desmanthus pernambucanus_Guam"
"Desmanthus pernambucanus_Guam"
"Desmanthus pernambucanus_Guam"
"Desmanthus pernambucanus_Guam"
"Desmanthus pernambucanus_Hiva Oa"
"Desmanthus pernambucanus_Koror"
"Desmanthus pernambucanus_Koror"
"Desmanthus pernambucanus_Kosrae"
"Desmanthus pernambucanus_Kosrae"
"Desmanthus pernambucanus_Koror"
"Desmanthus pernambucanus_Nuku Hiva"
"Desmanthus pernambucanus_Nuku Hiva"
"Desmanthus pernambucanus_Nuku Hiva"
"Desmanthus pernambucanus_Rurutu"
"Desmanthus pernambucanus_Saipan"
"Desmanthus pernambucanus_Tahiti"
"Desmanthus pernambucanus_Tahiti"
"Desmanthus pernambucanus_Tahuata"
"Desmanthus pernambucanus_Tikehau"
"Desmanthus pernambucanus_Tinian"
"Desmanthus pernambucanus_Tinian"
"Desmanthus pernambucanus_Tutuila"
"Desmanthus pernambucanus_Ua Huka"
"Desmanthus pernambucanus_Wake"
"Desmanthus pernambucanus_Weno"
"Desmanthus pernambucanus_Weno"
"Desmanthus pernambucanus_Weno"
"Desmanthus pernambucanus_Weno"
"Desmanthus pernambucanus_Yap"
"Desmanthus virgatus_NA"
"Desmodium gangeticum_Babeldaob"
"Desmodium gangeticum_Babeldaob"
"Desmodium gangeticum_Mangaia"
"Desmodium gangeticum_Mangaia"
"Desmodium gangeticum_Tahiti"
"Desmodium heterocarpon_Babeldaob"
"Desmodium heterocarpon_Babeldaob"
"Desmodium heterocarpon_Babeldaob"
"Desmodium heterocarpon_Babeldaob"
"Desmodium heterocarpon_Babeldaob"
"Desmodium heterocarpon_Babeldaob"
"Desmodium heterocarpon_Babeldaob"
"Desmodium heterocarpon_Babeldaob"
"Desmodium heterocarpon_Babeldaob"
"Desmodium heterocarpon_Babeldaob"
"Desmodium heterocarpon_Babeldaob"
"Desmodium heterocarpon_Babeldaob"
"Desmodium heterocarpon_Koror"
"Desmodium heterocarpon_Koror"
"Desmodium heterocarpon_Kosrae"
"Desmodium heterocarpon_Ma'uke"
"Desmodium heterocarpon_Olosega"
"Desmodium heterocarpon_Olosega"
"Desmodium heterocarpon_Pohnpei"
"Desmodium incanum_Kwajalein"
"Desmodium incanum_Mangaia"
"Desmodium incanum_Ofu"
"Desmodium incanum_Pohnpei"
"Desmodium incanum_Ua Huka"
"Desmodium nicaraguense_Tutuila"
"Desmodium nicaraguense_Tutuila"
"Desmodium scorpiurus_Maupiti"
"Desmodium tortuosum_Kosrae"
"Desmodium tortuosum_Kosrae"
"Desmodium tortuosum_Mangaia"
"Desmodium tortuosum_Nauru"
"Desmodium tortuosum_Nauru"
"Desmodium tortuosum_Nauru"
"Desmodium tortuosum_Pitcairn"
"Desmodium tortuosum_Taveuni"
"Desmodium tortuosum_Tongatapu"
"Desmodium tortuosum_Tongatapu"
"Desmodium tortuosum_Tutuila"
"Desmodium tortuosum_Tutuila"
"Desmodium triflorum_Babeldaob"
"Desmodium triflorum_Babeldaob"
"Desmodium triflorum_Guam"
"Desmodium triflorum_Koror"
"Desmodium triflorum_Kwajalein"
"Desmodium triflorum_Koror"
"Desmodium triflorum_Ofu"
"Desmodium triflorum_Ta'u"
"Desmodium triflorum_Tahuata"
"Desmodium triflorum_Ua Huka"
"Desmodium triflorum_Upolu"
"Dichanthium annulatum_Babeldaob"
"Dichanthium caricosum_Grande Terre"
"Dieffenbachia seguine_Fatu Hiva"
"Dieffenbachia seguine_Kaua'i"
"Dieffenbachia seguine_Koror"
"Dieffenbachia seguine_Rarotonga"
"Digitalis purpurea_Hawai'i"
"Digitaria abyssinica_O'ahu"
"Digitaria ciliaris_Atiu"
"Digitaria ciliaris_Eua"
"Digitaria ciliaris_Agrihan"
"Digitaria ciliaris_Aitutaki"
"Digitaria ciliaris_Babeldaob"
"Digitaria ciliaris_Fatu Hiva"
"Digitaria ciliaris_Guam"
"Digitaria ciliaris_Guam"
"Digitaria ciliaris_Guam"
"Digitaria ciliaris_Guam"
"Digitaria ciliaris_Guam"
"Digitaria ciliaris_Guam"
"Digitaria ciliaris_Hiva Oa"
"Digitaria ciliaris_Kao"
"Digitaria ciliaris_Kwajalein"
"Digitaria ciliaris_Kwajalein"
"Digitaria ciliaris_Kwajalein"
"Digitaria ciliaris_Mehetia"
"Digitaria ciliaris_Moorea"
"Digitaria ciliaris_Ngemelis"
"Digitaria ciliaris_Nuku Hiva"
"Digitaria ciliaris_Ofu"
"Digitaria ciliaris_Hull"
"Digitaria ciliaris_Pagan"
"Digitaria ciliaris_Pagan"
"Digitaria ciliaris_Pohnpei"
"Digitaria ciliaris_Rapa"
"Digitaria ciliaris_Rarotonga"
"Digitaria ciliaris_Rarotonga"
"Digitaria ciliaris_Rarotonga"
"Digitaria ciliaris_Rarotonga"
"Digitaria ciliaris_Rarotonga"
"Digitaria ciliaris_Rarotonga"
"Digitaria ciliaris_Rota"
"Digitaria ciliaris_Saipan"
"Digitaria ciliaris_Ta'u"
"Digitaria ciliaris_Tahiti"
"Digitaria ciliaris_Tahuata"
"Digitaria ciliaris_Tinian"
"Digitaria ciliaris_Tinian"
"Digitaria ciliaris_Tinian"
"Digitaria ciliaris_Tutuila"
"Digitaria ciliaris_Tutuila"
"Digitaria ciliaris_Tutuila"
"Digitaria ciliaris_Ua Pou"
"Digitaria ciliaris_Ulithi"
"Digitaria ciliaris_Upolu"
"Digitaria ciliaris_Upolu"
"Digitaria ciliaris_Upolu"
"Digitaria ciliaris_Viti Levu"
"Digitaria ciliaris_Viti Levu"
"Digitaria ciliaris_Viti Levu"
"Digitaria ciliaris_Viti Levu"
"Digitaria ciliaris_Viti Levu"
"Digitaria ciliaris_Wotje"
"Digitaria ciliaris_Yap"
"Digitaria fuscescens_Babeldaob"
"Digitaria horizontalis_Tahiti"
"Digitaria horizontalis_Tutuila"
"Digitaria insularis_Bikini"
"Digitaria insularis_Enewetak"
"Digitaria insularis_Enewetak"
"Digitaria insularis_Kwajalein"
"Digitaria insularis_Tinian"
"Digitaria insularis_Tinian"
"Digitaria insularis_Tinian"
"Digitaria insularis_Tinian"
"Digitaria sanguinalis_Mangaia"
"Digitaria violascens_Babeldaob"
"Digitaria violascens_Guam"
"Digitaria violascens_Koror"
"Digitaria violascens_Koror"
"Digitaria violascens_Ngerkebesang"
"Digitaria violascens_Pohnpei"
"Digitaria violascens_Pohnpei"
"Digitaria violascens_Pohnpei"
"Digitaria violascens_Pohnpei"
"Digitaria violascens_Pohnpei"
"Digitaria violascens_Raiatea"
"Digitaria violascens_Raiatea"
"Digitaria violascens_Raiatea"
"Digitaria violascens_Raiatea"
"Digitaria violascens_Taha'a"
"Digitaria violascens_Taha'a"
"Digitaria violascens_Taha'a"
"Digitaria violascens_Tutuila"
"Digitaria violascens_Upolu"
"Digitaria violascens_Yap"
"Digitaria violascens_Yap"
"Dillenia suffruticosa_O'ahu"
"Dioscorea bulbifera_Aunu'u"
"Dioscorea bulbifera_Hiva Oa"
"Dioscorea bulbifera_Koror"
"Dioscorea bulbifera_Koror"
"Dioscorea bulbifera_Ofu"
"Dioscorea bulbifera_Ofu"
"Dioscorea bulbifera_Olosega"
"Dioscorea bulbifera_Olosega"
"Dioscorea bulbifera_Pohnpei"
"Dioscorea bulbifera_Pohnpei"
"Dioscorea bulbifera_Pohnpei"
"Dioscorea bulbifera_Pohnpei"
"Dioscorea bulbifera_NA"
"Dioscorea bulbifera_Ta'u"
"Dioscorea bulbifera_Ta'u"
"Dioscorea bulbifera_Tahuata"
"Dioscorea bulbifera_Tahuata"
"Dioscorea bulbifera_Tongatapu"
"Dioscorea bulbifera_Tutuila"
"Dioscorea bulbifera_Tutuila"
"Dioscorea bulbifera_Ua Huka"
"Dioscorea bulbifera_Upolu"
"Diospyros nigra_Hawai'i"
"Diospyros nigra_Kaua'i"
"Diospyros nigra_Maui"
"Diospyros nigra_O'ahu"
"Heterotis rotundifolia_Babeldaob"
"Heterotis rotundifolia_Babeldaob"
"Heterotis rotundifolia_Babeldaob"
"Heterotis rotundifolia_Babeldaob"
"Heterotis rotundifolia_Babeldaob"
"Heterotis rotundifolia_Koror"
"Heterotis rotundifolia_Kosrae"
"Heterotis rotundifolia_Kosrae"
"Heterotis rotundifolia_Moorea"
"Heterotis rotundifolia_Niue"
"Heterotis rotundifolia_Pohnpei"
"Heterotis rotundifolia_Rarotonga"
"Heterotis rotundifolia_Tahiti"
"Heterotis rotundifolia_Tutuila"
"Heterotis rotundifolia_Tutuila"
"Heterotis rotundifolia_Upolu"
"Heterotis rotundifolia_Upolu"
"Heterotis rotundifolia_Viti Levu"
"Heterotis rotundifolia_Viti Levu"
"Heterotis rotundifolia_Viti Levu"
"Dorstenia contrajerva_O'ahu"
"Dovyalis hebecarpa_Hawai'i"
"Dovyalis hebecarpa_Kaua'i"
"Dovyalis hebecarpa_Maui"
"Dovyalis hebecarpa_O'ahu"
"Drymaria cordata_Viti Levu"
"Duranta erecta_Savai'i"
"Dypsis madagascariensis_Moorea"
"Echinochloa colona_Fatu Hiva"
"Echinochloa colona_Fatu Hiva"
"Echinochloa colona_Koror"
"Echinochloa colona_Koror"
"Echinochloa colona_Kosrae"
"Echinochloa colona_Kwajalein"
"Echinochloa colona_Koror"
"Echinochloa colona_Mangaia"
"Echinochloa colona_Ngeruktabel"
"Echinochloa colona_Nuku Hiva"
"Echinochloa colona_Ofu"
"Echinochloa colona_Pohnpei"
"Echinochloa colona_Pohnpei"
"Echinochloa colona_Pohnpei"
"Echinochloa colona_Ta'u"
"Eclipta prostrata_Kosrae"
"Eclipta prostrata_Kwajalein"
"Eclipta prostrata_Kwajalein"
"Eclipta prostrata_Pohnpei"
"Eclipta prostrata_Ulithi"
"Eclipta prostrata_Yap"
"Egeria densa_Tahiti"
"Egeria densa_Tahiti"
"Egeria densa_Tahiti"
"Eichhornia crassipes_Koror"
"Eichhornia crassipes_Upolu"
"Elaeocarpus angustifolius_Grande Terre"
"Elaeocarpus angustifolius_Grande Terre"
"Elaeocarpus angustifolius_Grande Terre"
"Elaeocarpus angustifolius_Grande Terre"
"Elaeocarpus angustifolius_Grande Terre"
"Elaeocarpus angustifolius_Grande Terre"
"Elaeocarpus angustifolius_Grande Terre"
"Elaeocarpus angustifolius_Ile des Pins"
"Elaeocarpus angustifolius_Ile des Pins"
"Elaeocarpus angustifolius_Grande Terre"
"Elaeocarpus angustifolius_Rotuma"
"Elaeocarpus angustifolius_Savai'i"
"Elaeocarpus angustifolius_Viti Levu"
"Eleocharis dulcis_Babeldaob"
"Eleocharis dulcis_Pohnpei"
"Eleocharis geniculata_Angaur"
"Eleocharis geniculata_Babeldaob"
"Eleocharis geniculata_Butaritari"
"Eleocharis geniculata_Koror"
"Eleocharis geniculata_Kwajalein"
"Eleocharis geniculata_Miti'aro"
"Eleocharis geniculata_Pohnpei"
"Eleocharis geniculata_Pohnpei"
"Eleocharis geniculata_Rakahanga"
"Eleocharis geniculata_Rapa"
"Eleocharis geniculata_Rarotonga"
"Eleocharis geniculata_Tahiti"
"Elephantopus mollis_Fatu Hiva"
"Elephantopus mollis_Pohnpei"
"Elephantopus mollis_Pohnpei"
"Elephantopus mollis_Pohnpei"
"Elephantopus mollis_Rota"
"Elephantopus mollis_Rota"
"Elephantopus mollis_Tahiti"
"Elephantopus mollis_Tahuata"
"Elephantopus mollis_Tongatapu"
"Elephantopus mollis_Ua Huka"
"Elephantopus mollis_Viti Levu"
"Eleusine indica_Abemama"
"Eleusine indica_Agrihan"
"Eleusine indica_Ailinglaplap"
"Eleusine indica_Ailuk"
"Eleusine indica_Ailuk"
"Eleusine indica_Aitutaki"
"Eleusine indica_Akamaru"
"Eleusine indica_NA"
"Eleusine indica_Ana'a"
"Eleusine indica_Anatahan"
"Eleusine indica_Arno"
"Eleusine indica_Aukena"
"Eleusine indica_Babeldaob"
"Eleusine indica_Babeldaob"
"Eleusine indica_Beqa"
"Eleusine indica_Bikini"
"Eleusine indica_Bora Bora"
"Eleusine indica_Bora Bora"
"Eleusine indica_Butaritari"
"Eleusine indica_Butaritari"
"Eleusine indica_Caroline"
"Eleusine indica_Eauripik"
"Eleusine indica_Ebon"
"Eleusine indica_Ebon"
"Eleusine indica_Eiao"
"Eleusine indica_Enewetak"
"Eleusine indica_Enewetak"
"Eleusine indica_Enewetak"
"Eleusine indica_Enewetak"
"Eleusine indica_Enewetak"
"Eleusine indica_Enewetak"
"Eleusine indica_Enewetak"
"Eleusine indica_Enewetak"
"Eleusine indica_Fais"
"Eleusine indica_Fakaofo"
"Eleusine indica_Fatu Hiva"
"Eleusine indica_Fatu Hiva"
"Eleusine indica_Fatu Hiva"
"Eleusine indica_Fatu Hiva"
"Eleusine indica_NA"
"Eleusine indica_NA"
"Eleusine indica_NA"
"Eleusine indica_Futuna"
"Eleusine indica_Grande Terre"
"Eleusine indica_Grande Terre"
"Eleusine indica_Guadalcanal"
"Eleusine indica_Guadalcanal"
"Eleusine indica_Guadalcanal"
"Eleusine indica_Guadalcanal"
"Eleusine indica_Guam"
"Eleusine indica_Guam"
"Eleusine indica_Guam"
"Eleusine indica_Guam"
"Eleusine indica_Guam"
"Eleusine indica_Guam"
"Eleusine indica_Guam"
"Eleusine indica_Guam"
"Eleusine indica_Guam"
"Eleusine indica_Guam"
"Eleusine indica_Guam"
"Eleusine indica_Ha'afeva"
"Eleusine indica_Hiva Oa"
"Eleusine indica_Hiva Oa"
"Eleusine indica_Hiva Oa"
"Eleusine indica_Hiva Oa"
"Eleusine indica_Huahine"
"Eleusine indica_Huahine"
"Eleusine indica_Huahine"
"Eleusine indica_Ifalik"
"Eleusine indica_Ifalik"
"Eleusine indica_Ifalik"
"Eleusine indica_Jaluit"
"Eleusine indica_Jarvis"
"Eleusine indica_Jemo"
"Eleusine indica_Johnston"
"Eleusine indica_Johnston"
"Eleusine indica_Johnston"
"Eleusine indica_Kanton"
"Eleusine indica_Kanton"
"Eleusine indica_Kanton"
"Eleusine indica_Kao"
"Eleusine indica_Kapingamarangi"
"Eleusine indica_Kayangel"
"Eleusine indica_Kiritimati"
"Eleusine indica_Kiritimati"
"Eleusine indica_Kiritimati"
"Eleusine indica_Kiritimati"
"Eleusine indica_Koror"
"Eleusine indica_Koror"
"Eleusine indica_Koror"
"Eleusine indica_Koror"
"Eleusine indica_Koror"
"Eleusine indica_Koror"
"Eleusine indica_Kosrae"
"Eleusine indica_Kosrae"
"Eleusine indica_Kosrae"
"Eleusine indica_Kosrae"
"Eleusine indica_Kosrae"
"Eleusine indica_Kwajalein"
"Eleusine indica_Kwajalein"
"Eleusine indica_Kwajalein"
"Eleusine indica_Kwajalein"
"Eleusine indica_Kwajalein"
"Eleusine indica_Lae"
"Eleusine indica_Likiep"
"Eleusine indica_Likiep"
"Eleusine indica_Lukunor"
"Eleusine indica_Lukunor"
"Eleusine indica_Maiana"
"Eleusine indica_Majuro"
"Eleusine indica_Majuro"
"Eleusine indica_Majuro"
"Eleusine indica_Makatea"
"Eleusine indica_Koror"
"Eleusine indica_Koror"
"Eleusine indica_Koror"
"Eleusine indica_Malden"
"Eleusine indica_Malden"
"Eleusine indica_Mangaia"
"Eleusine indica_Mangareva"
"Eleusine indica_Matuku"
"Eleusine indica_Beqa"
"Eleusine indica_Mehetia"
"Eleusine indica_Mejit"
"Eleusine indica_Merir"
"Eleusine indica_Merir"
"Eleusine indica_Merir"
"Eleusine indica_San Cristobal"
"Eleusine indica_Mili"
"Eleusine indica_Mokil"
"Eleusine indica_Moorea"
"Eleusine indica_Moorea"
"Eleusine indica_Mopelia"
"Eleusine indica_Namoluk"
"Eleusine indica_Namonuito"
"Eleusine indica_Namonuito"
"Eleusine indica_Namorik"
"Eleusine indica_Nauru"
"Eleusine indica_Gau"
"Eleusine indica_Ngemelis"
"Eleusine indica_Ngerkebesang"
"Eleusine indica_Nikumaroro"
"Eleusine indica_Niue"
"Eleusine indica_Nomwin"
"Eleusine indica_Nomwin"
"Eleusine indica_Nonouti"
"Eleusine indica_Nuku Hiva"
"Eleusine indica_Nuku Hiva"
"Eleusine indica_Nukunonu"
"Eleusine indica_Ofu"
"Eleusine indica_Ofu"
"Eleusine indica_Ofu"
"Eleusine indica_Ofu"
"Eleusine indica_Ontong Java"
"Eleusine indica_Hull"
"Eleusine indica_Hull"
"Eleusine indica_Ovalau"
"Eleusine indica_Pagan"
"Eleusine indica_Palmyra"
"Eleusine indica_Palmyra"
"Eleusine indica_Palmyra"
"Eleusine indica_Pingelap"
"Eleusine indica_Pitcairn"
"Eleusine indica_Pitcairn"
"Eleusine indica_Pohnpei"
"Eleusine indica_Pohnpei"
"Eleusine indica_Pohnpei"
"Eleusine indica_Pohnpei"
"Eleusine indica_Pohnpei"
"Eleusine indica_Pohnpei"
"Eleusine indica_Pohnpei"
"Eleusine indica_Pulo Ana"
"Eleusine indica_Qamea"
"Eleusine indica_Raiatea"
"Eleusine indica_Raiatea"
"Eleusine indica_Raiatea"
"Eleusine indica_Raivavae"
"Eleusine indica_Raivavae"
"Eleusine indica_Raoul"
"Eleusine indica_Rapa"
"Eleusine indica_Rapa"
"Eleusine indica_Rapa"
"Eleusine indica_Rapa"
"Eleusine indica_Rapa"
"Eleusine indica_Rapa"
"Eleusine indica_Rapa"
"Eleusine indica_Rapa"
"Eleusine indica_Raroia"
"Eleusine indica_Rarotonga"
"Eleusine indica_Rarotonga"
"Eleusine indica_Rimatara"
"Eleusine indica_Rota"
"Eleusine indica_Rota"
"Eleusine indica_Rota"
"Eleusine indica_Rotuma"
"Eleusine indica_Rurutu"
"Eleusine indica_Rurutu"
"Eleusine indica_Saipan"
"Eleusine indica_Saipan"
"Eleusine indica_Sarigan"
"Eleusine indica_Satawan"
"Eleusine indica_Satawan"
"Eleusine indica_Savai'i"
"Eleusine indica_Savai'i"
"Eleusine indica_Savai'i"
"Eleusine indica_Siis"
"Eleusine indica_Siis"
"Eleusine indica_NA"
"Eleusine indica_Swains"
"Eleusine indica_Swains"
"Eleusine indica_Swains"
"Eleusine indica_Ta'u"
"Eleusine indica_Ta'u"
"Eleusine indica_Ta'u"
"Eleusine indica_Tabiteuea"
"Eleusine indica_Tabuaeran"
"Eleusine indica_Tabuaeran"
"Eleusine indica_Tabuaeran"
"Eleusine indica_Tabuaeran"
"Eleusine indica_Taha'a"
"Eleusine indica_Tahiti"
"Eleusine indica_Tahiti"
"Eleusine indica_Tahiti"
"Eleusine indica_Tahiti"
"Eleusine indica_Tahiti"
"Eleusine indica_Tahiti"
"Eleusine indica_Tahiti"
"Eleusine indica_Tahuata"
"Eleusine indica_Takapoto"
"Eleusine indica_Tanna"
"Eleusine indica_Taravai"
"Eleusine indica_Taravai"
"Eleusine indica_Taravai"
"Eleusine indica_Tarawa"
"Eleusine indica_Tarawa"
"Eleusine indica_Taveuni"
"Eleusine indica_Tepoto"
"Eleusine indica_Teraina"
"Eleusine indica_Teraina"
"Eleusine indica_Teraina"
"Eleusine indica_Tetiaroa"
"Eleusine indica_Tikehau"
"Eleusine indica_Tinian"
"Eleusine indica_Tinian"
"Eleusine indica_Tinian"
"Eleusine indica_Tobi"
"Eleusine indica_Tobi"
"Eleusine indica_Tobi"
"Eleusine indica_Tongatapu"
"Eleusine indica_Tongatapu"
"Eleusine indica_Tubuai"
"Eleusine indica_Tubuai"
"Eleusine indica_Tubuai"
"Eleusine indica_Tubuai"
"Eleusine indica_Tubuai"
"Eleusine indica_Tutuila"
"Eleusine indica_Tutuila"
"Eleusine indica_Tutuila"
"Eleusine indica_Tutuila"
"Eleusine indica_Ua Huka"
"Eleusine indica_Ua Pou"
"Eleusine indica_Ua Pou"
"Eleusine indica_Ujae"
"Eleusine indica_Ujelang"
"Eleusine indica_Ulithi"
"Eleusine indica_Ulithi"
"Eleusine indica_Upolu"
"Eleusine indica_Upolu"
"Eleusine indica_Upolu"
"Eleusine indica_Upolu"
"Eleusine indica_Upolu"
"Eleusine indica_Upolu"
"Eleusine indica_Upolu"
"Eleusine indica_Utirik"
"Eleusine indica_Utirik"
"Eleusine indica_Utirik"
"Eleusine indica_Efate"
"Eleusine indica_Vava'u"
"Eleusine indica_Viti Levu"
"Eleusine indica_Viti Levu"
"Eleusine indica_Viti Levu"
"Eleusine indica_Viti Levu"
"Eleusine indica_Viti Levu"
"Eleusine indica_Viti Levu"
"Eleusine indica_Viti Levu"
"Eleusine indica_Viti Levu"
"Eleusine indica_Viti Levu"
"Eleusine indica_Viti Levu"
"Eleusine indica_Viti Levu"
"Eleusine indica_Viti Levu"
"Eleusine indica_Wake"
"Eleusine indica_Wake"
"Eleusine indica_Wake"
"Eleusine indica_Wake"
"Eleusine indica_Woleai"
"Eleusine indica_Woleai"
"Eleusine indica_Wotho"
"Eleusine indica_Wotje"
"Eleusine indica_Yap"
"Eleusine indica_Yap"
"Eleusine indica_Yap"
"Eleutheranthera ruderalis_Ofu"
"Eleutheranthera ruderalis_Tongatapu"
"Emilia fosbergii_Rapa"
"Emilia fosbergii_Ua Huka"
"Emilia sonchifolia_Babeldaob"
"Emilia sonchifolia_Fatu Hiva"
"Emilia sonchifolia_Koror"
"Emilia sonchifolia_Pohnpei"
"Emilia sonchifolia_Rapa"
"Episcia cupreata_Koror"
"Episcia reptans_Ngerkebesang"
"Episcia reptans_Pohnpei"
"Episcia reptans_Pohnpei"
"Eragrostis amabilis_Butaritari"
"Eragrostis amabilis_Hiva Oa"
"Eragrostis amabilis_Koror"
"Eragrostis amabilis_Koror"
"Eragrostis amabilis_Kosrae"
"Eragrostis amabilis_Mehetia"
"Eragrostis amabilis_Ngerchong"
"Eragrostis amabilis_Ofu"
"Eragrostis amabilis_Pohnpei"
"Eragrostis amabilis_Pulo Ana"
"Eragrostis amabilis_Savai'i"
"Eragrostis amabilis_Tahiti"
"Eragrostis amabilis_Tarawa"
"Eragrostis amabilis_Toau"
"Eragrostis amabilis_Tobi"
"Eragrostis amabilis_Ua Huka"
"Eragrostis amabilis_Wotje"
"Eragrostis amabilis_Wotje"
"Eragrostis atrovirens_Babeldaob"
"Eragrostis atrovirens_Babeldaob"
"Eragrostis atrovirens_Babeldaob"
"Eragrostis atrovirens_Babeldaob"
"Eragrostis atrovirens_Babeldaob"
"Eragrostis brownii_Babeldaob"
"Eragrostis brownii_Kiritimati"
"Eragrostis ciliaris_Guam"
"Eragrostis elongata_Grande Terre"
"Eragrostis pectinacea_Kosrae"
"Eragrostis pilosa_Babeldaob"
"Eragrostis unioloides_Pohnpei"
"Erechtites hieraciifolia_Babeldaob"
"Erigeron bellioides_Angaur"
"Erigeron bellioides_Babeldaob"
"Erigeron bellioides_Koror"
"Erigeron bellioides_Kwajalein"
"Erigeron bellioides_Kwajalein"
"Erigeron bellioides_Ngemelis"
"Erigeron bellioides_Peleliu"
"Erigeron karvinskianus_Viti Levu"
"Erigeron karvinskianus_Viti Levu"
"Eriobotrya japonica_Guam"
"Eriobotrya japonica_Rarotonga"
"Eriobotrya japonica_Rarotonga"
"Eriobotrya japonica_Tahiti"
"Eriobotrya japonica_Tongatapu"
"Eriobotrya japonica_Tongatapu"
"Eriobotrya japonica_Ua Huka"
"Eriochloa procera_Koror"
"Erythrina sigmoidea_Kaua'i"
"Erythrina speciosa_Kaua'i"
"Erythrina speciosa_O'ahu"
"Escallonia rubra_Hawai'i"
"Escallonia rubra_O'ahu"
"Eucalyptus amplifolia_Hawai'i"
"Corymbia torelliana_Hawai'i"
"Corymbia torelliana_Kaua'i"
"Corymbia torelliana_Ua Huka"
"Eugenia brasiliensis_Maui"
"Eugenia brasiliensis_O'ahu"
"Eugenia uniflora_Aitutaki"
"Eugenia uniflora_Fatu Hiva"
"Eugenia uniflora_Guam"
"Eugenia uniflora_Guam"
"Eugenia uniflora_Hiva Oa"
"Eugenia uniflora_Koror"
"Eugenia uniflora_Maupiti"
"Eugenia uniflora_Moorea"
"Eugenia uniflora_Moorea"
"Eugenia uniflora_Nuku Hiva"
"Eugenia uniflora_Nuku Hiva"
"Eugenia uniflora_Rarotonga"
"Eugenia uniflora_Rurutu"
"Eugenia uniflora_Savai'i"
"Eugenia uniflora_Tahiti"
"Eugenia uniflora_Tahiti"
"Eugenia uniflora_Tubuai"
"Eugenia uniflora_Ua Huka"
"Eugenia uniflora_Upolu"
"Eugenia uniflora_Upolu"
"Eugenia uniflora_Upolu"
"Eugenia uniflora_Upolu"
"Euphorbia heterophylla_Guam"
"Euphorbia heterophylla_Hawai'i"
"Euphorbia heterophylla_Kwajalein"
"Euphorbia heterophylla_Ngercheu"
"Euphorbia heterophylla_Olosega"
"Euphorbia heterophylla_Peleliu"
"Euphorbia heterophylla_Rota"
"Euphorbia heterophylla_Ta'u"
"Euphorbia heterophylla_Ua Huka"
"Euphorbia heterophylla_Ua Huka"
"Euphorbia graminea_Ngercheu"
"Euphorbia heterophylla_Butaritari"
"Euphorbia heterophylla_Guam"
"Euphorbia heterophylla_Guam"
"Euphorbia heterophylla_Tarawa"
"Euphorbia heterophylla_Upolu"
"Euphorbia hirta_Babeldaob"
"Euphorbia hirta_Babeldaob"
"Euphorbia hirta_Butaritari"
"Euphorbia hirta_Guam"
"Euphorbia hirta_Hatuta'a"
"Euphorbia hirta_Hiva Oa"
"Euphorbia hirta_Hiva Oa"
"Euphorbia hirta_Hiva Oa"
"Euphorbia hirta_Hiva Oa"
"Euphorbia hirta_Koror"
"Euphorbia hirta_Koror"
"Euphorbia hirta_Kosrae"
"Euphorbia hirta_Kwajalein"
"Euphorbia hirta_Majuro"
"Euphorbia hirta_Moorea"
"Euphorbia hirta_Niau"
"Euphorbia hirta_Ofu"
"Euphorbia hirta_Pohnpei"
"Euphorbia hirta_Rangiroa"
"Euphorbia hirta_Rarotonga"
"Euphorbia hirta_Ta'u"
"Euphorbia hirta_Ta'u"
"Euphorbia hirta_Tarawa"
"Euphorbia hirta_Tobi"
"Euphorbia hirta_Ua Huka"
"Euphorbia hypericifolia_Bikini"
"Euphorbia hypericifolia_Butaritari"
"Euphorbia hypericifolia_Kayangel"
"Euphorbia hypericifolia_Kosrae"
"Euphorbia hypericifolia_Kwajalein"
"Euphorbia hypericifolia_Ofu"
"Euphorbia hypericifolia_Ofu"
"Euphorbia hypericifolia_Peleliu"
"Euphorbia hypericifolia_Pohnpei"
"Euphorbia hypericifolia_Pohnpei"
"Euphorbia hypericifolia_Tutuila"
"Euphorbia hypericifolia_Tutuila"
"Euphorbia hyssopifolia_Kwajalein"
"Euphorbia hyssopifolia_Tutuila"
"Euphorbia ingens_O'ahu"
"Euphorbia peplus_Tongatapu"
"Euphorbia prostrata_Butaritari"
"Euphorbia prostrata_Guam"
"Euphorbia prostrata_Kosrae"
"Euphorbia prostrata_Kosrae"
"Euphorbia prostrata_Kwajalein"
"Euphorbia prostrata_Lehua"
"Euphorbia prostrata_Malden"
"Euphorbia prostrata_Malden"
"Euphorbia prostrata_Ngchelobel"
"Euphorbia prostrata_Nuku Hiva"
"Euphorbia prostrata_Nukuoro"
"Euphorbia prostrata_Rota"
"Euphorbia prostrata_Tahiti"
"Euphorbia prostrata_Tarawa"
"Euphorbia prostrata_Tinian"
"Euphorbia prostrata_Ua Huka"
"Euphorbia prostrata_Wotje"
"Euphorbia stenoclada_Kaua'i"
"Euphorbia thymifolia_Fatu Hiva"
"Euphorbia thymifolia_Kiritimati"
"Euphorbia thymifolia_Kosrae"
"Euphorbia thymifolia_Kosrae"
"Euphorbia thymifolia_Kwajalein"
"Euphorbia thymifolia_Ngchus"
"Euphorbia thymifolia_Pohnpei"
"Euphorbia thymifolia_Saipan"
"Euphorbia thymifolia_Ta'u"
"Euphorbia thymifolia_Tahiti"
"Euphorbia tirucalli_NA"
"Euphorbia tirucalli_Ua Huka"
"Eustachys petraea_Angaur"
"Eustachys petraea_Guam"
"Eustachys petraea_Kiritimati"
"Euterpe oleracea_O'ahu"
"Paraserianthes falcataria_Babeldaob"
"Paraserianthes falcataria_Fatu Hiva"
"Paraserianthes falcataria_Fatu Hiva"
"Paraserianthes falcataria_Grande Terre"
"Paraserianthes falcataria_Ma'uke"
"Paraserianthes falcataria_Grande Terre"
"Paraserianthes falcataria_Grande Terre"
"Paraserianthes falcataria_Pohnpei"
"Paraserianthes falcataria_Pohnpei"
"Paraserianthes falcataria_Raiatea"
"Paraserianthes falcataria_Rurutu"
"Paraserianthes falcataria_Savai'i"
"Paraserianthes falcataria_Savai'i"
"Paraserianthes falcataria_Tahiti"
"Paraserianthes falcataria_Tahiti"
"Paraserianthes falcataria_Ua Huka"
"Paraserianthes falcataria_Upolu"
"Paraserianthes falcataria_Upolu"
"Fallopia convolvulus_Grande Terre"
"Ficus benghalensis_Nauru"
"Ficus benghalensis_Rotuma"
"Ficus benghalensis_Tahiti"
"Ficus benghalensis_Upolu"
"Ficus benghalensis_Viti Levu"
"Ficus benjamina_Lifuka"
"Ficus benjamina_New Georgia"
"Ficus benjamina_Ngerchong"
"Ficus benjamina_Pohnpei"
"Ficus benjamina_Tahiti"
"Ficus benjamina_Tahiti"
"Ficus benjamina_Tarawa"
"Ficus benjamina_Tongatapu"
"Ficus benjamina_Upolu"
"Ficus benjamina_Vanua Levu"
"Ficus elastica_Dublon"
"Ficus elastica_Efate"
"Ficus elastica_Koror"
"Ficus elastica_Koror"
"Ficus elastica_Oeno"
"Ficus elastica_Pohnpei"
"Ficus elastica_Pohnpei"
"Ficus elastica_Rarotonga"
"Ficus elastica_Upolu"
"Ficus elastica_Viti Levu"
"Ficus macrophylla_Rarotonga"
"Ficus macrophylla_Rarotonga"
"Ficus microcarpa_Angaur"
"Ficus microcarpa_Angaur"
"Ficus microcarpa_Angaur"
"Ficus microcarpa_Babeldaob"
"Ficus microcarpa_Babeldaob"
"Ficus microcarpa_Chelbacheb"
"Ficus microcarpa_Dublon"
"Ficus microcarpa_Koror"
"Ficus microcarpa_Koror"
"Ficus microcarpa_Koror"
"Ficus microcarpa_Koror"
"Ficus microcarpa_Mecherchar"
"Ficus microcarpa_Ngchelobel"
"Ficus microcarpa_Ngeanges"
"Ficus microcarpa_Ngeanges"
"Ficus microcarpa_Ngerchong"
"Ficus microcarpa_Ngerkebesang"
"Ficus microcarpa_Ngerukuid"
"Ficus microcarpa_Peleliu"
"Ficus microcarpa_Peleliu"
"Ficus microcarpa_Peleliu"
"Ficus microcarpa_Tahiti"
"Ficus microcarpa_Tahiti"
"Ficus microcarpa_Tahiti"
"Ficus microcarpa_Tol"
"Ficus microcarpa_Ulalu"
"Ficus microcarpa_Ulong"
"Ficus microcarpa_Ngerukabel"
"Ficus microcarpa_Ngerukabel"
"Ficus microcarpa_Ngerukabel"
"Ficus microcarpa_Ngerukabel"
"Ficus microcarpa_Wake"
"Ficus microcarpa_Weno"
"Ficus microcarpa_Weno"
"Ficus microcarpa_Weno"
"Ficus microcarpa_Weno"
"Ficus natalensis_O'ahu"
"Ficus religiosa_Kaua'i"
"Ficus rubiginosa_Rarotonga"
"Filicium decipiens_Ua Huka"
"Fimbristylis autumnalis_Babeldaob"
"Fimbristylis autumnalis_Tutuila"
"Fimbristylis littoralis_Babeldaob"
"Fimbristylis littoralis_Koror"
"Fimbristylis littoralis_Kosrae"
"Fimbristylis littoralis_Pohnpei"
"Flacourtia jangomas_Rarotonga"
"Flacourtia jangomas_Rarotonga"
"Flacourtia jangomas_Ta'u"
"Flacourtia jangomas_Tahiti"
"Flacourtia rukam_Angaur"
"Flacourtia rukam_Angaur"
"Flacourtia rukam_Angaur"
"Flacourtia rukam_Angaur"
"Flacourtia rukam_Aulupse'el"
"Flacourtia rukam_Babeldaob"
"Flacourtia rukam_Babeldaob"
"Flacourtia rukam_Babeldaob"
"Flacourtia rukam_Babeldaob"
"Flacourtia rukam_Babeldaob"
"Flacourtia rukam_Chelbacheb"
"Flacourtia rukam_NA"
"Flacourtia rukam_NA"
"Flacourtia rukam_NA"
"Flacourtia rukam_NA"
"Flacourtia rukam_Dublon"
"Flacourtia rukam_Dublon"
"Flacourtia rukam_Dublon"
"Flacourtia rukam_Erromango"
"Flacourtia rukam_Fefan"
"Flacourtia rukam_Koror"
"Flacourtia rukam_Koror"
"Flacourtia rukam_Koror"
"Flacourtia rukam_Koror"
"Flacourtia rukam_Ngeruktabel"
"Flacourtia rukam_Ngerkebesang"
"Flacourtia rukam_Niuatoputapu"
"Flacourtia rukam_Ofu"
"Flacourtia rukam_Ofu"
"Flacourtia rukam_Olosega"
"Flacourtia rukam_Olosega"
"Flacourtia rukam_Olosega"
"Flacourtia rukam_Olosega"
"Flacourtia rukam_Pohnpei"
"Flacourtia rukam_Pohnpei"
"Flacourtia rukam_Pohnpei"
"Flacourtia rukam_Pohnpei"
"Flacourtia rukam_Rotuma"
"Flacourtia rukam_Rotuma"
"Flacourtia rukam_Rotuma"
"Flacourtia rukam_Santa Isabel"
"Flacourtia rukam_Savai'i"
"Flacourtia rukam_Ta'u"
"Flacourtia rukam_Ta'u"
"Flacourtia rukam_Ta'u"
"Flacourtia rukam_Ta'u"
"Flacourtia rukam_Ta'u"
"Flacourtia rukam_Ta'u"
"Flacourtia rukam_Tol"
"Flacourtia rukam_Tutuila"
"Flacourtia rukam_Tutuila"
"Flacourtia rukam_Tutuila"
"Flacourtia rukam_Tutuila"
"Flacourtia rukam_Tutuila"
"Flacourtia rukam_Tutuila"
"Flacourtia rukam_Tutuila"
"Flacourtia rukam_Tutuila"
"Flacourtia rukam_Tutuila"
"Flacourtia rukam_Tutuila"
"Flacourtia rukam_Upolu"
"Flacourtia rukam_Upolu"
"Flacourtia rukam_Upolu"
"Flacourtia rukam_Upolu"
"Flacourtia rukam_Upolu"
"Flacourtia rukam_Upolu"
"Flacourtia rukam_Upolu"
"Flacourtia rukam_Upolu"
"Flacourtia rukam_Upolu"
"Flacourtia rukam_Upolu"
"Flacourtia rukam_Upolu"
"Flacourtia rukam_Upolu"
"Flacourtia rukam_Upolu"
"Flacourtia rukam_Upolu"
"Flacourtia rukam_Upolu"
"Flacourtia rukam_Upolu"
"Flacourtia rukam_Upolu"
"Flacourtia rukam_Ngerukabel"
"Flacourtia rukam_Viti Levu"
"Flacourtia rukam_Viti Levu"
"Flacourtia rukam_Viti Levu"
"Flacourtia rukam_Weno"
"Flacourtia rukam_Weno"
"Flacourtia rukam_Weno"
"Flacourtia rukam_Weno"
"Flemingia macrophylla_Kosrae"
"Flemingia macrophylla_Savai'i"
"Flemingia macrophylla_Tahiti"
"Flemingia macrophylla_Tongatapu"
"Flemingia macrophylla_Tutuila"
"Flemingia macrophylla_Tutuila"
"Flemingia macrophylla_Viti Levu"
"Flemingia macrophylla_Viti Levu"
"Flemingia strobilifera_Atiu"
"Flemingia strobilifera_Angaur"
"Flemingia strobilifera_Babeldaob"
"Flemingia strobilifera_Babeldaob"
"Flemingia strobilifera_Grande Terre"
"Flemingia strobilifera_Grande Terre"
"Flemingia strobilifera_Guam"
"Flemingia strobilifera_Guam"
"Flemingia strobilifera_Guam"
"Flemingia strobilifera_Guam"
"Flemingia strobilifera_Guam"
"Flemingia strobilifera_Guam"
"Flemingia strobilifera_Guam"
"Flemingia strobilifera_Guam"
"Flemingia strobilifera_Huahine"
"Flemingia strobilifera_Koror"
"Flemingia strobilifera_Koror"
"Flemingia strobilifera_Ngerkebesang"
"Flemingia strobilifera_Ngerkebesang"
"Flemingia strobilifera_Ngerkebesang"
"Flemingia strobilifera_Ngerkebesang"
"Flemingia strobilifera_Nuku Hiva"
"Flemingia strobilifera_Rarotonga"
"Flemingia strobilifera_Taha'a"
"Flemingia strobilifera_Tongatapu"
"Flemingia strobilifera_Ua Huka"
"Flemingia strobilifera_Yap"
"Laportea interrupta_Nuku Hiva"
"Laportea interrupta_Pohnpei"
"Laportea interrupta_Ta'u"
"Laportea interrupta_Ta'u"
"Laportea interrupta_Tahuata"
"Laportea interrupta_Tutuila"
"Laportea interrupta_Tutuila"
"Laportea interrupta_Upolu"
"Foeniculum vulgare_Raiatea"
"Frangula californica_Hawai'i"
"Fuirena umbellata_Babeldaob"
"Fuirena umbellata_Babeldaob"
"Fuirena umbellata_Koror"
"Fuirena umbellata_Koror"
"Fuirena umbellata_Pohnpei"
"Funtumia elastica_Savai'i"
"Funtumia elastica_Savai'i"
"Funtumia elastica_Upolu"
"Funtumia elastica_Upolu"
"Funtumia elastica_Upolu"
"Funtumia elastica_Upolu"
"Funtumia elastica_Upolu"
"Funtumia elastica_Upolu"
"Furcraea foetida_Eua"
"Furcraea foetida_Ovalau"
"Furcraea foetida_Ovalau"
"Furcraea foetida_Ovalau"
"Furcraea foetida_Tongatapu"
"Furcraea foetida_Viti Levu"
"Furcraea foetida_Viti Levu"
"Furcraea foetida_Viti Levu"
"Furcraea foetida_Viti Levu"
"Furcraea foetida_Viti Levu"
"Furcraea foetida_Viti Levu"
"Furcraea foetida_Viti Levu"
"Furcraea foetida_Viti Levu"
"Furcraea hexapetala_Savai'i"
"Gaillardia pulchella_Ma'uke"
"Galium aparine_Moloka'i"
"Gamochaeta americana_Maui"
"Garcinia xanthochymus_Hawai'i"
"Garcinia xanthochymus_Kaua'i"
"Garcinia xanthochymus_Maui"
"Garcinia xanthochymus_O'ahu"
"Gliricidia sepium_Guam"
"Gliricidia sepium_Koror"
"Gliricidia sepium_Koror"
"Gliricidia sepium_Moorea"
"Gliricidia sepium_Moorea"
"Gliricidia sepium_Raiatea"
"Gliricidia sepium_Rarotonga"
"Gliricidia sepium_Rurutu"
"Gliricidia sepium_Rurutu"
"Gliricidia sepium_Tahiti"
"Gliricidia sepium_Tarawa"
"Gloriosa superba_Atiu"
"Gloriosa superba_Rarotonga"
"Glycine tabacina_Vava'u"
"Gmelina arborea_Atiu"
"Gmelina arborea_Rarotonga"
"Gmelina asiatica_Babeldaob"
"Gmelina asiatica_Koror"
"Gmelina elliptica_Babeldaob"
"Gmelina elliptica_Babeldaob"
"Gmelina elliptica_Babeldaob"
"Gmelina elliptica_Babeldaob"
"Gmelina elliptica_Babeldaob"
"Gmelina elliptica_Babeldaob"
"Gmelina elliptica_Babeldaob"
"Gmelina elliptica_Babeldaob"
"Gmelina elliptica_Koror"
"Gmelina elliptica_Koror"
"Gmelina elliptica_Koror"
"Gmelina elliptica_Koror"
"Gmelina elliptica_Koror"
"Gmelina elliptica_Tahiti"
"Gomphocarpus physocarpus_Niau"
"Gomphocarpus physocarpus_Nuku Hiva"
"Gomphocarpus physocarpus_Nuku Hiva"
"Gomphocarpus physocarpus_Rarotonga"
"Gomphrena globosa_Arno"
"Gomphrena globosa_Guam"
"Gomphrena globosa_Wotje"
"Gomphrena globosa_Yap"
"Gossypium barbadense_Pohnpei"
"Gossypium barbadense_Tahuata"
"Gossypium barbadense_Ua Huka"
"Gossypium hirsutum_Kotu"
"Grevillea banksii_Tahiti"
"Grevillea banksii_Viti Levu"
"Grevillea robusta_Ua Huka"
"Guaiacum sanctum_O'ahu"
"Guaiacum sanctum_O'ahu"
"Gymnosporia emarginata_O'ahu"
"Haematoxylum campechianum_Nuku Hiva"
"Haematoxylum campechianum_Nuku Hiva"
"Hamelia patens_O'ahu"
"Hamelia patens_Peleliu"
"Hedychium coronarium_Eua"
"Hedychium coronarium_Dublon"
"Hedychium coronarium_NA"
"Hedychium coronarium_Ifalik"
"Hedychium coronarium_Ifalik"
"Hedychium coronarium_Kapingamarangi"
"Hedychium coronarium_Koro"
"Hedychium coronarium_Koror"
"Hedychium coronarium_Koror"
"Hedychium coronarium_Kosrae"
"Hedychium coronarium_Lamotrek"
"Hedychium coronarium_Namonuito"
"Hedychium coronarium_Nukuoro"
"Hedychium coronarium_Pohnpei"
"Hedychium coronarium_Pohnpei"
"Hedychium coronarium_Pohnpei"
"Hedychium coronarium_Pohnpei"
"Hedychium coronarium_Pohnpei"
"Hedychium coronarium_Pohnpei"
"Hedychium coronarium_Pohnpei"
"Hedychium coronarium_Pohnpei"
"Hedychium coronarium_Pohnpei"
"Hedychium coronarium_Rotuma"
"Hedychium coronarium_Satawan"
"Hedychium coronarium_Satawan"
"Hedychium coronarium_Tahiti"
"Hedychium coronarium_Tol"
"Hedychium coronarium_Upolu"
"Hedychium coronarium_Viti Levu"
"Hedychium coronarium_Weno"
"Hedychium coronarium_Weno"
"Hedychium coronarium_Weno"
"Hedychium coronarium_Woleai"
"Hedychium coronarium_Yap"
"Hedychium flavescens_Rotuma"
"Hedychium flavescens_Rotuma"
"Hedychium gardnerianum_Rarotonga"
"Hedychium longicornutum_O'ahu"
"NA_Anuta"
"NA_Guadalcanal"
"NA_Kadavu"
"NA_Kadavu"
"NA_Kadavu"
"NA_Koror"
"NA_Koror"
"NA_Koror"
"NA_Koror"
"NA_Koror"
"NA_Malaita"
"NA_Malaita"
"NA_San Cristobal"
"NA_Ndeni"
"NA_Nendo"
"NA_Grande Terre"
"NA_Nuulua"
"NA_Rarotonga"
"NA_Rotuma"
"NA_Santa Isabel"
"NA_Santa Isabel"
"NA_Savai'i"
"NA_Savai'i"
"NA_Savai'i"
"NA_Savai'i"
"NA_Savai'i"
"NA_Savai'i"
"NA_Tahiti"
"NA_Tahiti"
"NA_Taveuni"
"NA_Taveuni"
"NA_NA"
"NA_Tinian"
"NA_Tutuila"
"NA_Tutuila"
"NA_Tutuila"
"NA_Tutuila"
"NA_Tutuila"
"NA_Tutuila"
"NA_Ulawa"
"NA_Upolu"
"NA_Upolu"
"NA_Upolu"
"NA_Upolu"
"NA_Upolu"
"NA_Upolu"
"NA_Upolu"
"NA_Upolu"
"NA_Upolu"
"NA_Vanua Levu"
"NA_Viti Levu"
"NA_Viti Levu"
"NA_Viti Levu"
"NA_Viti Levu"
"NA_Viti Levu"
"NA_Viti Levu"
"NA_Viti Levu"
"NA_Viti Levu"
"NA_Viti Levu"
"NA_Viti Levu"
"NA_Viti Levu"
"NA_Viti Levu"
"NA_Viti Levu"
"NA_Viti Levu"
"NA_Viti Levu"
"NA_Viti Levu"
"Euploca procumbens_Angaur"
"Euploca procumbens_Bikini"
"Euploca procumbens_Enewetak"
"Euploca procumbens_Guam"
"Euploca procumbens_Guam"
"Euploca procumbens_Guam"
"Euploca procumbens_Guam"
"Euploca procumbens_Kwajalein"
"Euploca procumbens_Rota"
"Euploca procumbens_Ta'u"
"Euploca procumbens_Tutuila"
"Euploca procumbens_Tutuila"
"Euploca procumbens_Wotje"
"Strobilanthes alternata_Babeldaob"
"Strobilanthes alternata_Grande Terre"
"Strobilanthes alternata_Guam"
"Strobilanthes alternata_Koror"
"Strobilanthes alternata_Moorea"
"Strobilanthes alternata_Moorea"
"Strobilanthes alternata_Ovalau"
"Strobilanthes alternata_Raivavae"
"Strobilanthes alternata_Ta'u"
"Strobilanthes alternata_Ta'u"
"Strobilanthes alternata_Ta'u"
"Strobilanthes alternata_Tutuila"
"Strobilanthes alternata_Ua Huka"
"Strobilanthes alternata_Upolu"
"Strobilanthes alternata_Upolu"
"Strobilanthes alternata_Viti Levu"
"Strobilanthes alternata_Wallis"
"Strobilanthes reptans_Babeldaob"
"Strobilanthes reptans_Butaritari"
"Strobilanthes reptans_Ngeruktabel"
"Strobilanthes reptans_Tutuila"
"Strobilanthes reptans_Ngerukabel"
"Strobilanthes reptans_Ngerukabel"
"Heteromeles arbutifolia_Maui"
"Hevea brasiliensis_Babeldaob"
"Hevea brasiliensis_Koror"
"Hevea brasiliensis_Koror"
"Hevea brasiliensis_Koror"
"Hevea brasiliensis_Koror"
"Hevea brasiliensis_Pohnpei"
"Hevea brasiliensis_Pohnpei"
"Hevea brasiliensis_Pohnpei"
"Hevea brasiliensis_Savai'i"
"Hevea brasiliensis_Upolu"
"Hevea brasiliensis_Viti Levu"
"Hevea brasiliensis_Viti Levu"
"Hibiscus diversifolius_Niue"
"Hibiscus syriacus_O'ahu"
"Hippobroma longiflora_Babeldaob"
"Hippobroma longiflora_Mecherchar"
"Hippobroma longiflora_Kosrae"
"Hippobroma longiflora_Mangaia"
"Hippobroma longiflora_Pohnpei"
"Hippobroma longiflora_Pohnpei"
"Homalanthus populifolius_NA"
"Houttuynia cordata_O'ahu"
"Hovenia dulcis_Rapa"
"Hydrangea macrophylla_Hawai'i"
"Hydrangea macrophylla_Kaua'i"
"Hydrilla verticillata_Guam"
"Hydrilla verticillata_Guam"
"Hydrilla verticillata_Guam"
"Hydrilla verticillata_Guam"
"Hydrilla verticillata_Guam"
"Hydrilla verticillata_Viti Levu"
"Hydrilla verticillata_Viti Levu"
"Hydrilla verticillata_Viti Levu"
"Hydrilla verticillata_Viti Levu"
"Hydrilla verticillata_Viti Levu"
"Hydrilla verticillata_Viti Levu"
"Hydrilla verticillata_Viti Levu"
"Hydrilla verticillata_Viti Levu"
"Selenicereus undatus_Ua Huka"
"Hyparrhenia rufa_Raiatea"
"Hyparrhenia rufa_Raiatea"
"Hyparrhenia rufa_Tahiti"
"Hyparrhenia rufa_Tahiti"
"Hyparrhenia rufa_Viti Levu"
"Hyptis capitata_Babeldaob"
"Hyptis capitata_Babeldaob"
"Hyptis capitata_Babeldaob"
"Hyptis capitata_Guam"
"Hyptis capitata_Guam"
"Hyptis capitata_Guam"
"Hyptis capitata_Guam"
"Hyptis capitata_Guam"
"Hyptis capitata_Guam"
"Hyptis capitata_Guam"
"Hyptis capitata_Guam"
"Hyptis capitata_Guam"
"Hyptis capitata_Guam"
"Hyptis capitata_Guam"
"Hyptis capitata_Guam"
"Hyptis capitata_Hiva Oa"
"Hyptis capitata_Hiva Oa"
"Hyptis capitata_Koror"
"Hyptis capitata_Koror"
"Hyptis capitata_Koror"
"Hyptis capitata_Ngerkebesang"
"Hyptis capitata_Pohnpei"
"Hyptis capitata_Pohnpei"
"Hyptis capitata_Pohnpei"
"Hyptis capitata_Pohnpei"
"Hyptis capitata_Pohnpei"
"Hyptis capitata_Pohnpei"
"Hyptis capitata_Pohnpei"
"Hyptis capitata_Pohnpei"
"Hyptis capitata_Pohnpei"
"Hyptis capitata_Pohnpei"
"Hyptis capitata_Rota"
"Hyptis capitata_Rota"
"Hyptis capitata_Tahiti"
"Hyptis capitata_Tahiti"
"Hyptis capitata_Tahiti"
"Hyptis capitata_Upolu"
"Hyptis capitata_Upolu"
"Hyptis capitata_Yap"
"Cantinoa mutabilis_Guam"
"Hyptis pectinata_Atiu"
"Hyptis pectinata_Angaur"
"Hyptis pectinata_Babeldaob"
"Hyptis pectinata_Guam"
"Hyptis pectinata_Guam"
"Hyptis pectinata_Guam"
"Hyptis pectinata_Guam"
"Hyptis pectinata_Guam"
"Hyptis pectinata_Guam"
"Hyptis pectinata_Guam"
"Hyptis pectinata_Maug"
"Hyptis pectinata_Pagan"
"Hyptis pectinata_Pagan"
"Hyptis pectinata_Pagan"
"Hyptis pectinata_Pagan"
"Hyptis pectinata_Rota"
"Hyptis pectinata_Rota"
"Hyptis pectinata_Rota"
"Hyptis pectinata_Rota"
"Hyptis pectinata_Saipan"
"Hyptis pectinata_Saipan"
"Hyptis pectinata_Sarigan"
"Hyptis pectinata_Ta'u"
"Hyptis pectinata_Tahiti"
"Hyptis pectinata_Tahiti"
"Hyptis pectinata_Tinian"
"Hyptis pectinata_Vanua Mbalavu"
"Hyptis pectinata_Viti Levu"
"Hyptis pectinata_Viti Levu"
"Hyptis pectinata_Viti Levu"
"Hyptis pectinata_Viti Levu"
"Hyptis pectinata_Viti Levu"
"Hyptis pectinata_Viti Levu"
"Mesosphaerum suaveolens_NA"
"Mesosphaerum suaveolens_Guam"
"Mesosphaerum suaveolens_Guam"
"Mesosphaerum suaveolens_Guam"
"Mesosphaerum suaveolens_Guam"
"Mesosphaerum suaveolens_Guam"
"Mesosphaerum suaveolens_Parem"
"Mesosphaerum suaveolens_Weno"
"Mesosphaerum suaveolens_Yap"
"Mesosphaerum suaveolens_Yap"
"Ilex vomitoria_O'ahu"
"Impatiens balsamina_Kaua'i"
"Impatiens balsamina_Koror"
"Impatiens balsamina_Maui"
"Impatiens balsamina_O'ahu"
"Imperata conferta_Babeldaob"
"Imperata conferta_Babeldaob"
"Imperata conferta_Ta'u"
"Imperata conferta_Upolu"
"Imperata cylindrica_Eua"
"Imperata cylindrica_Aneityum"
"Imperata cylindrica_Aneityum"
"Imperata cylindrica_Babeldaob"
"Imperata cylindrica_Grande Terre"
"Imperata cylindrica_Grande Terre"
"Imperata cylindrica_Guadalcanal"
"Imperata cylindrica_Guam"
"Imperata cylindrica_Guam"
"Imperata cylindrica_Kao"
"Imperata cylindrica_Kao"
"Imperata cylindrica_Savai'i"
"Imperata cylindrica_Savai'i"
"Imperata cylindrica_Savai'i"
"Imperata cylindrica_Savai'i"
"Imperata cylindrica_Savai'i"
"Imperata cylindrica_Savai'i"
"Imperata cylindrica_Tinian"
"Imperata cylindrica_Tutuila"
"Imperata cylindrica_Upolu"
"Imperata cylindrica_Vanua Levu"
"Imperata cylindrica_Viti Levu"
"Imperata cylindrica_Viti Levu"
"Imperata cylindrica_Viti Levu"
"Imperata cylindrica_Viti Levu"
"Imperata cylindrica_Viti Levu"
"Imperata cylindrica_Yap"
"Imperata cylindrica_Yap"
"Imperata cylindrica_Yap"
"Indigofera hendecaphylla_Tahiti"
"Indigofera suffruticosa_Eua"
"Indigofera suffruticosa_Eua"
"Indigofera suffruticosa_Eua"
"Indigofera suffruticosa_Aitutaki"
"Indigofera suffruticosa_Efate"
"Indigofera suffruticosa_Guam"
"Indigofera suffruticosa_Guam"
"Indigofera suffruticosa_Guam"
"Indigofera suffruticosa_Guam"
"Indigofera suffruticosa_Guam"
"Indigofera suffruticosa_Guam"
"Indigofera suffruticosa_Guam"
"Indigofera suffruticosa_Guam"
"Indigofera suffruticosa_Lifuka"
"Indigofera suffruticosa_Niuatoputapu"
"Indigofera suffruticosa_Nuku Hiva"
"Indigofera suffruticosa_Saipan"
"Indigofera suffruticosa_Saipan"
"Indigofera suffruticosa_Savai'i"
"Indigofera suffruticosa_Ta'u"
"Indigofera suffruticosa_Ta'u"
"Indigofera suffruticosa_Ta'u"
"Indigofera suffruticosa_Ta'u"
"Indigofera suffruticosa_Ta'u"
"Indigofera suffruticosa_Tahiti"
"Indigofera suffruticosa_Tinian"
"Indigofera suffruticosa_Tinian"
"Indigofera suffruticosa_NA"
"Indigofera suffruticosa_Tongatapu"
"Indigofera suffruticosa_Tongatapu"
"Indigofera suffruticosa_Tongatapu"
"Indigofera suffruticosa_Tongatapu"
"Indigofera suffruticosa_Tutuila"
"Indigofera suffruticosa_Ua Pou"
"Indigofera suffruticosa_Upolu"
"Indigofera suffruticosa_Upolu"
"Indigofera suffruticosa_Upolu"
"Indigofera suffruticosa_Viti Levu"
"Indigofera suffruticosa_Viti Levu"
"Indigofera suffruticosa_Viti Levu"
"Indigofera suffruticosa_Viti Levu"
"Indigofera suffruticosa_Viti Levu"
"Indigofera suffruticosa_Viti Levu"
"Indigofera suffruticosa_Viti Levu"
"Inga edulis_Grande Terre"
"Inga edulis_Grande Terre"
"Inga edulis_Grande Terre"
"Inga feuilleei_Kaua'i"
"Inga feuilleei_O'ahu"
"Inga laurina_Hawai'i"
"Inga laurina_O'ahu"
"Ipomoea alba_Fatu Hiva"
"Ipomoea alba_Guam"
"Ipomoea alba_Guam"
"Ipomoea alba_Mohotani"
"Ipomoea alba_Pohnpei"
"Ipomoea alba_Tahuata"
"Ipomoea alba_Tahuata"
"Ipomoea alba_Tutuila"
"Ipomoea aquatica_Abemama"
"Ipomoea aquatica_Angaur"
"Ipomoea aquatica_Angaur"
"Ipomoea aquatica_Babeldaob"
"Ipomoea aquatica_NA"
"Ipomoea aquatica_Guam"
"Ipomoea aquatica_Guam"
"Ipomoea aquatica_Guam"
"Ipomoea aquatica_Guam"
"Ipomoea aquatica_Guam"
"Ipomoea aquatica_Guam"
"Ipomoea aquatica_Guam"
"Ipomoea aquatica_Koror"
"Ipomoea aquatica_Koror"
"Ipomoea aquatica_Gau"
"Ipomoea aquatica_Pagan"
"Ipomoea aquatica_Peleliu"
"Ipomoea aquatica_Pohnpei"
"Ipomoea aquatica_Pohnpei"
"Ipomoea aquatica_Raiatea"
"Ipomoea aquatica_Raiatea"
"Ipomoea aquatica_Rota"
"Ipomoea aquatica_Saipan"
"Ipomoea aquatica_Saipan"
"Ipomoea aquatica_Saipan"
"Ipomoea aquatica_Satawan"
"Ipomoea aquatica_Tahiti"
"Ipomoea aquatica_Ulithi"
"Ipomoea aquatica_Vanua Levu"
"Ipomoea aquatica_Viti Levu"
"Ipomoea aquatica_Weno"
"Ipomoea aquatica_Weno"
"Ipomoea aquatica_Weno"
"Ipomoea aquatica_Yap"
"Ipomoea aquatica_Yap"
"Ipomoea batatas_Hiva Oa"
"Ipomoea batatas_Hiva Oa"
"Ipomoea batatas_Koror"
"Ipomoea batatas_Savai'i"
"Ipomoea batatas_Ua Huka"
"Ipomoea batatas_Ua Huka"
"Ipomoea batatas_Yap"
"Ipomoea cairica_Rapa"
"Ipomoea cairica_Vava'u"
"Ipomoea cairica_Viti Levu"
"Ipomoea carnea_Koror"
"Ipomoea carnea_Koror"
"Ipomoea carnea_Pohnpei"
"Ipomoea carnea_Ua Huka"
"Ipomoea hederifolia_Lifuka"
"Ipomoea hederifolia_Tinian"
"Ipomoea hederifolia_Tongatapu"
"Ipomoea hederifolia_Tongatapu"
"Ipomoea hederifolia_Tongatapu"
"Ipomoea hederifolia_Tongatapu"
"Ipomoea hederifolia_Vava'u"
"Ipomoea hederifolia_Viti Levu"
"Ipomoea hederifolia_Viti Levu"
"Ipomoea hederifolia_Viti Levu"
"Ipomoea obscura_Tahuata"
"Ipomoea quamoclit_Koror"
"Ipomoea quamoclit_Koror"
"Ipomoea quamoclit_Koror"
"Ipomoea quamoclit_Kosrae"
"Ipomoea quamoclit_Ta'u"
"Ipomoea quamoclit_Viti Levu"
"Ipomoea triloba_Koror"
"Ipomoea triloba_Koror"
"Ipomoea triloba_Koror"
"Ipomoea triloba_Kosrae"
"Ipomoea triloba_Kwajalein"
"Ipomoea triloba_Peleliu"
"Ipomoea triloba_Pohnpei"
"Ipomoea triloba_Saipan"
"Ipomoea triloba_Yap"
"Ipomoea triloba_Yap"
"Ipomoea violacea_Caroline"
"Ipomoea violacea_Fatu Hiva"
"Ipomoea violacea_Fatu Hiva"
"Ipomoea violacea_Henderson"
"Ipomoea violacea_Kayangel"
"Ipomoea violacea_Kosrae"
"Ipomoea violacea_Merir"
"Ipomoea violacea_Niue"
"Ipomoea violacea_Niue"
"Ipomoea violacea_Ofu"
"Ipomoea violacea_NA"
"Ipomoea violacea_NA"
"Ipomoea violacea_Ta'u"
"Ipomoea violacea_Ta'u"
"Ipomoea violacea_Tahuata"
"Ischaemum rugosum_Guam"
"Ischaemum rugosum_Guam"
"Ischaemum rugosum_Vanua Levu"
"Ischaemum rugosum_Viti Levu"
"Ischaemum timorense_Pohnpei"
"Ischaemum timorense_Pohnpei"
"Ischaemum timorense_Pohnpei"
"Ischaemum timorense_Pohnpei"
"Ischaemum timorense_Pohnpei"
"Ischaemum timorense_Pohnpei"
"Ischaemum timorense_Tutuila"
"Ischaemum timorense_Upolu"
"Ischaemum timorense_Viti Levu"
"Ixora coccinea_Koror"
"Ixora coccinea_Pohnpei"
"Ixora coccinea_Pohnpei"
"Ixora coccinea_Ua Huka"
"Jasminum fluminense_Guam"
"Jasminum fluminense_Tahiti"
"Jasminum sambac_Fatu Hiva"
"Jasminum sambac_Koror"
"Jasminum sambac_Koror"
"Jasminum sambac_Koror"
"Jasminum sambac_Pohnpei"
"Jasminum sambac_Ua Huka"
"Jatropha curcas_Eua"
"Jatropha curcas_Eua"
"Jatropha curcas_NA"
"Jatropha curcas_Guam"
"Jatropha curcas_Guam"
"Jatropha curcas_Guam"
"Jatropha curcas_Guam"
"Jatropha curcas_Guam"
"Jatropha curcas_Guam"
"Jatropha curcas_Guam"
"Jatropha curcas_Kanacea"
"Jatropha curcas_Kanacea"
"Jatropha curcas_Kanacea"
"Jatropha curcas_Lifuka"
"Jatropha curcas_Ovalau"
"Jatropha curcas_Ovalau"
"Jatropha curcas_Pagan"
"Jatropha curcas_Pagan"
"Jatropha curcas_Pagan"
"Jatropha curcas_Pagan"
"Jatropha curcas_Pohnpei"
"Jatropha curcas_Pohnpei"
"Jatropha curcas_Pohnpei"
"Jatropha curcas_Pohnpei"
"Jatropha curcas_Rarotonga"
"Jatropha curcas_Rota"
"Jatropha curcas_Rota"
"Jatropha curcas_Rota"
"Jatropha curcas_Rotuma"
"Jatropha curcas_Rotuma"
"Jatropha curcas_Rotuma"
"Jatropha curcas_Saipan"
"Jatropha curcas_Saipan"
"Jatropha curcas_Saipan"
"Jatropha curcas_Saipan"
"Jatropha curcas_Taha'a"
"Jatropha curcas_Tofua"
"Jatropha curcas_Tofua"
"Jatropha curcas_NA"
"Jatropha curcas_NA"
"Jatropha curcas_Tongatapu"
"Jatropha curcas_Tongatapu"
"Jatropha curcas_Upolu"
"Jatropha curcas_Upolu"
"Jatropha curcas_Upolu"
"Jatropha curcas_Viti Levu"
"Jatropha curcas_Viti Levu"
"Jatropha curcas_Viti Levu"
"Jatropha curcas_Viti Levu"
"Jatropha curcas_Viti Levu"
"Jatropha gossypiifolia_Aguijan"
"Jatropha gossypiifolia_Guam"
"Jatropha gossypiifolia_Guam"
"Jatropha gossypiifolia_Guam"
"Jatropha gossypiifolia_Guam"
"Jatropha gossypiifolia_Guam"
"Jatropha gossypiifolia_Ngerkebesang"
"Jatropha gossypiifolia_Ngerkebesang"
"Jatropha gossypiifolia_Pagan"
"Jatropha gossypiifolia_Pagan"
"Jatropha gossypiifolia_Sarigan"
"Jatropha gossypiifolia_Tinian"
"Jatropha gossypiifolia_Tinian"
"Jatropha gossypiifolia_Tinian"
"Jatropha gossypiifolia_Weno"
"Jatropha multifida_O'ahu"
"Juniperus bermudiana_Hawai'i"
"Juniperus bermudiana_Kaua'i"
"Juniperus bermudiana_Moloka'i"
"Juniperus bermudiana_O'ahu"
"Justicia aurea_Kaua'i"
"Justicia aurea_Kaua'i"
"Justicia aurea_O'ahu"
"Justicia carnea_NA"
"Justicia carnea_Rarotonga"
"Justicia carnea_Tahiti"
"Justicia carnea_Tubuai"
"Justicia gendarussa_O'ahu"
"Justicia procumbens_Ofu"
"Justicia procumbens_Ta'u"
"Justicia procumbens_Ta'u"
"Justicia procumbens_Ta'u"
"Justicia procumbens_Tutuila"
"Justicia procumbens_Tutuila"
"Justicia procumbens_Upolu"
"Justicia spicigera_Kaua'i"
"Kalanchoe delagoensis_Wake"
"Kalanchoe pinnata_Abemama"
"Kalanchoe pinnata_Arno"
"Kalanchoe pinnata_Butaritari"
"Kalanchoe pinnata_Ebon"
"Kalanchoe pinnata_Jaluit"
"Kalanchoe pinnata_Jaluit"
"Kalanchoe pinnata_Maiana"
"Kalanchoe pinnata_Makatea"
"Kalanchoe pinnata_Moorea"
"Kalanchoe pinnata_Niau"
"Kalanchoe pinnata_Niuatoputapu"
"Kalanchoe pinnata_Nuku Hiva"
"Kalanchoe pinnata_Nukuoro"
"Kalanchoe pinnata_Raivavae"
"Kalanchoe pinnata_Raivavae"
"Kalanchoe pinnata_Raivavae"
"Kalanchoe pinnata_Raivavae"
"Kalanchoe pinnata_Rarotonga"
"Kalanchoe pinnata_Rimatara"
"Kalanchoe pinnata_NA"
"Kalanchoe pinnata_NA"
"Kalanchoe pinnata_Swains"
"Kalanchoe pinnata_Tabuaeran"
"Kalanchoe pinnata_Tabuaeran"
"Kalanchoe pinnata_Tabuaeran"
"Kalanchoe pinnata_Tarawa"
"Kalanchoe pinnata_Tarawa"
"Kalanchoe pinnata_Taveuni"
"Kalanchoe pinnata_Cicia"
"Kalanchoe pinnata_Cicia"
"Kalanchoe pinnata_Tongatapu"
"Kalanchoe pinnata_Tongatapu"
"Kalanchoe pinnata_Tubuai"
"Kalanchoe pinnata_Tubuai"
"Kalanchoe pinnata_Tubuai"
"Kalanchoe pinnata_Tutuila"
"Kalanchoe pinnata_Ua Huka"
"Kalanchoe pinnata_Upolu"
"Kalanchoe pinnata_Vanua Levu"
"Kalanchoe pinnata_Viti Levu"
"Kalanchoe pinnata_Viti Levu"
"Kalanchoe pinnata_Wake"
"Kopsia arborea_O'ahu"
"Kyllinga brevifolia_Eua"
"Kyllinga brevifolia_Anatahan"
"Kyllinga brevifolia_Anatahan"
"Kyllinga brevifolia_NA"
"Kyllinga brevifolia_Efate"
"Kyllinga brevifolia_Faraulep"
"Kyllinga brevifolia_Fatu Hiva"
"Kyllinga brevifolia_Fatu Hiva"
"Kyllinga brevifolia_NA"
"Kyllinga brevifolia_Ghizo"
"Kyllinga brevifolia_Guam"
"Kyllinga brevifolia_Guam"
"Kyllinga brevifolia_Huahine"
"Kyllinga brevifolia_Ifalik"
"Kyllinga brevifolia_Ifalik"
"Kyllinga brevifolia_Kotu"
"Kyllinga brevifolia_Malakula"
"Kyllinga brevifolia_Miti'aro"
"Kyllinga brevifolia_Niau"
"Kyllinga brevifolia_Niuatoputapu"
"Kyllinga brevifolia_Nuku Hiva"
"Kyllinga brevifolia_Ontong Java"
"Kyllinga brevifolia_Pagan"
"Kyllinga brevifolia_Pagan"
"Kyllinga brevifolia_Palmyra"
"Kyllinga brevifolia_Pohnpei"
"Kyllinga brevifolia_Pohnpei"
"Kyllinga brevifolia_Pohnpei"
"Kyllinga brevifolia_Pohnpei"
"Kyllinga brevifolia_Pohnpei"
"Kyllinga brevifolia_Raivavae"
"Kyllinga brevifolia_Raivavae"
"Kyllinga brevifolia_Rapa"
"Kyllinga brevifolia_Rarotonga"
"Kyllinga brevifolia_Rarotonga"
"Kyllinga brevifolia_Rotuma"
"Kyllinga brevifolia_Rurutu"
"Kyllinga brevifolia_Rurutu"
"Kyllinga brevifolia_Saipan"
"Kyllinga brevifolia_Savai'i"
"Kyllinga brevifolia_Swains"
"Kyllinga brevifolia_Ta'u"
"Kyllinga brevifolia_Ta'u"
"Kyllinga brevifolia_Tanna"
"Kyllinga brevifolia_Tobi"
"Kyllinga brevifolia_Tobi"
"Kyllinga brevifolia_Tutuila"
"Kyllinga brevifolia_Tutuila"
"Kyllinga brevifolia_Ua Huka"
"Kyllinga brevifolia_Ulithi"
"Kyllinga brevifolia_Ulithi"
"Kyllinga brevifolia_Upolu"
"Kyllinga brevifolia_Upolu"
"Kyllinga brevifolia_Viti Levu"
"Kyllinga brevifolia_Viti Levu"
"Kyllinga brevifolia_Viti Levu"
"Kyllinga brevifolia_Viti Levu"
"Kyllinga brevifolia_Weno"
"Kyllinga brevifolia_Weno"
"Kyllinga brevifolia_Woleai"
"Kyllinga nemoralis_Eua"
"Kyllinga nemoralis_Aitutaki"
"Kyllinga nemoralis_Aitutaki"
"Kyllinga nemoralis_Ambrym"
"Kyllinga nemoralis_Anatahan"
"Kyllinga nemoralis_Anuta"
"Kyllinga nemoralis_Arno"
"Kyllinga nemoralis_Butaritari"
"Kyllinga nemoralis_Butaritari"
"Kyllinga nemoralis_Ebon"
"Kyllinga nemoralis_Efate"
"Kyllinga nemoralis_Efate"
"Kyllinga nemoralis_Efate"
"Kyllinga nemoralis_Espirito Santo"
"Kyllinga nemoralis_Fatu Hiva"
"Kyllinga nemoralis_Fatu Hiva"
"Kyllinga nemoralis_Guadalcanal"
"Kyllinga nemoralis_Guam"
"Kyllinga nemoralis_Guam"
"Kyllinga nemoralis_Guam"
"Kyllinga nemoralis_Guam"
"Kyllinga nemoralis_Guam"
"Kyllinga nemoralis_Guam"
"Kyllinga nemoralis_Huahine"
"Kyllinga nemoralis_Huahine"
"Kyllinga nemoralis_Huahine"
"Kyllinga nemoralis_Jaluit"
"Kyllinga nemoralis_Jaluit"
"Kyllinga nemoralis_Jaluit"
"Kyllinga nemoralis_Koror"
"Kyllinga nemoralis_Kosrae"
"Kyllinga nemoralis_Kosrae"
"Kyllinga nemoralis_Kosrae"
"Kyllinga nemoralis_Kosrae"
"Kyllinga nemoralis_Kosrae"
"Kyllinga nemoralis_Kosrae"
"Kyllinga nemoralis_Lakeba"
"Kyllinga nemoralis_Ma'uke"
"Kyllinga nemoralis_Majuro"
"Kyllinga nemoralis_Makatea"
"Kyllinga nemoralis_Moorea"
"Kyllinga nemoralis_Nuku Hiva"
"Kyllinga nemoralis_Nuku Hiva"
"Kyllinga nemoralis_Penrhyn"
"Kyllinga nemoralis_Pitcairn"
"Kyllinga nemoralis_Pohnpei"
"Kyllinga nemoralis_Pohnpei"
"Kyllinga nemoralis_Raivavae"
"Kyllinga nemoralis_Raivavae"
"Kyllinga nemoralis_Rarotonga"
"Kyllinga nemoralis_Rarotonga"
"Kyllinga nemoralis_Rarotonga"
"Kyllinga nemoralis_Mugaba"
"Kyllinga nemoralis_Rota"
"Kyllinga nemoralis_Rotuma"
"Kyllinga nemoralis_Rurutu"
"Kyllinga nemoralis_Rurutu"
"Kyllinga nemoralis_NA"
"Kyllinga nemoralis_NA"
"Kyllinga nemoralis_Swains"
"Kyllinga nemoralis_Ta'u"
"Kyllinga nemoralis_Ta'u"
"Kyllinga nemoralis_Ta'u"
"Kyllinga nemoralis_Tahuata"
"Kyllinga nemoralis_Tanna"
"Kyllinga nemoralis_Tanna"
"Kyllinga nemoralis_Taveuni"
"Kyllinga nemoralis_Teraina"
"Kyllinga nemoralis_Tinian"
"Kyllinga nemoralis_Tinian"
"Kyllinga nemoralis_Tinian"
"Kyllinga nemoralis_Tofua"
"Kyllinga nemoralis_Tongatapu"
"Kyllinga nemoralis_Tutuila"
"Kyllinga nemoralis_Tutuila"
"Kyllinga nemoralis_Tutuila"
"Kyllinga nemoralis_Tutuila"
"Kyllinga nemoralis_Tutuila"
"Kyllinga nemoralis_Tutuila"
"Kyllinga nemoralis_Tutuila"
"Kyllinga nemoralis_Upolu"
"Kyllinga nemoralis_Upolu"
"Kyllinga nemoralis_Upolu"
"Kyllinga nemoralis_Vanua Levu"
"Kyllinga nemoralis_Viti Levu"
"Kyllinga nemoralis_Viti Levu"
"Kyllinga nemoralis_Viti Levu"
"Kyllinga nemoralis_Viti Levu"
"Kyllinga nemoralis_Weno"
"Kyllinga nemoralis_Yap"
"Kyllinga polyphylla_Nuku Hiva"
"Kyllinga polyphylla_Nuku Hiva"
"Kyllinga polyphylla_Nuku Hiva"
"Kyllinga polyphylla_Nuku Hiva"
"Kyllinga polyphylla_Tahiti"
"Kyllinga polyphylla_Upolu"
"Kyllinga polyphylla_Viti Levu"
"Kyllinga polyphylla_Viti Levu"
"Kyllinga polyphylla_Viti Levu"
"Kyllinga polyphylla_Viti Levu"
"Kyllinga polyphylla_Viti Levu"
"Kyllinga polyphylla_Viti Levu"
"Lablab purpureus_Guam"
"Lablab purpureus_Guam"
"Lablab purpureus_Guam"
"Lablab purpureus_Guam"
"Lablab purpureus_Guam"
"Lablab purpureus_Guam"
"Lablab purpureus_Matuku"
"Lablab purpureus_Pitcairn"
"Lablab purpureus_Rarotonga"
"Lablab purpureus_Taha'a"
"Lablab purpureus_Tofua"
"Lablab purpureus_Tofua"
"Lablab purpureus_Tongatapu"
"Lablab purpureus_Tongatapu"
"Lablab purpureus_Tubuai"
"Lablab purpureus_Upolu"
"Lablab purpureus_Vava'u"
"Laccospadix australasica_O'ahu"
"Lamarckia aurea_Maui"
"Lantana camara_Atiu"
"Lantana camara_Eua"
"Lantana camara_Abemama"
"Lantana camara_Ailinglaplap"
"Lantana camara_Angaur"
"Lantana camara_Babeldaob"
"Lantana camara_Babeldaob"
"Lantana camara_Bora Bora"
"Lantana camara_Butaritari"
"Lantana camara_NA"
"Lantana camara_Ebon"
"Lantana camara_Efate"
"Lantana camara_Efate"
"Lantana camara_Fano"
"Lantana camara_Grande Terre"
"Lantana camara_Guadalcanal"
"Lantana camara_Guadalcanal"
"Lantana camara_Guam"
"Lantana camara_Guam"
"Lantana camara_Guam"
"Lantana camara_Guam"
"Lantana camara_Ha'afeva"
"Lantana camara_Huahine"
"Lantana camara_Koror"
"Lantana camara_Koror"
"Lantana camara_Koror"
"Lantana camara_Koror"
"Lantana camara_Koror"
"Lantana camara_Koror"
"Lantana camara_Koror"
"Lantana camara_Koror"
"Lantana camara_Koror"
"Lantana camara_Koror"
"Lantana camara_Likiep"
"Lantana camara_Makatea"
"Lantana camara_Malakula"
"Lantana camara_Moorea"
"Lantana camara_Moorea"
"Lantana camara_Moorea"
"Lantana camara_Moorea"
"Lantana camara_Niuatoputapu"
"Lantana camara_Niuatoputapu"
"Lantana camara_Ovalau"
"Lantana camara_Pitcairn"
"Lantana camara_Pohnpei"
"Lantana camara_Pohnpei"
"Lantana camara_Pohnpei"
"Lantana camara_Pohnpei"
"Lantana camara_Pohnpei"
"Lantana camara_Rarotonga"
"Lantana camara_Rarotonga"
"Lantana camara_Rota"
"Lantana camara_Rurutu"
"Lantana camara_Rurutu"
"Lantana camara_Tahiti"
"Lantana camara_Tarawa"
"Lantana camara_Tinian"
"Lantana camara_Tongatapu"
"Lantana camara_Tongatapu"
"Lantana camara_Tongatapu"
"Lantana camara_Tongatapu"
"Lantana camara_Ua Huka"
"Lantana camara_Udot"
"Lantana camara_Upolu"
"Lantana camara_Upolu"
"Lantana camara_Upolu"
"Lantana camara_Upolu"
"Lantana camara_Vanua Levu"
"Lantana camara_Viti Levu"
"Lantana camara_Viti Levu"
"Lantana camara_Viti Levu"
"Lantana camara_Viti Levu"
"Lantana camara_Viti Levu"
"Lantana camara_Viti Levu"
"Lantana camara_Viti Levu"
"Lantana camara_Weno"
"Lantana camara_Yap"
"Lantana camara_Yap"
"Lantana camara_Yap"
"Lantana camara_Yap"
"Lathyrus latifolius_Hawai'i"
"Laurus nobilis_Hawai'i"
"Laurus nobilis_Kaua'i"
"Laurus nobilis_O'ahu"
"Lawsonia inermis_Kaua'i"
"Lawsonia inermis_O'ahu"
"NA_Upolu"
"NA_Viti Levu"
"NA_Viti Levu"
"NA_Weno"
"Leonurus japonicus_Eua"
"Leonurus japonicus_Eua"
"Leonurus japonicus_Eua"
"Leonurus japonicus_Eua"
"Leonurus japonicus_Eua"
"Leonurus japonicus_Aitutaki"
"Leonurus japonicus_Grande Terre"
"Leonurus japonicus_Ha'ano"
"Leonurus japonicus_Ha'ano"
"Leonurus japonicus_Mangaia"
"Leonurus japonicus_Mangaia"
"Leonurus japonicus_Miti'aro"
"Leonurus japonicus_Moorea"
"Leonurus japonicus_Niau"
"Leonurus japonicus_Rarotonga"
"Leonurus japonicus_Rarotonga"
"Leonurus japonicus_Rurutu"
"Leonurus japonicus_Tahiti"
"Leonurus japonicus_Tongatapu"
"Leonurus japonicus_Tongatapu"
"Lepidium virginicum_Angaur"
"Lepidium virginicum_Ngerchong"
"Leucaena leucocephala_Eua"
"Leucaena leucocephala_Abemama"
"Leucaena leucocephala_Aguijan"
"Leucaena leucocephala_Ailuk"
"Leucaena leucocephala_Babeldaob"
"Leucaena leucocephala_Bikini"
"Leucaena leucocephala_Bora Bora"
"Leucaena leucocephala_Ebon"
"Leucaena leucocephala_Eiao"
"Leucaena leucocephala_Enewetak"
"Leucaena leucocephala_Enewetak"
"Leucaena leucocephala_Fangataufa"
"Leucaena leucocephala_Farallon de Medinilla"
"Leucaena leucocephala_Grande Terre"
"Leucaena leucocephala_Grande Terre"
"Leucaena leucocephala_Guam"
"Leucaena leucocephala_Guam"
"Leucaena leucocephala_Guam"
"Leucaena leucocephala_Guam"
"Leucaena leucocephala_Guam"
"Leucaena leucocephala_Guam"
"Leucaena leucocephala_Guam"
"Leucaena leucocephala_Ha'afeva"
"Leucaena leucocephala_Jaluit"
"Leucaena leucocephala_Kadavu"
"Leucaena leucocephala_Koro"
"Leucaena leucocephala_Koror"
"Leucaena leucocephala_Koror"
"Leucaena leucocephala_Koror"
"Leucaena leucocephala_Koror"
"Leucaena leucocephala_Kosrae"
"Leucaena leucocephala_Likiep"
"Leucaena leucocephala_Lukunor"
"Leucaena leucocephala_Majuro"
"Leucaena leucocephala_Makatea"
"Leucaena leucocephala_Makatea"
"Leucaena leucocephala_Koror"
"Leucaena leucocephala_Maupiti"
"Leucaena leucocephala_Mejit"
"Leucaena leucocephala_Nauru"
"Leucaena leucocephala_New Georgia"
"Leucaena leucocephala_Niau"
"Leucaena leucocephala_Nuku Hiva"
"Leucaena leucocephala_Ofu"
"Leucaena leucocephala_Ofu"
"Leucaena leucocephala_Palmyra"
"Leucaena leucocephala_Pohnpei"
"Leucaena leucocephala_Raiatea"
"Leucaena leucocephala_Rarotonga"
"Leucaena leucocephala_Rota"
"Leucaena leucocephala_Rota"
"Leucaena leucocephala_Rotuma"
"Leucaena leucocephala_Rurutu"
"Leucaena leucocephala_Saipan"
"Leucaena leucocephala_Saipan"
"Leucaena leucocephala_Sarigan"
"Leucaena leucocephala_Sarigan"
"Leucaena leucocephala_Savai'i"
"Leucaena leucocephala_Ta'u"
"Leucaena leucocephala_Tahiti"
"Leucaena leucocephala_Taveuni"
"Leucaena leucocephala_Teraina"
"Leucaena leucocephala_Teraina"
"Leucaena leucocephala_Teraina"
"Leucaena leucocephala_Tinian"
"Leucaena leucocephala_Tinian"
"Leucaena leucocephala_Tongatapu"
"Leucaena leucocephala_Tongatapu"
"Leucaena leucocephala_Tongatapu"
"Leucaena leucocephala_Tongatapu"
"Leucaena leucocephala_Tutuila"
"Leucaena leucocephala_Ua Huka"
"Leucaena leucocephala_Upolu"
"Leucaena leucocephala_Upolu"
"Leucaena leucocephala_Utirik"
"Leucaena leucocephala_Utirik"
"Leucaena leucocephala_Vanua Levu"
"Leucaena leucocephala_Vava'u"
"Leucaena leucocephala_Viti Levu"
"Leucaena leucocephala_Viti Levu"
"Leucaena leucocephala_Viti Levu"
"Leucaena leucocephala_Viti Levu"
"Leucaena leucocephala_Viti Levu"
"Leucaena leucocephala_Viti Levu"
"Leucaena leucocephala_Viti Levu"
"Leucaena leucocephala_Wake"
"Leucaena leucocephala_Wake"
"Leucaena leucocephala_Weno"
"Leucaena leucocephala_Yap"
"Leucaena leucocephala_Yap"
"Leucaena leucocephala_Yap"
"Leucaena leucocephala_NA"
"Leucas lavandulifolia_Babeldaob"
"Leucas lavandulifolia_Babeldaob"
"Leucojum aestivum_Kaua'i"
"Licuala grandis_Anuta"
"Licuala grandis_Anuta"
"Licuala grandis_Ndeni"
"Licuala grandis_Ndeni"
"Licuala grandis_Ndeni"
"Licuala grandis_NA"
"Ligustrum japonicum_Kaua'i"
"Ligustrum japonicum_O'ahu"
"Ligustrum lucidum_Kaua'i"
"Ligustrum lucidum_O'ahu"
"Ligustrum ovalifolium_Hawai'i"
"Ligustrum ovalifolium_O'ahu"
"Ligustrum sinense_O'ahu"
"Bonnaya antipoda_Angaur"
"Bonnaya antipoda_Koror"
"Bonnaya antipoda_Koror"
"Bonnaya antipoda_Koror"
"Bonnaya antipoda_Koror"
"Bonnaya antipoda_Kosrae"
"Bonnaya antipoda_Kosrae"
"Torenia crustacea_Babeldaob"
"Torenia crustacea_Babeldaob"
"Torenia crustacea_Babeldaob"
"Torenia crustacea_Koror"
"Torenia crustacea_Kosrae"
"Torenia crustacea_Kosrae"
"Torenia crustacea_Pohnpei"
"Torenia crustacea_Ta'u"
"Torenia crustacea_Upolu"
"Torenia crustacea_Upolu"
"Liriodendron tulipifera_O'ahu"
"Liriope muscari_Moloka'i"
"Litsea glutinosa_Grande Terre"
"Litsea glutinosa_Grande Terre"
"Livistona australis_O'ahu"
"Livistona saribus_Kaua'i"
"Lobelia zeylanica_Viti Levu"
"Lonicera japonica_Pitcairn"
"Lonicera japonica_Raivavae"
"Lonicera japonica_Raivavae"
"Lonicera japonica_Rimatara"
"Lonicera japonica_Rotuma"
"Lonicera japonica_Rurutu"
"Lonicera japonica_Savai'i"
"Lonicera japonica_Tahiti"
"Lonicera japonica_Tubuai"
"Lonicera japonica_Tutuila"
"Lonicera japonica_Viti Levu"
"Lonicera japonica_Viti Levu"
"Ludwigia hyssopifolia_Babeldaob"
"Ludwigia hyssopifolia_Babeldaob"
"Ludwigia hyssopifolia_Babeldaob"
"Ludwigia hyssopifolia_Kosrae"
"Ludwigia hyssopifolia_Pohnpei"
"Ludwigia hyssopifolia_Pohnpei"
"Ludwigia hyssopifolia_Pohnpei"
"Ludwigia hyssopifolia_Upolu"
"Ludwigia hyssopifolia_Upolu"
"Ludwigia octovalvis_Angaur"
"Ludwigia octovalvis_Babeldaob"
"Ludwigia octovalvis_Butaritari"
"Ludwigia octovalvis_Hiva Oa"
"Ludwigia octovalvis_Koror"
"Ludwigia octovalvis_Koror"
"Ludwigia octovalvis_Kosrae"
"Ludwigia octovalvis_Peleliu"
"Ludwigia octovalvis_Pohnpei"
"Ludwigia octovalvis_Pohnpei"
"Ludwigia octovalvis_Pohnpei"
"Ludwigia octovalvis_Pohnpei"
"Ludwigia octovalvis_Pohnpei"
"Ludwigia octovalvis_Pohnpei"
"Ludwigia octovalvis_Tahiti"
"Ludwigia octovalvis_Tahiti"
"Ludwigia octovalvis_Tongatapu"
"Ludwigia octovalvis_Upolu"
"Ludwigia peruviana_Tahiti"
"Ludwigia sedoides_O'ahu"
"Luffa aegyptiaca_Pohnpei"
"Luffa aegyptiaca_Pohnpei"
"Luffa aegyptiaca_Pohnpei"
"Lycium chinense_O'ahu"
"Lygodium microphyllum_Babeldaob"
"Lygodium microphyllum_Babeldaob"
"Lygodium microphyllum_Peleliu"
"Dolichandra unguis-cati_Weno"
"Maclura pomifera_Hawai'i"
"Macroptilium atropurpureum_Atiu"
"Macroptilium atropurpureum_Eua"
"Macroptilium atropurpureum_Babeldaob"
"Macroptilium atropurpureum_Maupiti"
"Macroptilium atropurpureum_Rurutu"
"Macroptilium atropurpureum_Tahiti"
"Macroptilium atropurpureum_Tahiti"
"Macroptilium atropurpureum_Tarawa"
"Macroptilium atropurpureum_Vanua Levu"
"Macroptilium atropurpureum_Viti Levu"
"Macroptilium atropurpureum_Viti Levu"
"Macroptilium lathyroides_Eua"
"Macroptilium lathyroides_Hiva Oa"
"Macroptilium lathyroides_Huahine"
"Macroptilium lathyroides_Makatea"
"Macroptilium lathyroides_Moorea"
"Macroptilium lathyroides_Moorea"
"Macroptilium lathyroides_Niau"
"Macroptilium lathyroides_Raiatea"
"Macroptilium lathyroides_Rurutu"
"Macroptilium lathyroides_Rurutu"
"Macroptilium lathyroides_Tahiti"
"Macroptilium lathyroides_Tongatapu"
"Macroptilium lathyroides_Tongatapu"
"Macroptilium lathyroides_Tongatapu"
"Macroptilium lathyroides_Tutuila"
"Macroptilium lathyroides_Ua Pou"
"Macroptilium lathyroides_Vanua Levu"
"Macroptilium lathyroides_Viti Levu"
"Macroptilium lathyroides_Viti Levu"
"Macroptilium lathyroides_Viti Levu"
"Macroptilium lathyroides_Viti Levu"
"Malvastrum coromandelianum_Mohotani"
"Malvastrum coromandelianum_Raiatea"
"Malvaviscus penduliflorus_Babeldaob"
"Malvaviscus penduliflorus_Hiva Oa"
"Malvaviscus penduliflorus_Kayangel"
"Malvaviscus penduliflorus_Pohnpei"
"Malvaviscus penduliflorus_Pohnpei"
"Malvaviscus penduliflorus_Yap"
"Mandevilla boliviensis_O'ahu"
"Mangifera indica_Fatu Hiva"
"Mangifera indica_Koror"
"Mangifera indica_Koror"
"Mangifera indica_Olosega"
"Mangifera indica_Pohnpei"
"Mangifera indica_Tahuata"
"Mangifera indica_Tahuata"
"Mangifera indica_Tongatapu"
"Manilkara zapota_Kaua'i"
"Manilkara zapota_Maui"
"Manilkara zapota_Ni'ihau"
"Manilkara zapota_O'ahu"
"Manilkara zapota_Wake"
"Manilkara zapota_Wotje"
"Matthiola incana_O'ahu"
"Maurandella antirrhiniflora_Hawai'i"
"Mecardonia procumbens_Koror"
"Mecardonia procumbens_Peleliu"
"Medinilla heterophylla_O'ahu"
"Justicia erythrochlamys_Maui"
"Moringa oleifera_Koror"
"Moringa oleifera_Koror"
"Mucuna pruriens_Vanua Levu"
"Mucuna pruriens_Vanua Levu"
"Muehlenbeckia platyclados_O'ahu"
"Muntingia calabura_Fatu Hiva"
"Muntingia calabura_Guadalcanal"
"Muntingia calabura_Guam"
"Muntingia calabura_Guam"
"Muntingia calabura_Guam"
"Muntingia calabura_Guam"
"Muntingia calabura_Hiva Oa"
"Muntingia calabura_Huahine"
"Muntingia calabura_Ifalik"
"Muntingia calabura_Koror"
"Muntingia calabura_Makatea"
"Muntingia calabura_Koror"
"Muntingia calabura_Mbanika"
"Muntingia calabura_Niau"
"Muntingia calabura_Nuku Hiva"
"Muntingia calabura_Nuku Hiva"
"Muntingia calabura_Pagan"
"Muntingia calabura_Pagan"
"Muntingia calabura_Pagan"
"Muntingia calabura_Pagan"
"Muntingia calabura_Pohnpei"
"Muntingia calabura_Raiatea"
"Muntingia calabura_Rota"
"Muntingia calabura_Rota"
"Muntingia calabura_Rurutu"
"Muntingia calabura_Saipan"
"Muntingia calabura_Saipan"
"Muntingia calabura_Saipan"
"Muntingia calabura_NA"
"Muntingia calabura_Tahiti"
"Muntingia calabura_Tikehau"
"Muntingia calabura_Tinian"
"Muntingia calabura_Woleai"
"Muntingia calabura_Yap"
"Murdannia nudiflora_Babeldaob"
"Murraya paniculata_Grande Terre"
"Murraya paniculata_Hiva Oa"
"Murraya paniculata_Malakula"
"Murraya paniculata_Grande Terre"
"Murraya paniculata_Tahiti"
"Murraya paniculata_Tanna"
"Murraya paniculata_Tanna"
"Murraya paniculata_Tongatapu"
"Murraya paniculata_Ua Huka"
"Murraya paniculata_Viti Levu"
"Nandina domestica_Hawai'i"
"Nandina domestica_O'ahu"
"Neonotonia wightii_Tongatapu"
"Neonotonia wightii_Viti Levu"
"Neonotonia wightii_Viti Levu"
"Neonotonia wightii_Viti Levu"
"Neonotonia wightii_Viti Levu"
"Neptunia oleracea_O'ahu"
"Nerium oleander_Koror"
"Nerium oleander_Tahuata"
"Nerium oleander_Ua Huka"
"Nicotiana tabacum_Fatu Hiva"
"Nicotiana tabacum_Koror"
"Nicotiana tabacum_Rapa"
"Nicotiana tabacum_Ua Huka"
"Nicotiana tabacum_Wake"
"Nopalea cochenillifera_Manihi"
"Nopalea cochenillifera_Sand"
"Norantea guianensis_Kaua'i"
"Norantea guianensis_O'ahu"
"Noronhia emarginata_Kaua'i"
"NA_Babeldaob"
"NA_Koror"
"NA_Ma'uke"
"NA_Pohnpei"
"NA_Tahiti"
"NA_Viti Levu"
"NA_Viti Levu"
"Ochna thomasiana_Tahiti"
"Ochroma pyramidale_Babeldaob"
"Ochroma pyramidale_Fatu Hiva"
"Ochroma pyramidale_Fatu Hiva"
"Ochrosia elliptica_Ile des Pins"
"Ochrosia elliptica_Kaua'i"
"Ochrosia elliptica_Lord Howe"
"Ochrosia elliptica_O'ahu"
"Ochrosia elliptica_Saipan"
"Ocimum basilicum_Eiao"
"Ocimum basilicum_Hiva Oa"
"Ocimum basilicum_Hiva Oa"
"Ocimum gratissimum_Aitutaki"
"Ocimum gratissimum_Fatu Hiva"
"Ocimum gratissimum_Fatu Hiva"
"Ocimum gratissimum_Fatu Hiva"
"Ocimum gratissimum_Huahine"
"Ocimum gratissimum_Huahine"
"Ocimum gratissimum_Huahine"
"Ocimum gratissimum_Moorea"
"Ocimum gratissimum_Nuku Hiva"
"Ocimum gratissimum_Nuku Hiva"
"Ocimum gratissimum_Nuku Hiva"
"Ocimum gratissimum_Nuku Hiva"
"Ocimum gratissimum_Nuku Hiva"
"Ocimum gratissimum_Raiatea"
"Ocimum gratissimum_Raivavae"
"Ocimum gratissimum_Rarotonga"
"Ocimum gratissimum_Rarotonga"
"Ocimum gratissimum_Rarotonga"
"Ocimum gratissimum_Rarotonga"
"Ocimum gratissimum_Rurutu"
"Ocimum gratissimum_Taha'a"
"Ocimum gratissimum_Tahiti"
"Ocimum gratissimum_Ua Pou"
"Ocimum gratissimum_Upolu"
"Odontonema cuspidatum_Tutuila"
"Odontonema cuspidatum_Tutuila"
"Odontonema cuspidatum_Upolu"
"Thyrsacanthus tubaeformis_O'ahu"
"Thyrsacanthus tubaeformis_Raiatea"
"Thyrsacanthus tubaeformis_Raiatea"
"Thyrsacanthus tubaeformis_Rarotonga"
"Thyrsacanthus tubaeformis_Tahiti"
"Thyrsacanthus tubaeformis_Tahiti"
"Thyrsacanthus tubaeformis_Tahiti"
"Thyrsacanthus tubaeformis_Tahiti"
"Thyrsacanthus tubaeformis_Tubuai"
"Thyrsacanthus tubaeformis_Upolu"
"Thyrsacanthus tubaeformis_Viti Levu"
"Thyrsacanthus tubaeformis_Viti Levu"
"Oldenlandia corymbosa_Angaur"
"Oldenlandia corymbosa_Babeldaob"
"Oldenlandia corymbosa_Koror"
"Oldenlandia corymbosa_Kwajalein"
"Oldenlandia corymbosa_Peleliu"
"Oldenlandia corymbosa_Rotuma"
"Oldenlandia corymbosa_Savai'i"
"Oldenlandia corymbosa_Tutuila"
"Oldenlandia corymbosa_Wotje"
"Olea europaea_Raivavae"
"Olea europaea_Ua Huka"
"Operculina turpethum_Atiu"
"Operculina turpethum_Atiu"
"Operculina turpethum_Alamagan"
"Operculina turpethum_Asuncion"
"Operculina turpethum_Farallon de Medinilla"
"Operculina turpethum_Farallon de Medinilla"
"Operculina turpethum_Guam"
"Operculina turpethum_Guam"
"Operculina turpethum_Maug"
"Operculina turpethum_Maug"
"Operculina turpethum_Pagan"
"Operculina turpethum_Pagan"
"Operculina turpethum_Rota"
"Operculina turpethum_Saipan"
"Operculina turpethum_Saipan"
"Operculina turpethum_Saipan"
"Operculina turpethum_Sarigan"
"Operculina turpethum_Tinian"
"Operculina turpethum_Tinian"
"Operculina turpethum_Tinian"
"Operculina turpethum_Tinian"
"Operculina turpethum_Upolu"
"Operculina turpethum_Upolu"
"Operculina turpethum_Vava'u"
"Oplismenus compositus_Babeldaob"
"Oplismenus compositus_Babeldaob"
"Oplismenus compositus_Fatu Hiva"
"Oplismenus compositus_Grande Terre"
"Oplismenus compositus_Hiva Oa"
"Oplismenus compositus_Kayangel"
"Oplismenus compositus_Ofu"
"Oplismenus compositus_Olosega"
"Oplismenus compositus_Pohnpei"
"Oplismenus compositus_Rota"
"Oplismenus compositus_Sikaiana"
"Oplismenus compositus_Ta'u"
"Oplismenus compositus_Ta'u"
"Oplismenus compositus_Tongatapu"
"Oplismenus compositus_Tutuila"
"Oplismenus compositus_Tutuila"
"Oplismenus hirtellus_Babeldaob"
"Oplismenus hirtellus_Mehetia"
"Oplismenus hirtellus_Pitcairn"
"Oplismenus hirtellus_Pohnpei"
"Oplismenus hirtellus_Ta'u"
"Oplismenus hirtellus_Tahuata"
"Origanum majorana_Kaua'i"
"Origanum majorana_O'ahu"
"Ormosia monosperma_Hawai'i"
"Ormosia monosperma_Kaua'i"
"Orthosiphon aristatus_Pohnpei"
"Orthosiphon aristatus_Pohnpei"
"Orthosiphon aristatus_Savai'i"
"Osmoxylon lineare_O'ahu"
"Oxalis barrelieri_Babeldaob"
"Oxalis barrelieri_Koror"
"Oxalis barrelieri_Koror"
"Oxalis barrelieri_Koror"
"Oxalis barrelieri_Koror"
"Oxalis barrelieri_Koror"
"Oxalis barrelieri_Kosrae"
"Oxalis barrelieri_Koror"
"Oxalis barrelieri_Ofu"
"Oxalis barrelieri_Ofu"
"Oxalis barrelieri_Pohnpei"
"Oxalis barrelieri_Ta'u"
"Oxalis barrelieri_Upolu"
"Oxalis barrelieri_Viti Levu"
"Oxalis barrelieri_Viti Levu"
"Oxalis corniculata_Koror"
"Oxalis corniculata_Ta'u"
"Oxalis corniculata_Tongatapu"
"Oxalis corniculata_Ua Huka"
"Oxalis corniculata_Ua Huka"
"Pangium edule_Babeldaob"
"Pangium edule_Babeldaob"
"Pangium edule_Koror"
"Pangium edule_Koror"
"Pangium edule_Koror"
"Pangium edule_Pohnpei"
"Pangium edule_Pohnpei"
"Pangium edule_Pohnpei"
"Panicum maximum_Aitutaki"
"Panicum maximum_Babeldaob"
"Panicum maximum_Babeldaob"
"Panicum maximum_Babeldaob"
"Panicum maximum_Grande Terre"
"Panicum maximum_Guadalcanal"
"Panicum maximum_Guam"
"Panicum maximum_Guam"
"Panicum maximum_Guam"
"Panicum maximum_Koror"
"Panicum maximum_Koror"
"Panicum maximum_Lifuka"
"Panicum maximum_Grande Terre"
"Panicum maximum_Pohnpei"
"Panicum maximum_Raivavae"
"Panicum maximum_Rarotonga"
"Panicum maximum_Rurutu"
"Panicum maximum_Savai'i"
"Panicum maximum_Tahiti"
"Panicum maximum_Tahuata"
"Panicum maximum_Taveuni"
"Panicum maximum_Tinian"
"Panicum maximum_Tinian"
"Panicum maximum_Tongatapu"
"Panicum maximum_Tongatapu"
"Panicum maximum_Tongatapu"
"Panicum maximum_Upolu"
"Panicum maximum_Viti Levu"
"Panicum maximum_Viti Levu"
"Panicum maximum_Viti Levu"
"Panicum maximum_Viti Levu"
"Panicum repens_Koror"
"Panicum repens_Koror"
"Panicum repens_Saipan"
"Pararchidendron pruinosum_Kaua'i"
"Parkinsonia aculeata_Guam"
"Parkinsonia aculeata_Guam"
"Parmentiera aculeata_Kaua'i"
"Parmentiera aculeata_O'ahu"
"Paspalum conjugatum_Angaur"
"Paspalum conjugatum_Ant"
"Paspalum conjugatum_Arno"
"Paspalum conjugatum_Babeldaob"
"Paspalum conjugatum_Babeldaob"
"Paspalum conjugatum_NA"
"Paspalum conjugatum_NA"
"Paspalum conjugatum_NA"
"Paspalum conjugatum_Fais"
"Paspalum conjugatum_Fano"
"Paspalum conjugatum_Fatu Hiva"
"Paspalum conjugatum_NA"
"Paspalum conjugatum_Guadalcanal"
"Paspalum conjugatum_Guam"
"Paspalum conjugatum_Guam"
"Paspalum conjugatum_Guam"
"Paspalum conjugatum_Guam"
"Paspalum conjugatum_Guam"
"Paspalum conjugatum_Hiva Oa"
"Paspalum conjugatum_Jaluit"
"Paspalum conjugatum_Kao"
"Paspalum conjugatum_Kayangel"
"Paspalum conjugatum_Koror"
"Paspalum conjugatum_Kosrae"
"Paspalum conjugatum_Kosrae"
"Paspalum conjugatum_Kosrae"
"Paspalum conjugatum_Kosrae"
"Paspalum conjugatum_Kosrae"
"Paspalum conjugatum_Lakeba"
"Paspalum conjugatum_Lamotrek"
"Paspalum conjugatum_Lukunor"
"Paspalum conjugatum_Lukunor"
"Paspalum conjugatum_Majuro"
"Paspalum conjugatum_Mangaia"
"Paspalum conjugatum_Maupiti"
"Paspalum conjugatum_Maupiti"
"Paspalum conjugatum_Miti'aro"
"Paspalum conjugatum_Moorea"
"Paspalum conjugatum_Moorea"
"Paspalum conjugatum_Namonuito"
"Paspalum conjugatum_New Georgia"
"Paspalum conjugatum_Ngeanges"
"Paspalum conjugatum_Ngerchong"
"Paspalum conjugatum_Nuku Hiva"
"Paspalum conjugatum_Nuku Hiva"
"Paspalum conjugatum_Nuku Hiva"
"Paspalum conjugatum_Nukuoro"
"Paspalum conjugatum_Ofu"
"Paspalum conjugatum_Ontong Java"
"Paspalum conjugatum_Pis"
"Paspalum conjugatum_Pitcairn"
"Paspalum conjugatum_Pohnpei"
"Paspalum conjugatum_Pohnpei"
"Paspalum conjugatum_Pohnpei"
"Paspalum conjugatum_Pohnpei"
"Paspalum conjugatum_Pohnpei"
"Paspalum conjugatum_Pohnpei"
"Paspalum conjugatum_Pohnpei"
"Paspalum conjugatum_Raiatea"
"Paspalum conjugatum_Raivavae"
"Paspalum conjugatum_Rarotonga"
"Paspalum conjugatum_Rota"
"Paspalum conjugatum_Rota"
"Paspalum conjugatum_Rotuma"
"Paspalum conjugatum_Rurutu"
"Paspalum conjugatum_Saipan"
"Paspalum conjugatum_Saipan"
"Paspalum conjugatum_Sarigan"
"Paspalum conjugatum_Satawal"
"Paspalum conjugatum_Satawan"
"Paspalum conjugatum_Satawan"
"Paspalum conjugatum_Savai'i"
"Paspalum conjugatum_Savai'i"
"Paspalum conjugatum_Savai'i"
"Paspalum conjugatum_Savai'i"
"Paspalum conjugatum_Savai'i"
"Paspalum conjugatum_NA"
"Paspalum conjugatum_Swains"
"Paspalum conjugatum_Ta'u"
"Paspalum conjugatum_Ta'u"
"Paspalum conjugatum_Ta'u"
"Paspalum conjugatum_Tahiti"
"Paspalum conjugatum_Taveuni"
"Paspalum conjugatum_Tinian"
"Paspalum conjugatum_Tobi"
"Paspalum conjugatum_Tofua"
"Paspalum conjugatum_Tomil"
"Paspalum conjugatum_Tongatapu"
"Paspalum conjugatum_Tutuila"
"Paspalum conjugatum_Tutuila"
"Paspalum conjugatum_Tutuila"
"Paspalum conjugatum_Ua Pou"
"Paspalum conjugatum_Udot"
"Paspalum conjugatum_Ulithi"
"Paspalum conjugatum_Ulithi"
"Paspalum conjugatum_Upolu"
"Paspalum conjugatum_Upolu"
"Paspalum conjugatum_Upolu"
"Paspalum conjugatum_Upolu"
"Paspalum conjugatum_Upolu"
"Paspalum conjugatum_Upolu"
"Paspalum conjugatum_Upolu"
"Paspalum conjugatum_Upolu"
"Paspalum conjugatum_Upolu"
"Paspalum conjugatum_Upolu"
"Paspalum conjugatum_Vanikolo"
"Paspalum conjugatum_Viti Levu"
"Paspalum conjugatum_Viti Levu"
"Paspalum conjugatum_Viti Levu"
"Paspalum conjugatum_Viti Levu"
"Paspalum conjugatum_Viti Levu"
"Paspalum conjugatum_Viti Levu"
"Paspalum conjugatum_Viti Levu"
"Paspalum conjugatum_Weno"
"Paspalum conjugatum_Weno"
"Paspalum conjugatum_Weno"
"Paspalum conjugatum_Weno"
"Paspalum conjugatum_Weno"
"Paspalum conjugatum_Woleai"
"Paspalum conjugatum_Yanagi"
"Paspalum conjugatum_Yanagi"
"Paspalum conjugatum_Yap"
"Paspalum conjugatum_Yap"
"Paspalum dilatatum_Mangaia"
"Paspalum dilatatum_Nuku Hiva"
"Paspalum dilatatum_Raiatea"
"Paspalum distichum_Angaur"
"Paspalum distichum_Koror"
"Paspalum distichum_Tobi"
"Paspalum fimbriatum_Ta'u"
"Paspalum paniculatum_Angaur"
"Paspalum paniculatum_Fatu Hiva"
"Paspalum paniculatum_Fatu Hiva"
"Paspalum paniculatum_Grande Terre"
"Paspalum paniculatum_Grande Terre"
"Paspalum paniculatum_Guam"
"Paspalum paniculatum_Guam"
"Paspalum paniculatum_Guam"
"Paspalum paniculatum_Guam"
"Paspalum paniculatum_Hiva Oa"
"Paspalum paniculatum_Huahine"
"Paspalum paniculatum_Koror"
"Paspalum paniculatum_Makatea"
"Paspalum paniculatum_Mangaia"
"Paspalum paniculatum_Moorea"
"Paspalum paniculatum_Moorea"
"Paspalum paniculatum_Nuku Hiva"
"Paspalum paniculatum_Pohnpei"
"Paspalum paniculatum_Raiatea"
"Paspalum paniculatum_Rarotonga"
"Paspalum paniculatum_Rarotonga"
"Paspalum paniculatum_Rarotonga"
"Paspalum paniculatum_Tahiti"
"Paspalum paniculatum_Tahuata"
"Paspalum paniculatum_Tahuata"
"Paspalum paniculatum_Upolu"
"Paspalum paniculatum_Upolu"
"Paspalum paniculatum_Upolu"
"Paspalum paniculatum_Upolu"
"Paspalum paniculatum_Viti Levu"
"Paspalum paniculatum_Viti Levu"
"Paspalum paniculatum_Viti Levu"
"Paspalum paniculatum_Viti Levu"
"Paspalum scrobiculatum_Eua"
"Paspalum scrobiculatum_Babeldaob"
"Paspalum scrobiculatum_Babeldaob"
"Paspalum scrobiculatum_Babeldaob"
"Paspalum scrobiculatum_Babeldaob"
"Paspalum scrobiculatum_Babeldaob"
"Paspalum scrobiculatum_Babeldaob"
"Paspalum scrobiculatum_Babeldaob"
"Paspalum scrobiculatum_Babeldaob"
"Paspalum scrobiculatum_Koror"
"Paspalum scrobiculatum_Kosrae"
"Paspalum scrobiculatum_Kosrae"
"Paspalum scrobiculatum_Ngeanges"
"Paspalum scrobiculatum_Ngercheu"
"Paspalum scrobiculatum_Ngerkebesang"
"Paspalum scrobiculatum_Nuku Hiva"
"Paspalum scrobiculatum_Ofu"
"Paspalum scrobiculatum_Pohnpei"
"Paspalum scrobiculatum_Ta'u"
"Paspalum scrobiculatum_Tutuila"
"Paspalum setaceum_Kwajalein"
"Paspalum setaceum_Palmyra"
"Paspalum setaceum_Ta'u"
"Paspalum urvillei_Ta'u"
"Paspalum urvillei_Tutuila"
"Paspalum urvillei_Tutuila"
"Paspalum urvillei_Viti Levu"
"Paspalum urvillei_Viti Levu"
"Paspalum urvillei_Viti Levu"
"Paspalum vaginatum_Butaritari"
"Paspalum vaginatum_Hiva Oa"
"Paspalum vaginatum_Kwajalein"
"Paspalum vaginatum_Pohnpei"
"Paspalum vaginatum_Taha'a"
"Paspalum vaginatum_Tarawa"
"Paspalum vaginatum_Tongatapu"
"Paspalum vaginatum_Tutuila"
"Paspalum vaginatum_Ua Huka"
"Paspalum vaginatum_Wotje"
"Passiflora caerulea_Vava'u"
"Passiflora edulis_Atiu"
"Passiflora edulis_Eua"
"Passiflora edulis_Eua"
"Passiflora edulis_Guam"
"Passiflora edulis_Guam"
"Passiflora edulis_Pohnpei"
"Passiflora edulis_Rarotonga"
"Passiflora edulis_Tahiti"
"Passiflora edulis_Tarawa"
"Passiflora edulis_Tarawa"
"Passiflora edulis_Tongatapu"
"Passiflora foetida_Agrihan"
"Passiflora foetida_Aguijan"
"Passiflora foetida_Babeldaob"
"Passiflora foetida_Babeldaob"
"Passiflora foetida_Babeldaob"
"Passiflora foetida_Babeldaob"
"Passiflora foetida_Dublon"
"Passiflora foetida_Efate"
"Passiflora foetida_Eiao"
"Passiflora foetida_Fano"
"Passiflora foetida_Fatu Hiva"
"Passiflora foetida_Fatu Hiva"
"Passiflora foetida_Guadalcanal"
"Passiflora foetida_Guam"
"Passiflora foetida_Guam"
"Passiflora foetida_Ha'afeva"
"Passiflora foetida_Hatuta'a"
"Passiflora foetida_Hatuta'a"
"Passiflora foetida_Hatuta'a"
"Passiflora foetida_Hiva Oa"
"Passiflora foetida_Huahine"
"Passiflora foetida_Huahine"
"Passiflora foetida_Kao"
"Passiflora foetida_Kiritimati"
"Passiflora foetida_Kiritimati"
"Passiflora foetida_Koror"
"Passiflora foetida_Koror"
"Passiflora foetida_Koror"
"Passiflora foetida_Kosrae"
"Passiflora foetida_Kosrae"
"Passiflora foetida_Lifuka"
"Passiflora foetida_Lifuka"
"Passiflora foetida_Lifuka"
"Passiflora foetida_Makatea"
"Passiflora foetida_Makatea"
"Passiflora foetida_Moorea"
"Passiflora foetida_Nauru"
"Passiflora foetida_Niue"
"Passiflora foetida_Nomuka"
"Passiflora foetida_Nu'utele"
"Passiflora foetida_Nuku Hiva"
"Passiflora foetida_Pagan"
"Passiflora foetida_Pagan"
"Passiflora foetida_Pagan"
"Passiflora foetida_Pagan"
"Passiflora foetida_Pohnpei"
"Passiflora foetida_Pohnpei"
"Passiflora foetida_Pohnpei"
"Passiflora foetida_Pohnpei"
"Passiflora foetida_Pohnpei"
"Passiflora foetida_Pohnpei"
"Passiflora foetida_Pohnpei"
"Passiflora foetida_Pohnpei"
"Passiflora foetida_Pohnpei"
"Passiflora foetida_Pohnpei"
"Passiflora foetida_Raiatea"
"Passiflora foetida_Raiatea"
"Passiflora foetida_Rangiroa"
"Passiflora foetida_Rangiroa"
"Passiflora foetida_Rota"
"Passiflora foetida_Rota"
"Passiflora foetida_Rurutu"
"Passiflora foetida_Saipan"
"Passiflora foetida_Sarigan"
"Passiflora foetida_Savai'i"
"Passiflora foetida_Savai'i"
"Passiflora foetida_Ta'u"
"Passiflora foetida_Ta'u"
"Passiflora foetida_Tabuaeran"
"Passiflora foetida_Tabuaeran"
"Passiflora foetida_Tabuaeran"
"Passiflora foetida_Taha'a"
"Passiflora foetida_Tahiti"
"Passiflora foetida_Tahiti"
"Passiflora foetida_Tahiti"
"Passiflora foetida_Tinian"
"Passiflora foetida_Tinian"
"Passiflora foetida_Tinian"
"Passiflora foetida_Tofua"
"Passiflora foetida_Tomil"
"Passiflora foetida_NA"
"Passiflora foetida_Tongatapu"
"Passiflora foetida_Tongatapu"
"Passiflora foetida_Tongatapu"
"Passiflora foetida_Tongatapu"
"Passiflora foetida_Tutuila"
"Passiflora foetida_Tutuila"
"Passiflora foetida_Tutuila"
"Passiflora foetida_Ua Huka"
"Passiflora foetida_Upolu"
"Passiflora foetida_Upolu"
"Passiflora foetida_Upolu"
"Passiflora foetida_Upolu"
"Passiflora foetida_Upolu"
"Passiflora foetida_Vanua Levu"
"Passiflora foetida_Viti Levu"
"Passiflora foetida_Viti Levu"
"Passiflora foetida_Viti Levu"
"Passiflora foetida_Viti Levu"
"Passiflora foetida_Viti Levu"
"Passiflora foetida_Wake"
"Passiflora foetida_Weno"
"Passiflora foetida_Yap"
"Passiflora incarnata_Kaua'i"
"Passiflora laurifolia_Pitcairn"
"Passiflora laurifolia_Savai'i"
"Passiflora laurifolia_Tongatapu"
"Passiflora laurifolia_Tongatapu"
"Passiflora laurifolia_Tongatapu"
"Passiflora laurifolia_Tongatapu"
"Passiflora laurifolia_Ua Huka"
"Passiflora laurifolia_Upolu"
"Passiflora laurifolia_Upolu"
"Passiflora maliformis_Eua"
"Passiflora maliformis_Efate"
"Passiflora maliformis_Fatu Hiva"
"Passiflora maliformis_Hiva Oa"
"Passiflora maliformis_Huahine"
"Passiflora maliformis_Lifuka"
"Passiflora maliformis_Mangaia"
"Passiflora maliformis_Miti'aro"
"Passiflora maliformis_Moorea"
"Passiflora maliformis_Moorea"
"Passiflora maliformis_Niuatoputapu"
"Passiflora maliformis_Pitcairn"
"Passiflora maliformis_Raiatea"
"Passiflora maliformis_Raivavae"
"Passiflora maliformis_Rarotonga"
"Passiflora maliformis_Rotuma"
"Passiflora maliformis_Rurutu"
"Passiflora maliformis_Rurutu"
"Passiflora maliformis_Cicia"
"Passiflora maliformis_Tongatapu"
"Passiflora maliformis_Tongatapu"
"Passiflora maliformis_Tutuila"
"Passiflora maliformis_Tutuila"
"Passiflora maliformis_Upolu"
"Passiflora maliformis_Upolu"
"Passiflora maliformis_Upolu"
"Passiflora bicornis_Makatea"
"Passiflora bicornis_Ofu"
"Passiflora quadrangularis_Eua"
"Passiflora quadrangularis_Fatu Hiva"
"Passiflora quadrangularis_Huahine"
"Passiflora quadrangularis_Koror"
"Passiflora quadrangularis_Raiatea"
"Passiflora quadrangularis_Rarotonga"
"Passiflora quadrangularis_Rotuma"
"Passiflora quadrangularis_Rotuma"
"Passiflora quadrangularis_Savai'i"
"Passiflora quadrangularis_Tahiti"
"Passiflora quadrangularis_Tahiti"
"Passiflora quadrangularis_Tahiti"
"Passiflora quadrangularis_Tahuata"
"Passiflora quadrangularis_Tutuila"
"Passiflora quadrangularis_Viti Levu"
"Passiflora quadrangularis_Viti Levu"
"Passiflora rubra_Rarotonga"
"Passiflora suberosa_Eua"
"Passiflora suberosa_Aneityum"
"Passiflora suberosa_Aneityum"
"Passiflora suberosa_Efate"
"Passiflora suberosa_Erromango"
"Passiflora suberosa_Grande Terre"
"Passiflora suberosa_Guam"
"Passiflora suberosa_Guam"
"Passiflora suberosa_Guam"
"Passiflora suberosa_Guam"
"Passiflora suberosa_Guam"
"Passiflora suberosa_Guam"
"Passiflora suberosa_Guam"
"Passiflora suberosa_Koror"
"Passiflora suberosa_Lifou"
"Passiflora suberosa_Gau"
"Passiflora suberosa_Ovalau"
"Passiflora suberosa_Ovalau"
"Passiflora suberosa_Ovalau"
"Passiflora suberosa_Saipan"
"Passiflora suberosa_Saipan"
"Passiflora suberosa_Saipan"
"Passiflora suberosa_Tahiti"
"Passiflora suberosa_Tahiti"
"Passiflora suberosa_Tahiti"
"Passiflora suberosa_Tahiti"
"Passiflora suberosa_Viti Levu"
"Euphorbia tithymaloides_Koror"
"Pennisetum clandestinum_Nuku Hiva"
"Pennisetum glaucum_Ta'u"
"Pennisetum glaucum_Tutuila"
"Pennisetum glaucum_Tutuila"
"Pennisetum purpureum_Babeldaob"
"Pennisetum purpureum_Guam"
"Pennisetum purpureum_Koror"
"Pennisetum purpureum_Koror"
"Pennisetum purpureum_Kosrae"
"Pennisetum purpureum_Kosrae"
"Pennisetum purpureum_Moorea"
"Pennisetum purpureum_Moorea"
"Pennisetum purpureum_Ofu"
"Pennisetum purpureum_Pagan"
"Pennisetum purpureum_Pohnpei"
"Pennisetum purpureum_Pohnpei"
"Pennisetum purpureum_Pohnpei"
"Pennisetum purpureum_Pohnpei"
"Pennisetum purpureum_Pohnpei"
"Pennisetum purpureum_Pohnpei"
"Pennisetum purpureum_Rota"
"Pennisetum purpureum_Rota"
"Pennisetum purpureum_Rota"
"Pennisetum purpureum_Saipan"
"Pennisetum purpureum_Tahiti"
"Pennisetum purpureum_Tahiti"
"Pennisetum purpureum_Tahiti"
"Pennisetum purpureum_Tarawa"
"Pennisetum purpureum_Tarawa"
"Pennisetum purpureum_Tutuila"
"Pennisetum purpureum_Upolu"
"Pennisetum purpureum_Yap"
"Pennisetum setaceum_Guam"
"Pennisetum setaceum_Kosrae"
"Peperomia pellucida_Babeldaob"
"Peperomia pellucida_Babeldaob"
"Peperomia pellucida_Fatu Hiva"
"Peperomia pellucida_Kayangel"
"Peperomia pellucida_Kosrae"
"Peperomia pellucida_Kosrae"
"Peperomia pellucida_Ngerkebesang"
"Peperomia pellucida_Ofu"
"Peperomia pellucida_Pohnpei"
"Peperomia pellucida_Pohnpei"
"Peperomia pellucida_Pohnpei"
"Peperomia pellucida_Pohnpei"
"Peperomia pellucida_Pohnpei"
"Peperomia pellucida_Pohnpei"
"Peperomia pellucida_Pohnpei"
"Peperomia pellucida_Tahiti"
"Persea americana_Fatu Hiva"
"Persea americana_Guam"
"Persea americana_Koror"
"Persea americana_Pitcairn"
"Persea americana_Ua Huka"
"Persicaria capitata_Guam"
"Persicaria chinensis_Bougainville"
"Persicaria glabra_Tahiti"
"Persicaria punctata_Lana'i"
"Phaseolus lunatus_Saipan"
"Phoenix canariensis_O'ahu"
"Phyla nodiflora_Angaur"
"Phyla nodiflora_Arno"
"Phyla nodiflora_Kwajalein"
"Phyla nodiflora_Kwajalein"
"Phyla nodiflora_Peleliu"
"Phyllanthus acidus_Fatu Hiva"
"Phyllanthus acidus_Hiva Oa"
"Phyllanthus acidus_Ua Huka"
"Phyllanthus amarus_Angaur"
"Phyllanthus amarus_Butaritari"
"Phyllanthus amarus_Fatu Hiva"
"Phyllanthus amarus_Hiva Oa"
"Phyllanthus amarus_Hiva Oa"
"Phyllanthus amarus_Kayangel"
"Phyllanthus amarus_Koror"
"Phyllanthus amarus_Koror"
"Phyllanthus amarus_Koror"
"Phyllanthus amarus_Koror"
"Phyllanthus amarus_Kosrae"
"Phyllanthus amarus_Kosrae"
"Phyllanthus amarus_Kwajalein"
"Phyllanthus amarus_Ngerchong"
"Phyllanthus amarus_Niau"
"Phyllanthus amarus_Ofu"
"Phyllanthus amarus_Peleliu"
"Phyllanthus amarus_Pohnpei"
"Phyllanthus amarus_Pohnpei"
"Phyllanthus amarus_Pohnpei"
"Phyllanthus amarus_Pohnpei"
"Phyllanthus amarus_Pohnpei"
"Phyllanthus amarus_Pohnpei"
"Phyllanthus amarus_NA"
"Phyllanthus amarus_Ta'u"
"Phyllanthus amarus_Tahuata"
"Phyllanthus amarus_Tarawa"
"Phyllanthus amarus_Tinian"
"Phyllanthus reticulatus_Hawai'i"
"Phyllanthus reticulatus_Kaua'i"
"Phyllanthus tenellus_Huahine"
"Phyllanthus urinaria_Fatu Hiva"
"Phyllanthus urinaria_Fatu Hiva"
"Phyllanthus urinaria_Kosrae"
"Phyllanthus urinaria_Ta'u"
"Phyllanthus urinaria_Taha'a"
"Phyllanthus virgatus_Grande Terre"
"Phyllanthus virgatus_Niue"
"Phyllostachys bissetii_Mangaia"
"Physalis angulata_Bikini"
"Physalis angulata_Butaritari"
"Physalis angulata_Fatu Hiva"
"Physalis angulata_Hiva Oa"
"Physalis angulata_Kiritimati"
"Physalis angulata_Koror"
"Physalis angulata_Kosrae"
"Physalis angulata_Kosrae"
"Physalis angulata_Kwajalein"
"Physalis angulata_Lana'i"
"Physalis angulata_Koror"
"Physalis angulata_Pohnpei"
"Physalis angulata_Rota"
"Physalis angulata_Ta'u"
"Physalis angulata_Tarawa"
"Physalis angulata_Tongatapu"
"Physalis angulata_Tutuila"
"Physalis peruviana_Koror"
"Phytolacca dioica_Hawai'i"
"Phytolacca dioica_Kaho'olawe"
"Phytolacca dioica_O'ahu"
"Pilea microphylla_Butaritari"
"Pilea microphylla_Fais"
"Pilea microphylla_Guam"
"Pilea microphylla_Guam"
"Pilea microphylla_Koror"
"Pilea microphylla_Kosrae"
"Pilea microphylla_Kosrae"
"Pilea microphylla_Kwajalein"
"Pilea microphylla_Ngerchong"
"Pilea microphylla_Rota"
"Pilea microphylla_Rota"
"Pilea microphylla_NA"
"Pilea microphylla_Ta'u"
"Pilea microphylla_Tutuila"
"Pilea microphylla_Yap"
"Pilea nummulariifolia_O'ahu"
"Pimenta dioica_Tongatapu"
"Pimenta racemosa_Ma'uke"
"Pimenta racemosa_Miti'aro"
"Pimenta racemosa_Rarotonga"
"Pimenta racemosa_Rarotonga"
"Pimenta racemosa_Tahiti"
"Pimenta racemosa_Tongatapu"
"Pimenta racemosa_Viti Levu"
"Pimenta racemosa_Viti Levu"
"Pinus caribaea_Fatu Hiva"
"Pinus caribaea_Hiva Oa"
"Pinus caribaea_Nuku Hiva"
"Pinus caribaea_Ua Huka"
"Piper aduncum_Mbanika"
"Piper aduncum_Mbanika"
"Piper aduncum_Viti Levu"
"Piper aduncum_Viti Levu"
"Piper aduncum_Viti Levu"
"Piper aduncum_Viti Levu"
"Piper aduncum_Viti Levu"
"Piper aduncum_Viti Levu"
"Piper aduncum_Viti Levu"
"Piper aduncum_Viti Levu"
"Piper aduncum_Viti Levu"
"Piper aduncum_Viti Levu"
"Piper aduncum_Viti Levu"
"Piper auritum_Ha'ano"
"Piper auritum_Pohnpei"
"Piper auritum_Pohnpei"
"Piper auritum_Pohnpei"
"Piper auritum_Tongatapu"
"Piper auritum_Tongatapu"
"Piper auritum_Vava'u"
"Piper sarmentosum_Maui"
"Piper sarmentosum_O'ahu"
"Piper sarmentosum_Pohnpei"
"Piper sarmentosum_Pohnpei"
"Piptatherum miliaceum_Hawai'i"
"Piriqueta racemosa_Babeldaob"
"Piriqueta racemosa_Koror"
"Pistia stratiotes_Tahiti"
"Pithecellobium dulce_Aguijan"
"Pithecellobium dulce_NA"
"Pithecellobium dulce_Dublon"
"Pithecellobium dulce_Dublon"
"Pithecellobium dulce_Grande Terre"
"Pithecellobium dulce_Guam"
"Pithecellobium dulce_Guam"
"Pithecellobium dulce_Guam"
"Pithecellobium dulce_Guam"
"Pithecellobium dulce_Guam"
"Pithecellobium dulce_Guam"
"Pithecellobium dulce_Guam"
"Pithecellobium dulce_Guam"
"Pithecellobium dulce_Guam"
"Pithecellobium dulce_Guam"
"Pithecellobium dulce_Guam"
"Pithecellobium dulce_Koror"
"Pithecellobium dulce_Pagan"
"Pithecellobium dulce_Pagan"
"Pithecellobium dulce_Rota"
"Pithecellobium dulce_Rota"
"Pithecellobium dulce_Rota"
"Pithecellobium dulce_Sarigan"
"Pithecellobium dulce_Sarigan"
"Pithecellobium dulce_Tahiti"
"Pithecellobium dulce_Tinian"
"Pithecellobium dulce_Viti Levu"
"Pithecellobium dulce_Viti Levu"
"Pithecellobium dulce_Wake"
"Pithecellobium dulce_Wake"
"Pithecellobium dulce_Yap"
"Pittosporum resiniferum_O'ahu"
"Pityrogramma calomelanos_Babeldaob"
"Pityrogramma calomelanos_Fatu Hiva"
"Pityrogramma calomelanos_Fatu Hiva"
"Pityrogramma calomelanos_Fatu Hiva"
"Pityrogramma calomelanos_Hawai'i"
"Pityrogramma calomelanos_Kaua'i"
"Pityrogramma calomelanos_Maui"
"Pityrogramma calomelanos_Moloka'i"
"Pityrogramma calomelanos_Ni'ihau"
"Pityrogramma calomelanos_O'ahu"
"Pityrogramma calomelanos_Tahuata"
"Pityrogramma calomelanos_Ua Huka"
"Plantago lanceolata_Mangaia"
"Platymiscium stipulare_Maui"
"Plectranthus amboinicus_Lifuka"
"Plectranthus amboinicus_Nomuka"
"Plectranthus amboinicus_Olosega"
"Plectranthus amboinicus_Savai'i"
"Plectranthus amboinicus_Savai'i"
"Plectranthus amboinicus_Vanua Levu"
"Plectranthus amboinicus_Vanua Levu"
"Plectranthus amboinicus_Vanua Levu"
"Plectranthus amboinicus_NA"
"Plectranthus neochilus_O'ahu"
"Plectranthus scutellarioides_Fatu Hiva"
"Plectranthus scutellarioides_Koror"
"Plectranthus scutellarioides_Mangaia"
"Plectranthus scutellarioides_Pohnpei"
"Plectranthus scutellarioides_Pohnpei"
"Plectranthus scutellarioides_Pohnpei"
"Plectranthus scutellarioides_Pohnpei"
"Plectranthus scutellarioides_Pohnpei"
"Plectranthus scutellarioides_Ua Huka"
"Plectranthus scutellarioides_Yap"
"Pluchea carolinensis_Bikini"
"Pluchea carolinensis_Bikini"
"Pluchea carolinensis_Bora Bora"
"Pluchea carolinensis_Butaritari"
"Pluchea carolinensis_Efate"
"Pluchea carolinensis_Enewetak"
"Pluchea carolinensis_Enewetak"
"Pluchea carolinensis_Enewetak"
"Pluchea carolinensis_Enewetak"
"Pluchea carolinensis_Guam"
"Pluchea carolinensis_Kwajalein"
"Pluchea carolinensis_Kwajalein"
"Pluchea carolinensis_Maupiti"
"Pluchea carolinensis_Peleliu"
"Pluchea carolinensis_Peleliu"
"Pluchea carolinensis_Rongerik"
"Pluchea carolinensis_Saipan"
"Pluchea carolinensis_Saipan"
"Pluchea carolinensis_Tarawa"
"Pluchea carolinensis_Tinian"
"Pluchea carolinensis_Tinian"
"Pluchea carolinensis_Tongatapu"
"Pluchea indica_Angaur"
"Pluchea indica_Angaur"
"Pluchea indica_Angaur"
"Pluchea indica_Angaur"
"Pluchea indica_Butaritari"
"Pluchea indica_Enewetak"
"Pluchea indica_Enewetak"
"Pluchea indica_Enewetak"
"Pluchea indica_Enewetak"
"Pluchea indica_Guam"
"Pluchea indica_Guam"
"Pluchea indica_Guam"
"Pluchea indica_Guam"
"Pluchea indica_Kwajalein"
"Pluchea indica_Kwajalein"
"Pluchea indica_Kwajalein"
"Pluchea indica_Kwajalein"
"Pluchea indica_Majuro"
"Pluchea indica_Majuro"
"Pluchea indica_Majuro"
"Pluchea indica_Peleliu"
"Pluchea indica_Saipan"
"Pluchea indica_Saipan"
"Pluchea indica_Ta'u"
"Pluchea indica_Ta'u"
"Pluchea indica_Tinian"
"Polygala paniculata_Babeldaob"
"Polygala paniculata_Babeldaob"
"Polygala paniculata_Babeldaob"
"Polygala paniculata_Babeldaob"
"Polygala paniculata_Babeldaob"
"Polygala paniculata_Babeldaob"
"Polygala paniculata_Babeldaob"
"Polygala paniculata_Babeldaob"
"Polygala paniculata_Babeldaob"
"Polygala paniculata_Guam"
"Polygala paniculata_Koror"
"Polygala paniculata_Koror"
"Polygala paniculata_Koror"
"Polygala paniculata_Koror"
"Polygala paniculata_Koror"
"Polygala paniculata_Koror"
"Polygala paniculata_Koror"
"Polygala paniculata_Koror"
"Polygala paniculata_Koror"
"Polygala paniculata_Kosrae"
"Polygala paniculata_Ofu"
"Polygala paniculata_Pohnpei"
"Polygala paniculata_Pohnpei"
"Polygala paniculata_Pohnpei"
"Polygala paniculata_Pohnpei"
"Polygala paniculata_Pohnpei"
"Polygala paniculata_Tutuila"
"Polygala paniculata_Upolu"
"Persicaria hydropiperoides_Angaur"
"Persicaria hydropiperoides_Babeldaob"
"Persicaria hydropiperoides_Guam"
"Polypremum procumbens_Angaur"
"Polypremum procumbens_Angaur"
"Polyscias cummingiana_O'ahu"
"Portulaca grandiflora_Babeldaob"
"Portulaca grandiflora_Ua Huka"
"Portulaca oleracea_Fatu Hiva"
"Portulaca oleracea_Hatuta'a"
"Portulaca oleracea_Hatuta'a"
"Portulaca oleracea_Kayangel"
"Portulaca oleracea_Kwajalein"
"Portulaca oleracea_Mohotani"
"Portulaca oleracea_Palmyra"
"Portulaca oleracea_Ta'u"
"Portulaca oleracea_Tarawa"
"Portulaca oleracea_Tobi"
"Portulaca oleracea_Ua Huka"
"Portulacaria afra_Kaua'i"
"Portulacaria afra_O'ahu"
"Prunus grisea_O'ahu"
"Pseudelephantopus spicatus_Tahiti"
"Pseudelephantopus spicatus_Tahuata"
"Pseuderanthemum carruthersii_Babeldaob"
"Pseuderanthemum carruthersii_Kosrae"
"Pseuderanthemum carruthersii_Ofu"
"Pseuderanthemum carruthersii_Peleliu"
"Pseuderanthemum carruthersii_Pohnpei"
"Pseuderanthemum carruthersii_NA"
"Pseuderanthemum carruthersii_Ta'u"
"Pseuderanthemum carruthersii_Tobi"
"Pseuderanthemum carruthersii_Tobi"
"Pseuderanthemum carruthersii_Yap"
"Pseudotsuga menziesii_Hawai'i"
"Psidium cattleianum_Fatu Hiva"
"Psidium cattleianum_Fatu Hiva"
"Psidium cattleianum_Grande Terre"
"Psidium cattleianum_Pitcairn"
"Psidium cattleianum_Raiatea"
"Psidium cattleianum_Rapa"
"Psidium cattleianum_Rapa"
"Psidium cattleianum_Rapa"
"Psidium cattleianum_Rarotonga"
"Psidium cattleianum_Rarotonga"
"Psidium cattleianum_Tahiti"
"Psidium cattleianum_Tahiti"
"Psidium cattleianum_Tahiti"
"Psidium cattleianum_Tahiti"
"Psidium cattleianum_Tubuai"
"Psidium cattleianum_Upolu"
"Psidium cattleianum_Viti Levu"
"Psidium cattleianum_Viti Levu"
"Psidium guajava_Eua"
"Psidium guajava_Eua"
"Psidium guajava_Aneityum"
"Psidium guajava_Angaur"
"Psidium guajava_Bora Bora"
"Psidium guajava_Grande Terre"
"Psidium guajava_Guam"
"Psidium guajava_Guam"
"Psidium guajava_Guam"
"Psidium guajava_Guam"
"Psidium guajava_Guam"
"Psidium guajava_Hiva Oa"
"Psidium guajava_Hiva Oa"
"Psidium guajava_Huahine"
"Psidium guajava_Koror"
"Psidium guajava_Koror"
"Psidium guajava_Koror"
"Psidium guajava_Kwajalein"
"Psidium guajava_Mangaia"
"Psidium guajava_Maupiti"
"Psidium guajava_Moorea"
"Psidium guajava_Nauru"
"Psidium guajava_Nauru"
"Psidium guajava_Nauru"
"Psidium guajava_Niuatoputapu"
"Psidium guajava_Nuku Hiva"
"Psidium guajava_Pagan"
"Psidium guajava_Pagan"
"Psidium guajava_Pohnpei"
"Psidium guajava_Pohnpei"
"Psidium guajava_Pohnpei"
"Psidium guajava_Pohnpei"
"Psidium guajava_Pohnpei"
"Psidium guajava_Pohnpei"
"Psidium guajava_Raivavae"
"Psidium guajava_Rapa"
"Psidium guajava_Rarotonga"
"Psidium guajava_Rarotonga"
"Psidium guajava_Rota"
"Psidium guajava_Rota"
"Psidium guajava_Rotuma"
"Psidium guajava_Rurutu"
"Psidium guajava_Rurutu"
"Psidium guajava_Sarigan"
"Psidium guajava_Savai'i"
"Psidium guajava_Savai'i"
"Psidium guajava_Ta'u"
"Psidium guajava_Ta'u"
"Psidium guajava_Ta'u"
"Psidium guajava_Tahiti"
"Psidium guajava_Tahuata"
"Psidium guajava_Tahuata"
"Psidium guajava_Tinian"
"Psidium guajava_NA"
"Psidium guajava_Tongatapu"
"Psidium guajava_Ulithi"
"Psidium guajava_Upolu"
"Psidium guajava_Upolu"
"Psidium guajava_Viti Levu"
"Psidium guajava_Viti Levu"
"Psidium guajava_Wake"
"Psidium guajava_Yap"
"Psidium guineense_Huahine"
"Psidium guineense_Raiatea"
"Psidium guineense_Raiatea"
"Psidium guineense_Raiatea"
"Psidium guineense_Tahiti"
"Psidium guineense_Tahiti"
"Psidium guineense_Tahiti"
"Psidium guineense_Tahiti"
"Psidium guineense_Tahuata"
"Psidium guineense_Ua Huka"
"Psychotria carthagenensis_Kaua'i"
"Pteris cretica_Hawai'i"
"Pteris cretica_Kaua'i"
"Pteris cretica_Lana'i"
"Pteris cretica_Maui"
"Pteris cretica_O'ahu"
"Pteris vittata_Babeldaob"
"Pteris vittata_Guam"
"Pteris vittata_Hawai'i"
"Pteris vittata_Koror"
"Pteris vittata_Kosrae"
"Pteris vittata_Maui"
"Pteris vittata_O'ahu"
"Pteris vittata_Palmyra"
"Pteris vittata_Peleliu"
"Pteris vittata_Pohnpei"
"Pteris vittata_Pohnpei"
"Pteris vittata_Pohnpei"
"Pterocarpus indicus_Babeldaob"
"Pterocarpus indicus_Babeldaob"
"Pterocarpus indicus_Babeldaob"
"Pterocarpus indicus_Koror"
"Pterocarpus indicus_Koror"
"Pterocarpus indicus_Kosrae"
"Pterocarpus indicus_Ngerkebesang"
"Pterocarpus indicus_Ngerkebesang"
"Pueraria montana_Babeldaob"
"Pueraria montana_Babeldaob"
"Pueraria montana_Olosega"
"Pueraria montana_Ta'u"
"Pueraria montana_Ta'u"
"Neustanthus phaseoloides_Atiu"
"Neustanthus phaseoloides_Atiu"
"Neustanthus phaseoloides_Atiu"
"Neustanthus phaseoloides_Atiu"
"Neustanthus phaseoloides_Atiu"
"Neustanthus phaseoloides_Guam"
"Neustanthus phaseoloides_Moorea"
"Neustanthus phaseoloides_Nuku Hiva"
"Neustanthus phaseoloides_Raiatea"
"Neustanthus phaseoloides_Tahiti"
"Neustanthus phaseoloides_Upolu"
"Neustanthus phaseoloides_Upolu"
"Neustanthus phaseoloides_Upolu"
"Neustanthus phaseoloides_Vanua Levu"
"Neustanthus phaseoloides_Viti Levu"
"Pyrostegia venusta_Rimatara"
"Combretum malabaricum_Tahiti"
"Combretum malabaricum_Tongatapu"
"Combretum malabaricum_Upolu"
"Combretum malabaricum_Vanua Levu"
"Combretum malabaricum_Viti Levu"
"Combretum malabaricum_Yap"
"Raphanus raphanistrum_Guam"
"Raphia farinifera_Kaua'i"
"Ravenala madagascariensis_Upolu"
"Reinhardtia gracilis_Kaua'i"
"Rhaphiolepis indica_O'ahu"
"Rhodomyrtus tomentosa_Raiatea"
"Rhodomyrtus tomentosa_Raiatea"
"Rhodomyrtus tomentosa_Raiatea"
"Rhynchosia minima_Hiva Oa"
"Rhynchosia minima_Tahuata"
"Rhynchosia minima_Ua Huka"
"Ricinus communis_Atiu"
"Ricinus communis_Eua"
"Ricinus communis_Ailinglaplap"
"Ricinus communis_Butaritari"
"Ricinus communis_NA"
"Ricinus communis_Enewetak"
"Ricinus communis_Enewetak"
"Ricinus communis_Guadalcanal"
"Ricinus communis_Guam"
"Ricinus communis_Guam"
"Ricinus communis_Makatea"
"Ricinus communis_Peleliu"
"Ricinus communis_Peleliu"
"Ricinus communis_Raivavae"
"Ricinus communis_Raivavae"
"Ricinus communis_Rapa"
"Ricinus communis_Rapa"
"Ricinus communis_Rapa"
"Ricinus communis_Rarotonga"
"Ricinus communis_Rimatara"
"Ricinus communis_Rimatara"
"Ricinus communis_Rota"
"Ricinus communis_Rurutu"
"Ricinus communis_Rurutu"
"Ricinus communis_Sarigan"
"Ricinus communis_Tahiti"
"Ricinus communis_Tahiti"
"Ricinus communis_Tinian"
"Ricinus communis_Tongatapu"
"Ricinus communis_Tongatapu"
"Ricinus communis_Tongatapu"
"Ricinus communis_Tubuai"
"Ricinus communis_Ua Huka"
"Ricinus communis_Upolu"
"Ricinus communis_Viti Levu"
"Ricinus communis_Yap"
"Ricinus communis_Yap"
"Rivina humilis_Eua"
"Rivina humilis_Aneityum"
"Rivina humilis_Efate"
"Rivina humilis_Fafa"
"Rivina humilis_Grande Terre"
"Rivina humilis_Grande Terre"
"Rivina humilis_Malakula"
"Rivina humilis_Malakula"
"Rivina humilis_Grande Terre"
"Rivina humilis_Nomuka"
"Rivina humilis_Tahiti"
"Rivina humilis_Tanna"
"Rivina humilis_Tongatapu"
"Rivina humilis_Tongatapu"
"Rivina humilis_Tongatapu"
"Rivina humilis_Velitoa"
"Rivina humilis_Velitoa"
"Rivina humilis_Viti Levu"
"Roldana petasitis_O'ahu"
"Roldana petasitis_O'ahu"
"Rosa multiflora_Hawai'i"
"Rosenbergiodendron formosum_Kaua'i"
"Rubus praecox_O'ahu"
"Rubus moluccanus_Grande Terre"
"Rubus moluccanus_Guadalcanal"
"Rubus moluccanus_Kadavu"
"Rubus moluccanus_Kosrae"
"Rubus moluccanus_Kosrae"
"Rubus moluccanus_Kosrae"
"Rubus moluccanus_Kosrae"
"Rubus moluccanus_Kosrae"
"Rubus moluccanus_Kosrae"
"Rubus moluccanus_Kosrae"
"Rubus moluccanus_Kosrae"
"Rubus moluccanus_Kosrae"
"Rubus moluccanus_Kosrae"
"Rubus moluccanus_Kosrae"
"Rubus moluccanus_Kosrae"
"Rubus moluccanus_San Cristobal"
"Rubus moluccanus_Moala"
"Rubus moluccanus_Moala"
"Rubus moluccanus_Vanua Levu"
"Rubus moluccanus_Vanua Levu"
"Rubus moluccanus_Viti Levu"
"Rubus moluccanus_Viti Levu"
"Rubus moluccanus_Viti Levu"
"Rubus moluccanus_Viti Levu"
"Rubus moluccanus_Viti Levu"
"Rubus moluccanus_Viti Levu"
"Rubus moluccanus_Viti Levu"
"Rubus moluccanus_Viti Levu"
"Rubus moluccanus_Viti Levu"
"Rubus moluccanus_Viti Levu"
"Rubus moluccanus_Viti Levu"
"Rubus moluccanus_Viti Levu"
"Rubus moluccanus_Viti Levu"
"Rubus rosifolius_Efate"
"Rubus rosifolius_Grande Terre"
"Rubus rosifolius_Grande Terre"
"Rubus rosifolius_Grande Terre"
"Rubus rosifolius_Hiva Oa"
"Rubus rosifolius_Hiva Oa"
"Rubus rosifolius_Moorea"
"Rubus rosifolius_Moorea"
"Rubus rosifolius_Tahiti"
"Blechum pyramidatum_Kayangel"
"Blechum pyramidatum_Kosrae"
"Blechum pyramidatum_Peleliu"
"Blechum pyramidatum_Pohnpei"
"Blechum pyramidatum_Rota"
"Blechum pyramidatum_Tinian"
"Blechum pyramidatum_Tutuila"
"Blechum pyramidatum_Wotje"
"Blechum pyramidatum_Yap"
"Ruellia brevifolia_Koro"
"Ruellia brevifolia_Ovalau"
"Ruellia brevifolia_Ovalau"
"Ruellia brevifolia_Ovalau"
"Ruellia brevifolia_Taveuni"
"Ruellia brevifolia_Vatu Vara"
"Ruellia brevifolia_Vatu Vara"
"Ruellia brevifolia_Viti Levu"
"Ruellia brevifolia_Viti Levu"
"Ruellia brevifolia_Viti Levu"
"Ruellia brevifolia_Viti Levu"
"Ruellia prostrata_Atiu"
"Ruellia prostrata_Ofu"
"Ruellia prostrata_Olosega"
"Ruellia prostrata_Olosega"
"Ruellia prostrata_Ta'u"
"Ruellia prostrata_Ta'u"
"Ruellia prostrata_Ta'u"
"Ruellia prostrata_Tutuila"
"Ruellia prostrata_Upolu"
"Ruellia prostrata_Wallis"
"Ruellia tuberosa_Ofu"
"Ruellia tuberosa_Ta'u"
"Ruellia tuberosa_Tutuila"
"Ruellia tuberosa_Tutuila"
"Rumex crispus_Lana'i"
"Russelia equisetiformis_Aitutaki"
"Russelia equisetiformis_Butaritari"
"Russelia equisetiformis_Koror"
"Russelia equisetiformis_Tarawa"
"Ruttya fruticosa_O'ahu"
"Saccharum spontaneum_Babeldaob"
"Saccharum spontaneum_Babeldaob"
"Saccharum spontaneum_Guadalcanal"
"Saccharum spontaneum_Guam"
"Saccharum spontaneum_Guam"
"Saccharum spontaneum_Guam"
"Saccharum spontaneum_Guam"
"Saccharum spontaneum_Guam"
"Saccharum spontaneum_Guam"
"Saccharum spontaneum_Koror"
"Saccharum spontaneum_Koror"
"Saccharum spontaneum_Kosrae"
"Saccharum spontaneum_Kosrae"
"Saccharum spontaneum_Koror"
"Saccharum spontaneum_Koror"
"Saccharum spontaneum_Ngerkebesang"
"Saccharum spontaneum_Peleliu"
"Saccharum spontaneum_Pohnpei"
"Saccharum spontaneum_Pohnpei"
"Saccharum spontaneum_Pohnpei"
"Saccharum spontaneum_Pohnpei"
"Saccharum spontaneum_Pohnpei"
"Saccharum spontaneum_Pohnpei"
"Saccharum spontaneum_Saipan"
"Saccharum spontaneum_Weno"
"Saccharum spontaneum_Weno"
"Saccharum spontaneum_Yap"
"Sacciolepis indica_Babeldaob"
"Sacciolepis indica_Babeldaob"
"Sacciolepis indica_Babeldaob"
"Sacciolepis indica_Babeldaob"
"Sacciolepis indica_Babeldaob"
"Sacciolepis indica_Babeldaob"
"Sacciolepis indica_Fatu Hiva"
"Sacciolepis indica_Grande Terre"
"Sacciolepis indica_Grande Terre"
"Sacciolepis indica_Grande Terre"
"Sacciolepis indica_Nuku Hiva"
"Sacciolepis indica_Pohnpei"
"Sacciolepis indica_Raiatea"
"Sacciolepis indica_Rapa"
"Sacciolepis indica_Tahiti"
"Sacciolepis indica_Tahiti"
"Sacciolepis indica_Tutuila"
"Sacciolepis indica_Viti Levu"
"Sacciolepis indica_Viti Levu"
"Sacciolepis indica_Viti Levu"
"Sacciolepis indica_Viti Levu"
"Sacciolepis indica_Viti Levu"
"Sacciolepis indica_Yap"
"Sagittaria sagittifolia_Hiva Oa"
"Salvia coccinea_Mangaia"
"Salvia coccinea_Ua Huka"
"Salvia occidentalis_Eua"
"Salvia occidentalis_Tongatapu"
"Salvia occidentalis_Upolu"
"Salvia occidentalis_Upolu"
"Salvinia adnata_NA"
"Albizia saman_Guam"
"Albizia saman_Guam"
"Albizia saman_Kanacea"
"Albizia saman_Koror"
"Albizia saman_Kosrae"
"Albizia saman_Koror"
"Albizia saman_Pitcairn"
"Albizia saman_Rotuma"
"Albizia saman_Taveuni"
"Albizia saman_Tongatapu"
"Albizia saman_Ua Huka"
"Albizia saman_Upolu"
"Albizia saman_Upolu"
"Albizia saman_Viti Levu"
"Albizia saman_Viti Levu"
"Sambucus canadensis_Guam"
"Sambucus canadensis_Pohnpei"
"Sambucus canadensis_Tahiti"
"Sambucus canadensis_Ua Huka"
"Sanchezia parvibracteata_Rarotonga"
"Sanchezia speciosa_Tahiti"
"Sanchezia speciosa_Tongatapu"
"Sanchezia speciosa_Tutuila"
"Sanchezia speciosa_Upolu"
"Sanchezia speciosa_Upolu"
"Sanchezia speciosa_Upolu"
"Sanchezia speciosa_Viti Levu"
"Sandoricum koetjape_Guam"
"Sandoricum koetjape_O'ahu"
"Dracaena trifasciata_Hiva Oa"
"Dracaena trifasciata_Koror"
"Dracaena trifasciata_Maupiti"
"Dracaena trifasciata_Nuku Hiva"
"Dracaena trifasciata_Tinian"
"Dracaena trifasciata_Upolu"
"Dracaena trifasciata_Viti Levu"
"Sapindus saponaria_Hiva Oa"
"Sapindus saponaria_Nuku Hiva"
"Sapindus saponaria_Ua Huka"
"Bignonia magnifica_O'ahu"
"Breynia androgyna_O'ahu"
"Schefflera actinophylla_Palmyra"
"Schefflera actinophylla_Palmyra"
"Schefflera actinophylla_Palmyra"
"Schefflera actinophylla_Viti Levu"
"Schefflera actinophylla_Viti Levu"
"Schefflera actinophylla_Viti Levu"
"Schefflera heptaphylla_O'ahu"
"Schinus terebinthifolius_Efate"
"Schinus terebinthifolius_Guam"
"Schinus terebinthifolius_Guam"
"Schinus terebinthifolius_Kwajalein"
"Schinus terebinthifolius_Tutuila"
"Schinus terebinthifolius_Viti Levu"
"Schinus terebinthifolius_Viti Levu"
"Scoparia dulcis_Peleliu"
"Scoparia dulcis_Peleliu"
"Hylocereus megalanthus_Kaua'i"
"Semecarpus anacardium_O'ahu"
"Senna alata_Babeldaob"
"Senna alata_NA"
"Senna alata_Dublon"
"Senna alata_Guadalcanal"
"Senna alata_Guadalcanal"
"Senna alata_Guadalcanal"
"Senna alata_Guadalcanal"
"Senna alata_Guam"
"Senna alata_Guam"
"Senna alata_Kapingamarangi"
"Senna alata_Koror"
"Senna alata_Koror"
"Senna alata_Koror"
"Senna alata_Kosrae"
"Senna alata_Maupiti"
"Senna alata_Moorea"
"Senna alata_Moorea"
"Senna alata_Ndeni"
"Senna alata_Nuku Hiva"
"Senna alata_Ovalau"
"Senna alata_Ovalau"
"Senna alata_Pohnpei"
"Senna alata_Pohnpei"
"Senna alata_Pohnpei"
"Senna alata_Pohnpei"
"Senna alata_Pohnpei"
"Senna alata_Pohnpei"
"Senna alata_Pohnpei"
"Senna alata_Rarotonga"
"Senna alata_Rurutu"
"Senna alata_Satawan"
"Senna alata_Savai'i"
"Senna alata_Savai'i"
"Senna alata_Savai'i"
"Senna alata_Tinian"
"Senna alata_Tutuila"
"Senna alata_Tutuila"
"Senna alata_Ua Huka"
"Senna alata_Upolu"
"Senna alata_Upolu"
"Senna alata_Viti Levu"
"Senna alata_Viti Levu"
"Senna alata_Viti Levu"
"Senna alata_Weno"
"Senna alata_Weno"
"Senna alata_Weno"
"Senna alata_Yap"
"Senna bicapsularis_Grande Terre"
"Senna didymobotrya_Lana'i"
"Senna didymobotrya_O'ahu"
"Senna obtusifolia_Babeldaob"
"Senna obtusifolia_Grande Terre"
"Senna obtusifolia_Makatea"
"Senna obtusifolia_Niau"
"Senna obtusifolia_Nuku Hiva"
"Senna obtusifolia_Pohnpei"
"Senna obtusifolia_Raiatea"
"Senna obtusifolia_Tahiti"
"Senna obtusifolia_Tahiti"
"Senna occidentalis_Eiao"
"Senna occidentalis_Eiao"
"Senna occidentalis_Fatu Hiva"
"Senna occidentalis_Fatu Hiva"
"Senna occidentalis_Koror"
"Senna occidentalis_Koror"
"Senna occidentalis_Niue"
"Senna septemtrionalis_Viti Levu"
"Senna septemtrionalis_Viti Levu"
"Senna septemtrionalis_Viti Levu"
"Senna septemtrionalis_Viti Levu"
"Senna septemtrionalis_Viti Levu"
"Senna septemtrionalis_Viti Levu"
"Senna siamea_Atiu"
"Senna siamea_Koror"
"Senna siamea_Koror"
"Senna siamea_Koror"
"Senna siamea_Koror"
"Senna siamea_Koror"
"Senna siamea_Ngerkebesang"
"Senna siamea_Rurutu"
"Senna siamea_Tahiti"
"Senna siamea_Tahiti"
"Senna siamea_Tahiti"
"Senna siamea_Ua Huka"
"Senna siamea_Viti Levu"
"Senna siamea_Viti Levu"
"Senna sophera_Tinian"
"Senna spectabilis_Hawai'i"
"Senna spectabilis_Maui"
"Senna spectabilis_O'ahu"
"Senna surattensis_Babeldaob"
"Senna surattensis_Tinian"
"Senna surattensis_Ua Huka"
"Senna tora_Eua"
"Senna tora_NA"
"Senna tora_Guam"
"Senna tora_Guam"
"Senna tora_Guam"
"Senna tora_Guam"
"Senna tora_Matuku"
"Senna tora_Pohnpei"
"Senna tora_Rota"
"Senna tora_Rotuma"
"Senna tora_Rotuma"
"Senna tora_Savai'i"
"Senna tora_Savai'i"
"Senna tora_Taveuni"
"Senna tora_Taveuni"
"Senna tora_Tongatapu"
"Senna tora_Tongatapu"
"Senna tora_Tongatapu"
"Senna tora_Tongatapu"
"Senna tora_Tongatapu"
"Senna tora_Tongatapu"
"Senna tora_Tutuila"
"Senna tora_Upolu"
"Senna tora_Upolu"
"Senna tora_Upolu"
"Senna tora_Vanua Levu"
"Senna tora_Vanua Mbalavu"
"Senna tora_Vava'u"
"Senna tora_Vava'u"
"Senna tora_Viti Levu"
"Senna tora_Viti Levu"
"Senna tora_Viti Levu"
"Senna tora_Viti Levu"
"Senna tora_Viti Levu"
"Sesbania cannabina_Babeldaob"
"Sesbania cannabina_Guam"
"Sesbania cannabina_Koror"
"Sesbania cannabina_Koror"
"Sesbania grandiflora_Grande Terre"
"Sesbania grandiflora_Guam"
"Sesbania grandiflora_Guam"
"Sesbania grandiflora_Guam"
"Sesbania grandiflora_Guam"
"Sesbania grandiflora_Guam"
"Sesbania grandiflora_Guam"
"Sesbania grandiflora_Guam"
"Sesbania grandiflora_Guam"
"Sesbania grandiflora_Guam"
"Sesbania grandiflora_Huahine"
"Sesbania grandiflora_Koror"
"Sesbania grandiflora_Koror"
"Sesbania grandiflora_Gau"
"Sesbania grandiflora_Gau"
"Sesbania grandiflora_Saipan"
"Sesbania grandiflora_Taha'a"
"Sesbania grandiflora_Taha'a"
"Sesbania grandiflora_Tahiti"
"Sesbania grandiflora_Tahiti"
"Sesbania grandiflora_Tahiti"
"Sesbania grandiflora_Tutuila"
"Sesbania grandiflora_Ua Huka"
"Sesbania grandiflora_Upolu"
"Sesbania grandiflora_Wake"
"Sesbania grandiflora_Yap"
"Sesbania grandiflora_Yap"
"Sesbania grandiflora_Yap"
"Setaria palmifolia_Upolu"
"Setaria palmifolia_Upolu"
"Setaria palmifolia_Upolu"
"Setaria palmifolia_Upolu"
"Setaria palmifolia_Viti Levu"
"Setaria palmifolia_Viti Levu"
"Setaria helvola_Atiu"
"Setaria helvola_Eua"
"Setaria helvola_Babeldaob"
"Setaria helvola_Babeldaob"
"Setaria helvola_Grande Terre"
"Setaria helvola_Guam"
"Setaria helvola_Guam"
"Setaria helvola_Guam"
"Setaria helvola_Ile des Pins"
"Setaria helvola_Kadavu"
"Setaria helvola_Nomuka"
"Setaria helvola_Nuku Hiva"
"Setaria helvola_Ovalau"
"Setaria helvola_Rarotonga"
"Setaria helvola_Rarotonga"
"Setaria helvola_Rarotonga"
"Setaria helvola_Rarotonga"
"Setaria helvola_Rota"
"Setaria helvola_Rota"
"Setaria helvola_Ta'u"
"Setaria helvola_Tahiti"
"Setaria helvola_Taveuni"
"Setaria helvola_Tongatapu"
"Setaria helvola_Tongatapu"
"Setaria helvola_Tutuila"
"Setaria helvola_Upolu"
"Setaria helvola_Upolu"
"Setaria helvola_Vanua Levu"
"Setaria helvola_Viti Levu"
"Setaria helvola_Viti Levu"
"Setaria helvola_Viti Levu"
"Setaria helvola_Viti Levu"
"Setaria helvola_Viti Levu"
"Setaria helvola_Viti Levu"
"Setaria helvola_Viti Levu"
"Setaria helvola_Viti Levu"
"Setaria helvola_Viti Levu"
"Setaria helvola_Viti Levu"
"Setaria helvola_Yap"
"Setaria sphacelata_Babeldaob"
"Setaria sphacelata_Babeldaob"
"Setaria sphacelata_Tahiti"
"Setaria verticillata_Nuku Hiva"
"Sida acuta_Fatu Hiva"
"Sida acuta_Guam"
"Sida acuta_Guam"
"Sida acuta_Guam"
"Sida acuta_Ha'ano"
"Sida acuta_Kosrae"
"Sida acuta_Kosrae"
"Sida acuta_Moorea"
"Sida acuta_Moorea"
"Sida acuta_Pagan"
"Sida acuta_Pohnpei"
"Sida acuta_Rota"
"Sida acuta_Weno"
"Sida acuta_Yap"
"Sida cordifolia_Ha'ano"
"Sida rhombifolia_Eua"
"Sida rhombifolia_Babeldaob"
"Sida rhombifolia_Babeldaob"
"Sida rhombifolia_Guam"
"Sida rhombifolia_Ha'ano"
"Sida rhombifolia_Hiva Oa"
"Sida rhombifolia_Hiva Oa"
"Sida rhombifolia_Kosrae"
"Sida rhombifolia_Ngedbus"
"Sida rhombifolia_Ngerkebesang"
"Sida rhombifolia_Ofu"
"Sida rhombifolia_Pagan"
"Sida rhombifolia_Pohnpei"
"Sida rhombifolia_Pohnpei"
"Sida rhombifolia_Pohnpei"
"Sida rhombifolia_Pohnpei"
"Sida rhombifolia_Pohnpei"
"Sida rhombifolia_Pohnpei"
"Sida rhombifolia_Pohnpei"
"Sida rhombifolia_Pohnpei"
"Sida rhombifolia_Ta'u"
"Sida rhombifolia_Ta'u"
"Sida rhombifolia_Tinian"
"Sida rhombifolia_Yap"
"Sidastrum paniculatum_Hiva Oa"
"Sidastrum paniculatum_Nuku Hiva"
"Sidastrum paniculatum_Nuku Hiva"
"Sidastrum paniculatum_Nuku Hiva"
"Sidastrum paniculatum_Tahuata"
"Sidastrum paniculatum_Ua Huka"
"Sigesbeckia orientalis_Eiao"
"Sigesbeckia orientalis_Raiatea"
"Sigesbeckia orientalis_Rapa"
"Sigesbeckia orientalis_Rurutu"
"Sigesbeckia orientalis_Tahuata"
"Sigesbeckia orientalis_Ua Huka"
"Solandra maxima_Rarotonga"
"Solandra maxima_Viti Levu"
"Solanum americanum_Guam"
"Solanum americanum_Hatuta'a"
"Solanum americanum_Koror"
"Solanum americanum_Niue"
"Solanum americanum_Tongatapu"
"Solanum americanum_Upolu"
"Solanum capsicoides_Hiva Oa"
"Solanum capsicoides_Tanna"
"Solanum capsicoides_Ua Huka"
"Solanum capsicoides_Vava'u"
"Solanum mauritianum_Eua"
"Solanum mauritianum_Eua"
"Solanum mauritianum_Aitutaki"
"Solanum mauritianum_Grande Terre"
"Solanum mauritianum_Nomuka"
"Solanum mauritianum_Rarotonga"
"Solanum mauritianum_Rarotonga"
"Solanum mauritianum_Rarotonga"
"Solanum mauritianum_Rarotonga"
"Solanum mauritianum_Tongatapu"
"Solanum mauritianum_Tongatapu"
"Solanum mauritianum_Tongatapu"
"Solanum mauritianum_Tongatapu"
"Solanum nigrum_Grande Terre"
"Solanum nigrum_Grande Terre"
"Solanum nigrum_Koror"
"Solanum seaforthianum_Efate"
"Solanum seaforthianum_Efate"
"Solanum seaforthianum_Grande Terre"
"Solanum seaforthianum_Grande Terre"
"Solanum seaforthianum_Tanna"
"Solanum torvum_Babeldaob"
"Solanum torvum_Babeldaob"
"Solanum torvum_NA"
"Solanum torvum_Mbanika"
"Solanum torvum_Mbanika"
"Solanum torvum_Mbanika"
"Solanum torvum_Grande Terre"
"Solanum torvum_Tahiti"
"Solanum torvum_Tahiti"
"Solanum torvum_Taveuni"
"Solanum torvum_Tinian"
"Solanum torvum_Tinian"
"Solanum torvum_Tongatapu"
"Solanum torvum_Tongatapu"
"Solanum torvum_Tongatapu"
"Solanum torvum_Tongatapu"
"Solanum torvum_Tongatapu"
"Solanum torvum_Tongatapu"
"Solanum torvum_Tutuila"
"Solanum torvum_Upolu"
"Solanum torvum_Vava'u"
"Solanum torvum_Viti Levu"
"Solanum torvum_Viti Levu"
"Solanum torvum_Viti Levu"
"Solanum torvum_Viti Levu"
"Solanum torvum_Viti Levu"
"Solanum torvum_Viti Levu"
"Solanum torvum_Viti Levu"
"Solanum torvum_Viti Levu"
"Solanum torvum_Viti Levu"
"Solanum torvum_Viti Levu"
"Solanum torvum_Viti Levu"
"Solanum torvum_Viti Levu"
"Solanum torvum_Viti Levu"
"Sonchus oleraceus_Hiva Oa"
"Sonchus oleraceus_Johnston"
"Sonchus oleraceus_Nuku Hiva"
"Sonchus oleraceus_Rapa"
"Sonchus oleraceus_Tahuata"
"Sonchus oleraceus_Tongatapu"
"Sonchus oleraceus_Ua Huka"
"Sorghum arundinaceum_Eua"
"Sorghum arundinaceum_Mangaia"
"Sorghum arundinaceum_Miti'aro"
"Sorghum arundinaceum_Niue"
"Sorghum arundinaceum_Niue"
"Sorghum arundinaceum_Rarotonga"
"Sorghum arundinaceum_Tongatapu"
"Sorghum arundinaceum_Upolu"
"Sorghum bicolor_Ta'u"
"Sorghum halepense_Babeldaob"
"Sorghum halepense_Babeldaob"
"Sorghum halepense_Babeldaob"
"Sorghum halepense_Guam"
"Sorghum halepense_Guam"
"Sorghum halepense_Guam"
"Sorghum halepense_Guam"
"Sorghum halepense_Guam"
"Sorghum halepense_Koror"
"Sorghum halepense_Koror"
"Sorghum halepense_Koror"
"Sorghum halepense_Mangaia"
"Sorghum halepense_Pitcairn"
"Sorghum halepense_Pitcairn"
"Sorghum halepense_Pohnpei"
"Sorghum halepense_Pohnpei"
"Sorghum halepense_Pohnpei"
"Sorghum halepense_Rota"
"Sorghum halepense_Rota"
"Sorghum halepense_Saipan"
"Sorghum halepense_Saipan"
"Sorghum halepense_Saipan"
"Sorghum halepense_Saipan"
"Sorghum halepense_Saipan"
"Sorghum halepense_Tinian"
"Sorghum halepense_Upolu"
"Sorghum halepense_Vanua Levu"
"Sorghum halepense_Viti Levu"
"Sorghum halepense_Weno"
"Spathodea campanulata_Aitutaki"
"Spathodea campanulata_Grande Terre"
"Spathodea campanulata_Guam"
"Spathodea campanulata_Guam"
"Spathodea campanulata_Guam"
"Spathodea campanulata_Guam"
"Spathodea campanulata_Guam"
"Spathodea campanulata_Guam"
"Spathodea campanulata_Koror"
"Spathodea campanulata_Koror"
"Spathodea campanulata_Koror"
"Spathodea campanulata_Moorea"
"Spathodea campanulata_Moorea"
"Spathodea campanulata_Nauru"
"Spathodea campanulata_Pohnpei"
"Spathodea campanulata_Rarotonga"
"Spathodea campanulata_Rarotonga"
"Spathodea campanulata_Tahiti"
"Spathodea campanulata_Teraina"
"Spathodea campanulata_Tutuila"
"Spathodea campanulata_Viti Levu"
"Spathodea campanulata_Viti Levu"
"Spathodea campanulata_Weno"
"Spathodea campanulata_Weno"
"Spathodea campanulata_Weno"
"Spathodea campanulata_Weno"
"Spathodea campanulata_Yap"
"Spermacoce confusa_Niue"
"Spermacoce confusa_Niue"
"Spermacoce exilis_Kosrae"
"Spermacoce exilis_Nukuoro"
"Spermacoce exilis_Pohnpei"
"Spermacoce exilis_Pohnpei"
"Spermacoce alata_Koror"
"Spermacoce alata_Upolu"
"Spermacoce ovalifolia_Babeldaob"
"Spermacoce ovalifolia_Kayangel"
"Spermacoce ovalifolia_Kosrae"
"Spermacoce ovalifolia_Kosrae"
"Spermacoce ovalifolia_Kosrae"
"Spermacoce ovalifolia_Ngerkebesang"
"Spermacoce ovalifolia_Ofu"
"Spermacoce ovalifolia_Ofu"
"Spermacoce ovalifolia_Peleliu"
"Spermacoce ovalifolia_Pohnpei"
"Spermacoce ovalifolia_Pohnpei"
"Spermacoce ovalifolia_Pohnpei"
"Spermacoce ovalifolia_Pohnpei"
"Spermacoce remota_Angaur"
"Spermacoce remota_Butaritari"
"Spermacoce remota_Guam"
"Spermacoce remota_Kwajalein"
"Spermacoce remota_Kwajalein"
"Spermacoce remota_Ngemelis"
"Spermacoce remota_Ngerchong"
"Spermacoce remota_Ofu"
"Spermacoce remota_Peleliu"
"Spermacoce remota_Pohnpei"
"Spermacoce remota_Pohnpei"
"Spermacoce remota_Pohnpei"
"Spermacoce remota_Ta'u"
"Spermacoce remota_Ta'u"
"Spermacoce remota_Tutuila"
"Spermacoce verticillata_Tahiti"
"Sphagneticola trilobata_Babeldaob"
"Sphagneticola trilobata_Babeldaob"
"Sphagneticola trilobata_Babeldaob"
"Sphagneticola trilobata_Babeldaob"
"Sphagneticola trilobata_Babeldaob"
"Sphagneticola trilobata_Babeldaob"
"Sphagneticola trilobata_Butaritari"
"Sphagneticola trilobata_Fatu Hiva"
"Sphagneticola trilobata_Fatu Hiva"
"Sphagneticola trilobata_Fatu Hiva"
"Sphagneticola trilobata_Fatu Hiva"
"Sphagneticola trilobata_Fatu Hiva"
"Sphagneticola trilobata_Grande Terre"
"Sphagneticola trilobata_Guam"
"Sphagneticola trilobata_Huahine"
"Sphagneticola trilobata_Kosrae"
"Sphagneticola trilobata_Kosrae"
"Sphagneticola trilobata_Kosrae"
"Sphagneticola trilobata_Kwajalein"
"Sphagneticola trilobata_Moorea"
"Sphagneticola trilobata_Nuku Hiva"
"Sphagneticola trilobata_Nukunonu"
"Sphagneticola trilobata_Pis"
"Sphagneticola trilobata_Pohnpei"
"Sphagneticola trilobata_Pohnpei"
"Sphagneticola trilobata_Pohnpei"
"Sphagneticola trilobata_Pohnpei"
"Sphagneticola trilobata_Pohnpei"
"Sphagneticola trilobata_Raiatea"
"Sphagneticola trilobata_Raiatea"
"Sphagneticola trilobata_Rarotonga"
"Sphagneticola trilobata_Rarotonga"
"Sphagneticola trilobata_Rarotonga"
"Sphagneticola trilobata_Rota"
"Sphagneticola trilobata_Saipan"
"Sphagneticola trilobata_Tahuata"
"Sphagneticola trilobata_Tarawa"
"Sphagneticola trilobata_Tobi"
"Sphagneticola trilobata_Tongatapu"
"Sphagneticola trilobata_Tubuai"
"Sphagneticola trilobata_Tutuila"
"Sphagneticola trilobata_Tutuila"
"Sphagneticola trilobata_Ua Huka"
"Sphagneticola trilobata_Wotje"
"Spiraea cantoniensis_Kaua'i"
"Spiraea cantoniensis_Maui"
"Spiraea cantoniensis_O'ahu"
"Spondias mombin_O'ahu"
"Sporobolus africanus_Bora Bora"
"Sporobolus africanus_Huahine"
"Sporobolus africanus_Nuku Hiva"
"Sporobolus diandrus_Koror"
"Sporobolus diandrus_Pohnpei"
"Sporobolus diandrus_Tahiti"
"Sporobolus indicus_Eua"
"Sporobolus indicus_Eua"
"Sporobolus indicus_Aitutaki"
"Sporobolus indicus_Aitutaki"
"Sporobolus indicus_Aitutaki"
"Sporobolus indicus_Anatahan"
"Sporobolus indicus_Angaur"
"Sporobolus indicus_Angaur"
"Sporobolus indicus_Angaur"
"Sporobolus indicus_Angaur"
"Sporobolus indicus_Babeldaob"
"Sporobolus indicus_Butaritari"
"Sporobolus indicus_Butaritari"
"Sporobolus indicus_Butaritari"
"Sporobolus indicus_Fatu Hiva"
"Sporobolus indicus_Guam"
"Sporobolus indicus_Guam"
"Sporobolus indicus_Guam"
"Sporobolus indicus_Guam"
"Sporobolus indicus_Guam"
"Sporobolus indicus_Guam"
"Sporobolus indicus_Guam"
"Sporobolus indicus_Guam"
"Sporobolus indicus_Guam"
"Sporobolus indicus_Huahine"
"Sporobolus indicus_Huahine"
"Sporobolus indicus_Koror"
"Sporobolus indicus_Koror"
"Sporobolus indicus_Makatea"
"Sporobolus indicus_Koror"
"Sporobolus indicus_Koror"
"Sporobolus indicus_Maupiti"
"Sporobolus indicus_Maupiti"
"Sporobolus indicus_Mbanika"
"Sporobolus indicus_Miti'aro"
"Sporobolus indicus_Moorea"
"Sporobolus indicus_Ngerchong"
"Sporobolus indicus_Niuafo'ou"
"Sporobolus indicus_Niuatoputapu"
"Sporobolus indicus_Nuku Hiva"
"Sporobolus indicus_Pagan"
"Sporobolus indicus_Pagan"
"Sporobolus indicus_Palmyra"
"Sporobolus indicus_Palmyra"
"Sporobolus indicus_Palmyra"
"Sporobolus indicus_Palmyra"
"Sporobolus indicus_Pitcairn"
"Sporobolus indicus_Raiatea"
"Sporobolus indicus_Raiatea"
"Sporobolus indicus_Raivavae"
"Sporobolus indicus_Rapa"
"Sporobolus indicus_Rarotonga"
"Sporobolus indicus_Rarotonga"
"Sporobolus indicus_Rarotonga"
"Sporobolus indicus_Rotuma"
"Sporobolus indicus_Rurutu"
"Sporobolus indicus_Saipan"
"Sporobolus indicus_NA"
"Sporobolus indicus_Taha'a"
"Sporobolus indicus_Tahiti"
"Sporobolus indicus_Tahiti"
"Sporobolus indicus_Tahiti"
"Sporobolus indicus_Tarawa"
"Sporobolus indicus_Tetiaroa"
"Sporobolus indicus_Tinian"
"Sporobolus indicus_Tinian"
"Sporobolus indicus_Tinian"
"Sporobolus indicus_Tofua"
"Sporobolus indicus_Tofua"
"Sporobolus indicus_Tofua"
"Sporobolus indicus_Tofua"
"Sporobolus indicus_NA"
"Sporobolus indicus_Tongatapu"
"Sporobolus indicus_Upolu"
"Sporobolus indicus_Upolu"
"Sporobolus indicus_Vanua Levu"
"Sporobolus indicus_Viti Levu"
"Sporobolus indicus_Weno"
"Sporobolus indicus_Yap"
"Sporobolus indicus_Yap"
"Stachytarpheta cayennensis_Aitutaki"
"Stachytarpheta cayennensis_Aneityum"
"Stachytarpheta cayennensis_Beqa"
"Stachytarpheta cayennensis_Butaritari"
"Stachytarpheta cayennensis_Butaritari"
"Stachytarpheta cayennensis_NA"
"Stachytarpheta cayennensis_Fanurmot"
"Stachytarpheta cayennensis_Grande Terre"
"Stachytarpheta cayennensis_Guam"
"Stachytarpheta cayennensis_Hiva Oa"
"Stachytarpheta cayennensis_Hiva Oa"
"Stachytarpheta cayennensis_Huahine"
"Stachytarpheta cayennensis_Jaluit"
"Stachytarpheta cayennensis_Jaluit"
"Stachytarpheta cayennensis_Kadavu"
"Stachytarpheta cayennensis_Koror"
"Stachytarpheta cayennensis_Koror"
"Stachytarpheta cayennensis_Koror"
"Stachytarpheta cayennensis_Kotu"
"Stachytarpheta cayennensis_Kotu"
"Stachytarpheta cayennensis_Lifuka"
"Stachytarpheta cayennensis_Likiep"
"Stachytarpheta cayennensis_Lukunor"
"Stachytarpheta cayennensis_Koror"
"Stachytarpheta cayennensis_Moorea"
"Stachytarpheta cayennensis_Moorea"
"Stachytarpheta cayennensis_Grande Terre"
"Stachytarpheta cayennensis_Gau"
"Stachytarpheta cayennensis_Ngerkebesang"
"Stachytarpheta cayennensis_Ngerkebesang"
"Stachytarpheta cayennensis_Niau"
"Stachytarpheta cayennensis_Niuatoputapu"
"Stachytarpheta cayennensis_Niuatoputapu"
"Stachytarpheta cayennensis_Ofu"
"Stachytarpheta cayennensis_Ovalau"
"Stachytarpheta cayennensis_Palmyra"
"Stachytarpheta cayennensis_Parem"
"Stachytarpheta cayennensis_Peleliu"
"Stachytarpheta cayennensis_Peleliu"
"Stachytarpheta cayennensis_Peleliu"
"Stachytarpheta cayennensis_Raiatea"
"Stachytarpheta cayennensis_Raiatea"
"Stachytarpheta cayennensis_Raivavae"
"Stachytarpheta cayennensis_Rangiroa"
"Stachytarpheta cayennensis_Rarotonga"
"Stachytarpheta cayennensis_Rota"
"Stachytarpheta cayennensis_Rota"
"Stachytarpheta cayennensis_Rota"
"Stachytarpheta cayennensis_Rotuma"
"Stachytarpheta cayennensis_Rurutu"
"Stachytarpheta cayennensis_Savai'i"
"Stachytarpheta cayennensis_Savai'i"
"Stachytarpheta cayennensis_Savai'i"
"Stachytarpheta cayennensis_Swains"
"Stachytarpheta cayennensis_Ta'u"
"Stachytarpheta cayennensis_Ta'u"
"Stachytarpheta cayennensis_Ta'u"
"Stachytarpheta cayennensis_Tabuaeran"
"Stachytarpheta cayennensis_Tahiti"
"Stachytarpheta cayennensis_Tahiti"
"Stachytarpheta cayennensis_Tahiti"
"Stachytarpheta cayennensis_Tahuata"
"Stachytarpheta cayennensis_Tahuata"
"Stachytarpheta cayennensis_Tarawa"
"Stachytarpheta cayennensis_Tarawa"
"Stachytarpheta cayennensis_Taveuni"
"Stachytarpheta cayennensis_Tikehau"
"Stachytarpheta cayennensis_Toau"
"Stachytarpheta cayennensis_Tofua"
"Stachytarpheta cayennensis_Tofua"
"Stachytarpheta cayennensis_Tongatapu"
"Stachytarpheta cayennensis_Tongatapu"
"Stachytarpheta cayennensis_Tongatapu"
"Stachytarpheta cayennensis_Tongatapu"
"Stachytarpheta cayennensis_Tutuila"
"Stachytarpheta cayennensis_Tutuila"
"Stachytarpheta cayennensis_Udot"
"Stachytarpheta cayennensis_Upolu"
"Stachytarpheta cayennensis_Upolu"
"Stachytarpheta cayennensis_Upolu"
"Stachytarpheta cayennensis_Upolu"
"Stachytarpheta cayennensis_Upolu"
"Stachytarpheta cayennensis_Upolu"
"Stachytarpheta cayennensis_Vanua Levu"
"Stachytarpheta cayennensis_Vanua Mbalavu"
"Stachytarpheta cayennensis_Viti Levu"
"Stachytarpheta cayennensis_Viti Levu"
"Stachytarpheta cayennensis_Viti Levu"
"Stachytarpheta cayennensis_Viti Levu"
"Stachytarpheta cayennensis_Viti Levu"
"Stachytarpheta cayennensis_Viti Levu"
"Stachytarpheta cayennensis_Weno"
"Stachytarpheta cayennensis_Yap"
"Stachytarpheta jamaicensis_Angaur"
"Stachytarpheta jamaicensis_Babeldaob"
"Stachytarpheta jamaicensis_Babeldaob"
"Stachytarpheta jamaicensis_Bikini"
"Stachytarpheta jamaicensis_Butaritari"
"Stachytarpheta jamaicensis_Ha'ano"
"Stachytarpheta jamaicensis_Kayangel"
"Stachytarpheta jamaicensis_Kosrae"
"Stachytarpheta jamaicensis_Kwajalein"
"Stachytarpheta jamaicensis_Ma'uke"
"Stachytarpheta jamaicensis_Palmyra"
"Stachytarpheta jamaicensis_Palmyra"
"Stachytarpheta jamaicensis_Pohnpei"
"Stachytarpheta jamaicensis_Tutuila"
"Stachytarpheta jamaicensis_Weno"
"Stenotaphrum secundatum_Fatu Hiva"
"Stenotaphrum secundatum_Tutuila"
"Stephania japonica_Nuku Hiva"
"Stictocardia tiliifolia_Pohnpei"
"Stictocardia tiliifolia_Vava'u"
"Striga asiatica_Babeldaob"
"Strophanthus amboensis_Kaua'i"
"Stylosanthes guianensis_Atiu"
"Stylosanthes guianensis_Atiu"
"Stylosanthes guianensis_Babeldaob"
"Stylosanthes guianensis_Babeldaob"
"Stylosanthes guianensis_Babeldaob"
"Stylosanthes guianensis_Guam"
"Stylosanthes guianensis_Tubuai"
"Stylosanthes guianensis_Upolu"
"Stylosanthes guianensis_Viti Levu"
"Stylosanthes guianensis_Viti Levu"
"Stylosanthes guianensis_Viti Levu"
"Stylosanthes humilis_Savai'i"
"Stylosanthes scabra_Nuku Hiva"
"Swietenia macrophylla_Kayangel"
"Syncarpia glomulifera_Rarotonga"
"Syncarpia glomulifera_Viti Levu"
"Synedrella nodiflora_Babeldaob"
"Synedrella nodiflora_Butaritari"
"Synedrella nodiflora_Fatu Hiva"
"Synedrella nodiflora_Kayangel"
"Synedrella nodiflora_Kayangel"
"Synedrella nodiflora_Kayangel"
"Synedrella nodiflora_Kwajalein"
"Synedrella nodiflora_Ofu"
"Synedrella nodiflora_Olosega"
"Synedrella nodiflora_Pohnpei"
"Synedrella nodiflora_Ta'u"
"Synedrella nodiflora_Tarawa"
"Synedrella nodiflora_Ua Huka"
"Synedrella nodiflora_Ua Huka"
"Syngonium angustatum_Guam"
"Syngonium angustatum_Huahine"
"Syngonium angustatum_Rarotonga"
"Syngonium angustatum_Rarotonga"
"Syngonium podophyllum_Guam"
"Syngonium podophyllum_Hiva Oa"
"Syngonium podophyllum_Niue"
"Syngonium podophyllum_Niue"
"Syzygium australe_Hawai'i"
"Syzygium australe_O'ahu"
"Syzygium cumini_Babeldaob"
"Syzygium cumini_Babeldaob"
"Syzygium cumini_Fatu Hiva"
"Syzygium cumini_Fatu Hiva"
"Syzygium cumini_NA"
"Syzygium cumini_Grande Terre"
"Syzygium cumini_Guam"
"Syzygium cumini_Huahine"
"Syzygium cumini_Makatea"
"Syzygium cumini_Ngerukuid"
"Syzygium cumini_Niau"
"Syzygium cumini_Nuku Hiva"
"Syzygium cumini_Rarotonga"
"Syzygium cumini_Tahiti"
"Syzygium cumini_Tahiti"
"Syzygium cumini_Upolu"
"Syzygium cumini_Upolu"
"Syzygium cumini_Viti Levu"
"Syzygium cumini_Viti Levu"
"Syzygium jambos_Aitutaki"
"Syzygium jambos_Guam"
"Syzygium jambos_Guam"
"Syzygium jambos_Mangaia"
"Syzygium jambos_Nuku Hiva"
"Syzygium jambos_Pitcairn"
"Syzygium jambos_Pohnpei"
"Syzygium jambos_Raiatea"
"Syzygium jambos_Raivavae"
"Syzygium jambos_Rarotonga"
"Syzygium jambos_Rurutu"
"Syzygium jambos_Savai'i"
"Syzygium jambos_Tahiti"
"Syzygium jambos_Tahiti"
"Syzygium jambos_Tahiti"
"Syzygium jambos_Upolu"
"Syzygium jambos_Vava'u"
"Syzygium jambos_Viti Levu"
"Syzygium jambos_Viti Levu"
"Syzygium jambos_Viti Levu"
"Syzygium jambos_Viti Levu"
"Syzygium jambos_Viti Levu"
"Syzygium malaccense_Hiva Oa"
"Syzygium malaccense_Koror"
"Syzygium malaccense_Ofu"
"Syzygium malaccense_Pohnpei"
"Syzygium malaccense_Pohnpei"
"Syzygium malaccense_Pohnpei"
"Syzygium malaccense_Pohnpei"
"Syzygium malaccense_Pohnpei"
"Syzygium malaccense_Tahuata"
"Syzygium malaccense_Tobi"
"Tabebuia heterophylla_Guam"
"Tabebuia heterophylla_Guam"
"Tabebuia heterophylla_Kayangel"
"Tabebuia heterophylla_Koror"
"Tabebuia heterophylla_Kwajalein"
"Tabebuia heterophylla_Pohnpei"
"Tabebuia heterophylla_Pohnpei"
"Tabebuia heterophylla_Rota"
"Tabebuia heterophylla_Ua Huka"
"Tabebuia heterophylla_Viti Levu"
"Tabebuia heterophylla_Viti Levu"
"Tabebuia heterophylla_Viti Levu"
"Tabebuia heterophylla_Weno"
"Tabebuia heterophylla_Weno"
"Tabebuia pallida_Kaua'i"
"Tabebuia pallida_O'ahu"
"Tabebuia rosea_Hawai'i"
"Tabebuia rosea_Maui"
"Tabebuia rosea_O'ahu"
"Tacca chantrieri_O'ahu"
"Tagetes patula_O'ahu"
"Tagetes patula_Satawan"
"Tanacetum parthenium_O'ahu"
"Cleome spinosa_Tahiti"
"Tarlmounia elliptica_Maui"
"Tarlmounia elliptica_O'ahu"
"Tecoma stans_Atiu"
"Tecoma stans_Atiu"
"Tecoma stans_Eua"
"Tecoma stans_Butaritari"
"Tecoma stans_Guam"
"Tecoma stans_Hiva Oa"
"Tecoma stans_Koror"
"Tecoma stans_Lifuka"
"Tecoma stans_Ma'uke"
"Tecoma stans_Makatea"
"Tecoma stans_Makatea"
"Tecoma stans_Moorea"
"Tecoma stans_Moorea"
"Tecoma stans_Moorea"
"Tecoma stans_Nauru"
"Tecoma stans_Nauru"
"Tecoma stans_Nauru"
"Tecoma stans_New Britain"
"Tecoma stans_Nuku Hiva"
"Tecoma stans_Raiatea"
"Tecoma stans_Rarotonga"
"Tecoma stans_Rota"
"Tecoma stans_Rurutu"
"Tecoma stans_Tahiti"
"Tecoma stans_Tahiti"
"Tecoma stans_Tahiti"
"Tecoma stans_Tahiti"
"Tecoma stans_Tinian"
"Tecoma stans_Tobi"
"Tecoma stans_Tobi"
"Tecoma stans_Tobi"
"Tecoma stans_Udot"
"Tecoma stans_Upolu"
"Tecoma stans_Vanua Levu"
"Tecoma stans_Viti Levu"
"Tephrosia candida_Atiu"
"Tephrosia candida_Atiu"
"Tephrosia candida_Aitutaki"
"Tephrosia candida_Babeldaob"
"Tephrosia candida_Babeldaob"
"Tephrosia candida_Babeldaob"
"Tephrosia candida_Babeldaob"
"Tephrosia candida_Babeldaob"
"Tephrosia candida_Babeldaob"
"Tephrosia candida_Ma'uke"
"Tephrosia candida_Mangaia"
"Tephrosia candida_Miti'aro"
"Tephrosia candida_Pohnpei"
"Tephrosia candida_Pohnpei"
"Tephrosia candida_Savai'i"
"Tephrosia candida_Savai'i"
"Tephrosia candida_Weno"
"Tephrosia candida_Weno"
"Tephrosia candida_Yap"
"Terminalia ivorensis_O'ahu"
"Themeda gigantea_Grande Terre"
"Themeda gigantea_Grande Terre"
"Themeda gigantea_NA"
"Cascabela thevetia_Guadalcanal"
"Cascabela thevetia_Guam"
"Cascabela thevetia_Kabara"
"Cascabela thevetia_Koror"
"Cascabela thevetia_Koror"
"Cascabela thevetia_Koror"
"Cascabela thevetia_Koror"
"Cascabela thevetia_Pagan"
"Cascabela thevetia_Pagan"
"Cascabela thevetia_Pagan"
"Cascabela thevetia_Pohnpei"
"Cascabela thevetia_Rarotonga"
"Cascabela thevetia_Tutuila"
"Cascabela thevetia_Ulithi"
"Cascabela thevetia_Viti Levu"
"Cascabela thevetia_Weno"
"Cascabela thevetia_Yap"
"Thunbergia alata_Guam"
"Thunbergia alata_Koro"
"Thunbergia alata_Moorea"
"Thunbergia alata_Ovalau"
"Thunbergia alata_Taveuni"
"Thunbergia alata_Upolu"
"Thunbergia alata_Upolu"
"Thunbergia alata_Vanua Levu"
"Thunbergia alata_Viti Levu"
"Thunbergia alata_Viti Levu"
"Thunbergia alata_Viti Levu"
"Thunbergia alata_Viti Levu"
"Thunbergia fragrans_Aitutaki"
"Thunbergia fragrans_Efate"
"Thunbergia fragrans_Fatu Hiva"
"Thunbergia fragrans_Fatu Hiva"
"Thunbergia fragrans_Huahine"
"Thunbergia fragrans_Huahine"
"Thunbergia fragrans_Makatea"
"Thunbergia fragrans_Makatea"
"Thunbergia fragrans_Maupiti"
"Thunbergia fragrans_Moorea"
"Thunbergia fragrans_Raiatea"
"Thunbergia fragrans_Raivavae"
"Thunbergia fragrans_Rarotonga"
"Thunbergia fragrans_Rarotonga"
"Thunbergia fragrans_Rurutu"
"Thunbergia fragrans_Tahiti"
"Thunbergia fragrans_Ua Huka"
"Thunbergia fragrans_Vanua Levu"
"Thunbergia fragrans_Vanua Levu"
"Thunbergia grandiflora_Guam"
"Thunbergia grandiflora_Guam"
"Thunbergia grandiflora_Guam"
"Thunbergia grandiflora_Guam"
"Thunbergia grandiflora_Guam"
"Thunbergia grandiflora_Guam"
"Thunbergia grandiflora_Koror"
"Thunbergia grandiflora_Koror"
"Thunbergia grandiflora_Koror"
"Thunbergia grandiflora_Koror"
"Thunbergia grandiflora_Koror"
"Thunbergia grandiflora_Koror"
"Thunbergia grandiflora_Raivavae"
"Thunbergia grandiflora_Rurutu"
"Thunbergia grandiflora_Taha'a"
"Thunbergia grandiflora_Taha'a"
"Thunbergia grandiflora_Taha'a"
"Thunbergia grandiflora_Taha'a"
"Thunbergia grandiflora_Vanua Levu"
"Thunbergia grandiflora_Viti Levu"
"Thunbergia laurifolia_Efate"
"Thunbergia laurifolia_Taha'a"
"Thunbergia laurifolia_Tahiti"
"Tibouchina granulosa_Maui"
"Tibouchina granulosa_O'ahu"
"Tibouchina granulosa_O'ahu"
"Timonius timon_Angaur"
"Timonius timon_Angaur"
"Timonius timon_Angaur"
"Timonius timon_Angaur"
"Timonius timon_Angaur"
"Timonius timon_Angaur"
"Timonius timon_Angaur"
"Timonius timon_Angaur"
"Timonius timon_Babeldaob"
"Timonius timon_Malaita"
"Timonius timon_Malaita"
"Timonius timon_San Cristobal"
"Timonius timon_Ngercheu"
"Timonius timon_Peleliu"
"Timonius timon_Peleliu"
"Timonius timon_Peleliu"
"Timonius timon_Peleliu"
"Timonius timon_Peleliu"
"Timonius timon_Peleliu"
"Timonius timon_Santa Isabel"
"Timonius timon_NA"
"Tinospora cordifolia_Guam"
"Tithonia diversifolia_Aitutaki"
"Tithonia diversifolia_Guam"
"Tithonia diversifolia_Guam"
"Tithonia diversifolia_Hiva Oa"
"Tithonia diversifolia_Makatea"
"Tithonia diversifolia_Mangaia"
"Tithonia diversifolia_Moorea"
"Tithonia diversifolia_Niue"
"Tithonia diversifolia_Nuku Hiva"
"Tithonia diversifolia_Raivavae"
"Tithonia diversifolia_Raivavae"
"Tithonia diversifolia_Rarotonga"
"Tithonia diversifolia_Savai'i"
"Tithonia diversifolia_Tahiti"
"Tithonia diversifolia_Viti Levu"
"Tradescantia spathacea_Ailinglaplap"
"Tradescantia spathacea_Ailuk"
"Tradescantia spathacea_NA"
"Tradescantia spathacea_Angaur"
"Tradescantia spathacea_Arno"
"Tradescantia spathacea_Arno"
"Tradescantia spathacea_Ebon"
"Tradescantia spathacea_Guam"
"Tradescantia spathacea_Guam"
"Tradescantia spathacea_Likiep"
"Tradescantia spathacea_Koror"
"Tradescantia spathacea_Niau"
"Tradescantia spathacea_Niuatoputapu"
"Tradescantia spathacea_Peleliu"
"Tradescantia spathacea_Pis"
"Tradescantia spathacea_Pis"
"Tradescantia spathacea_Pis"
"Tradescantia spathacea_Rarotonga"
"Tradescantia spathacea_Rarotonga"
"Tradescantia spathacea_Rota"
"Tradescantia spathacea_Rota"
"Tradescantia spathacea_Rota"
"Tradescantia spathacea_Rota"
"Tradescantia spathacea_Rota"
"Tradescantia spathacea_Rota"
"Tradescantia spathacea_Rotuma"
"Tradescantia spathacea_Rotuma"
"Tradescantia spathacea_Rurutu"
"Tradescantia spathacea_Tabuaeran"
"Tradescantia spathacea_Tongatapu"
"Tradescantia spathacea_Ua Huka"
"Tradescantia spathacea_Ulithi"
"Tradescantia spathacea_Viti Levu"
"Tradescantia zebrina_Kayangel"
"Tradescantia zebrina_Nuku Hiva"
"Tradescantia zebrina_Pohnpei"
"Tradescantia zebrina_Rotuma"
"Tradescantia zebrina_Yap"
"Trema orientalis_Eua"
"Trema orientalis_Eua"
"Trema orientalis_Uiha"
"Trema orientalis_Agrihan"
"Trema orientalis_Aguijan"
"Trema orientalis_Alamagan"
"Trema orientalis_Anatahan"
"Trema orientalis_Aneityum"
"Trema orientalis_Asuncion"
"Trema orientalis_Asuncion"
"Trema orientalis_Babeldaob"
"Trema orientalis_Babeldaob"
"Trema orientalis_Babeldaob"
"Trema orientalis_Babeldaob"
"Trema orientalis_Babeldaob"
"Trema orientalis_Babeldaob"
"Trema orientalis_Babeldaob"
"Trema orientalis_Babeldaob"
"Trema orientalis_Babeldaob"
"Trema orientalis_Babeldaob"
"Trema orientalis_Babeldaob"
"Trema orientalis_Erromango"
"Trema orientalis_NA"
"Trema orientalis_Grande Terre"
"Trema orientalis_Guadalcanal"
"Trema orientalis_Guadalcanal"
"Trema orientalis_Guam"
"Trema orientalis_Guguan"
"Trema orientalis_Guguan"
"Trema orientalis_Ha'afeva"
"Trema orientalis_Kabara"
"Trema orientalis_Kabara"
"Trema orientalis_Kao"
"Trema orientalis_Kao"
"Trema orientalis_Koror"
"Trema orientalis_Lifuka"
"Trema orientalis_Koror"
"Trema orientalis_Mangaia"
"Trema orientalis_San Cristobal"
"Trema orientalis_Ndeni"
"Trema orientalis_Ngerkebesang"
"Trema orientalis_Nomuka"
"Trema orientalis_Ofu"
"Trema orientalis_Pagan"
"Trema orientalis_Pagan"
"Trema orientalis_Pagan"
"Trema orientalis_Pagan"
"Trema orientalis_Rota"
"Trema orientalis_Rotuma"
"Trema orientalis_Rotuma"
"Trema orientalis_Rotuma"
"Trema orientalis_Saipan"
"Trema orientalis_Saipan"
"Trema orientalis_Saipan"
"Trema orientalis_Saipan"
"Trema orientalis_Saipan"
"Trema orientalis_Sarigan"
"Trema orientalis_Sarigan"
"Trema orientalis_Savai'i"
"Trema orientalis_Savai'i"
"Trema orientalis_Savai'i"
"Trema orientalis_Savai'i"
"Trema orientalis_Ta'u"
"Trema orientalis_Ta'u"
"Trema orientalis_Ta'u"
"Trema orientalis_Tinian"
"Trema orientalis_Tofua"
"Trema orientalis_Tofua"
"Trema orientalis_Tutuila"
"Trema orientalis_Tutuila"
"Trema orientalis_Tutuila"
"Trema orientalis_Tutuila"
"Trema orientalis_Upolu"
"Trema orientalis_Upolu"
"Trema orientalis_Upolu"
"Trema orientalis_Vanua Mbalavu"
"Trema orientalis_Viti Levu"
"Trema orientalis_Viti Levu"
"Trema orientalis_Yap"
"Trema orientalis_Yap"
"Trema orientalis_Yap"
"Trevesia palmata_O'ahu"
"Tribulus cistoides_Baker"
"Tribulus cistoides_Baker"
"Tribulus cistoides_Enewetak"
"Tribulus cistoides_Nikumaroro"
"Tribulus cistoides_Grande Terre"
"Tribulus cistoides_Hatuta'a"
"Tribulus cistoides_Howland"
"Tribulus cistoides_Howland"
"Tribulus cistoides_Jarvis"
"Tribulus cistoides_Jarvis"
"Tribulus cistoides_Kiritimati"
"Tribulus cistoides_Long"
"Tribulus cistoides_Malden"
"Tribulus cistoides_Manra"
"Tribulus cistoides_McKean"
"Tribulus cistoides_McKean"
"Tribulus cistoides_McKean"
"Tribulus cistoides_Starbuck"
"Tribulus cistoides_Starbuck"
"Tribulus cistoides_Starbuck"
"Tribulus cistoides_Wake"
"Tribulus terrestris_Wake"
"Tribulus terrestris_Wake"
"Tridax procumbens_Angaur"
"Tridax procumbens_Butaritari"
"Tridax procumbens_Chichi-jima"
"Tridax procumbens_Peleliu"
"Tridax procumbens_Ta'u"
"Tridax procumbens_Tahiti"
"Tridax procumbens_Tutuila"
"Tridax procumbens_Wotje"
"Triphasia trifolia_Guam"
"Triphasia trifolia_Guam"
"Triphasia trifolia_Guam"
"Triphasia trifolia_Guam"
"Triphasia trifolia_Guam"
"Triphasia trifolia_Guam"
"Triphasia trifolia_Guam"
"Triphasia trifolia_Guam"
"Triphasia trifolia_Kosrae"
"Triphasia trifolia_Rota"
"Triphasia trifolia_Rota"
"Triphasia trifolia_Upolu"
"Triphasia trifolia_Yap"
"Triphasia trifolia_Yap"
"Triumfetta rhomboidea_Eua"
"Triumfetta rhomboidea_Eua"
"Triumfetta rhomboidea_Eua"
"Triumfetta rhomboidea_Uiha"
"Triumfetta rhomboidea_Aitutaki"
"Triumfetta rhomboidea_Eiao"
"Triumfetta rhomboidea_Eiao"
"Triumfetta rhomboidea_Eiao"
"Triumfetta rhomboidea_Fatu Hiva"
"Triumfetta rhomboidea_Fatu Hiva"
"Triumfetta rhomboidea_Fatu Hiva"
"Triumfetta rhomboidea_Grande Terre"
"Triumfetta rhomboidea_Grande Terre"
"Triumfetta rhomboidea_Grande Terre"
"Triumfetta rhomboidea_Guadalcanal"
"Triumfetta rhomboidea_Guam"
"Triumfetta rhomboidea_Ha'afeva"
"Triumfetta rhomboidea_Hiva Oa"
"Triumfetta rhomboidea_Huahine"
"Triumfetta rhomboidea_Huahine"
"Triumfetta rhomboidea_Kadavu"
"Triumfetta rhomboidea_Kao"
"Triumfetta rhomboidea_Kao"
"Triumfetta rhomboidea_Katafanga"
"Triumfetta rhomboidea_Kotu"
"Triumfetta rhomboidea_Lifuka"
"Triumfetta rhomboidea_Makatea"
"Triumfetta rhomboidea_Makatea"
"Triumfetta rhomboidea_Maupiti"
"Triumfetta rhomboidea_Mehetia"
"Triumfetta rhomboidea_Mohotani"
"Triumfetta rhomboidea_Moorea"
"Triumfetta rhomboidea_Niuatoputapu"
"Triumfetta rhomboidea_Niuatoputapu"
"Triumfetta rhomboidea_Niue"
"Triumfetta rhomboidea_Nuku Hiva"
"Triumfetta rhomboidea_Nuku Hiva"
"Triumfetta rhomboidea_Nuku Hiva"
"Triumfetta rhomboidea_Nuku Hiva"
"Triumfetta rhomboidea_Olosega"
"Triumfetta rhomboidea_Raiatea"
"Triumfetta rhomboidea_Rapa"
"Triumfetta rhomboidea_Rapa"
"Triumfetta rhomboidea_Rarotonga"
"Triumfetta rhomboidea_Rarotonga"
"Triumfetta rhomboidea_Rotuma"
"Triumfetta rhomboidea_Rotuma"
"Triumfetta rhomboidea_Rurutu"
"Triumfetta rhomboidea_Savai'i"
"Triumfetta rhomboidea_Savai'i"
"Triumfetta rhomboidea_Savai'i"
"Triumfetta rhomboidea_Savai'i"
"Triumfetta rhomboidea_Savai'i"
"Triumfetta rhomboidea_Savai'i"
"Triumfetta rhomboidea_Savai'i"
"Triumfetta rhomboidea_Savai'i"
"Triumfetta rhomboidea_Ta'u"
"Triumfetta rhomboidea_Taha'a"
"Triumfetta rhomboidea_Taha'a"
"Triumfetta rhomboidea_Taha'a"
"Triumfetta rhomboidea_Tahiti"
"Triumfetta rhomboidea_Tahiti"
"Triumfetta rhomboidea_Tanna"
"Triumfetta rhomboidea_Tofua"
"Triumfetta rhomboidea_NA"
"Triumfetta rhomboidea_Tongatapu"
"Triumfetta rhomboidea_Tongatapu"
"Triumfetta rhomboidea_Tongatapu"
"Triumfetta rhomboidea_Tongatapu"
"Triumfetta rhomboidea_Tutuila"
"Triumfetta rhomboidea_Tutuila"
"Triumfetta rhomboidea_Ulalu"
"Triumfetta rhomboidea_Upolu"
"Triumfetta rhomboidea_Upolu"
"Triumfetta rhomboidea_Vanua Mbalavu"
"Triumfetta rhomboidea_Vanua Mbalavu"
"Triumfetta rhomboidea_Viti Levu"
"Triumfetta rhomboidea_Viti Levu"
"Triumfetta rhomboidea_Viti Levu"
"Triumfetta rhomboidea_Viti Levu"
"Triumfetta semitriloba_Eua"
"Triumfetta semitriloba_Agrihan"
"Triumfetta semitriloba_Agrihan"
"Triumfetta semitriloba_Alamagan"
"Triumfetta semitriloba_Grande Terre"
"Triumfetta semitriloba_Guam"
"Triumfetta semitriloba_Guam"
"Triumfetta semitriloba_Guam"
"Triumfetta semitriloba_Guam"
"Triumfetta semitriloba_Easter"
"Triumfetta semitriloba_Saipan"
"Triumfetta semitriloba_Upolu"
"Turnera ulmifolia_Abemama"
"Turnera ulmifolia_Babeldaob"
"Turnera ulmifolia_Butaritari"
"Turnera ulmifolia_Maiana"
"Turnera ulmifolia_Naitaba"
"Turnera ulmifolia_Pohnpei"
"Turnera ulmifolia_Tarawa"
"Turnera ulmifolia_Tarawa"
"Turnera ulmifolia_Taveuni"
"Turnera ulmifolia_Taveuni"
"Turnera ulmifolia_Vanua Levu"
"Turnera ulmifolia_Vanua Levu"
"Turnera ulmifolia_Vanua Levu"
"Turnera ulmifolia_Vanua Mbalavu"
"Turnera ulmifolia_Wotje"
"Ulmus parvifolia_Hawai'i"
"Uraria lagopodioides_Babeldaob"
"Uraria lagopodioides_Upolu"
"Urena lobata_Atata"
"Urena lobata_Atiu"
"Urena lobata_Eua"
"Urena lobata_Eua"
"Urena lobata_Angaur"
"Urena lobata_Aunu'u"
"Urena lobata_Babeldaob"
"Urena lobata_Babeldaob"
"Urena lobata_Babeldaob"
"Urena lobata_Babeldaob"
"Urena lobata_Babeldaob"
"Urena lobata_Beqa"
"Urena lobata_NA"
"Urena lobata_Fafa"
"Urena lobata_Fatu Hiva"
"Urena lobata_Fatu Hiva"
"Urena lobata_Fatu Hiva"
"Urena lobata_Fatu Hiva"
"Urena lobata_Guadalcanal"
"Urena lobata_Guadalcanal"
"Urena lobata_Guam"
"Urena lobata_Guam"
"Urena lobata_Hiva Oa"
"Urena lobata_Kadavu"
"Urena lobata_Kosrae"
"Urena lobata_Kosrae"
"Urena lobata_Lakeba"
"Urena lobata_Mangaia"
"Urena lobata_San Cristobal"
"Urena lobata_Nuku Hiva"
"Urena lobata_Nuku Hiva"
"Urena lobata_Ofu"
"Urena lobata_Ofu"
"Urena lobata_Pohnpei"
"Urena lobata_Pohnpei"
"Urena lobata_Pohnpei"
"Urena lobata_Pohnpei"
"Urena lobata_Rarotonga"
"Urena lobata_Rotuma"
"Urena lobata_Rurutu"
"Urena lobata_Sarigan"
"Urena lobata_Savai'i"
"Urena lobata_Savai'i"
"Urena lobata_Savai'i"
"Urena lobata_Savai'i"
"Urena lobata_Ta'u"
"Urena lobata_Ta'u"
"Urena lobata_Ta'u"
"Urena lobata_Ta'u"
"Urena lobata_Taveuni"
"Urena lobata_Tomil"
"Urena lobata_NA"
"Urena lobata_Tongatapu"
"Urena lobata_Tongatapu"
"Urena lobata_Tongatapu"
"Urena lobata_Tongatapu"
"Urena lobata_Tongatapu"
"Urena lobata_Tutuila"
"Urena lobata_Tutuila"
"Urena lobata_Tutuila"
"Urena lobata_Tutuila"
"Urena lobata_Ua Huka"
"Urena lobata_Upolu"
"Urena lobata_Upolu"
"Urena lobata_Upolu"
"Urena lobata_Upolu"
"Urena lobata_Upolu"
"Urena lobata_Viti Levu"
"Urena lobata_Viti Levu"
"Urena lobata_Viti Levu"
"Urena lobata_Viti Levu"
"Urena lobata_Viti Levu"
"Urena lobata_Viti Levu"
"Urena lobata_Viti Levu"
"Urena lobata_Viti Levu"
"Urena lobata_Yap"
"Urena lobata_Yap"
"Brachiaria brizantha_Savai'i"
"Urochloa glumaris_Ta'u"
"Brachiaria mutica_Babeldaob"
"Brachiaria mutica_Babeldaob"
"Brachiaria mutica_Enewetak"
"Brachiaria mutica_Guam"
"Brachiaria mutica_Guam"
"Brachiaria mutica_Guam"
"Brachiaria mutica_Guam"
"Brachiaria mutica_Guam"
"Brachiaria mutica_Guam"
"Brachiaria mutica_Guam"
"Brachiaria mutica_Guam"
"Brachiaria mutica_Guam"
"Brachiaria mutica_Nuku Hiva"
"Brachiaria mutica_Raiatea"
"Brachiaria mutica_Raiatea"
"Brachiaria mutica_Rarotonga"
"Brachiaria mutica_Saipan"
"Brachiaria mutica_Saipan"
"Brachiaria mutica_Saipan"
"Brachiaria mutica_Tahiti"
"Brachiaria mutica_Tahiti"
"Brachiaria mutica_Tahiti"
"Brachiaria mutica_Tahiti"
"Brachiaria mutica_Tutuila"
"Brachiaria mutica_Upolu"
"Brachiaria mutica_Vanua Levu"
"Brachiaria mutica_Viti Levu"
"Brachiaria mutica_Viti Levu"
"Brachiaria mutica_Viti Levu"
"Brachiaria mutica_Viti Levu"
"Brachiaria mutica_Viti Levu"
"Brachiaria mutica_Viti Levu"
"Brachiaria mutica_Viti Levu"
"Brachiaria mutica_Viti Levu"
"Brachiaria reptans_Fatu Hiva"
"Brachiaria reptans_Hatuta'a"
"Brachiaria reptans_Mohotani"
"Brachiaria reptans_Ua Huka"
"Brachiaria reptans_Ua Huka"
"Brachiaria subquadripara_Abemama"
"Brachiaria subquadripara_Erromango"
"Brachiaria subquadripara_Guam"
"Brachiaria subquadripara_Guam"
"Brachiaria subquadripara_Guam"
"Brachiaria subquadripara_Kotu"
"Brachiaria subquadripara_Lifuka"
"Brachiaria subquadripara_Grande Terre"
"Brachiaria subquadripara_Nu'utele"
"Brachiaria subquadripara_Ofu"
"Brachiaria subquadripara_Ovalau"
"Brachiaria subquadripara_Pagan"
"Brachiaria subquadripara_Pagan"
"Brachiaria subquadripara_Rarotonga"
"Brachiaria subquadripara_Rotuma"
"Brachiaria subquadripara_Rotuma"
"Brachiaria subquadripara_Saipan"
"Brachiaria subquadripara_Savai'i"
"Brachiaria subquadripara_Savai'i"
"Brachiaria subquadripara_NA"
"Brachiaria subquadripara_Tarawa"
"Brachiaria subquadripara_Tinian"
"Brachiaria subquadripara_Tinian"
"Brachiaria subquadripara_Tofua"
"Brachiaria subquadripara_Tofua"
"Brachiaria subquadripara_Tutuila"
"Brachiaria subquadripara_Uea"
"Brachiaria subquadripara_Ulithi"
"Brachiaria subquadripara_Upolu"
"Brachiaria subquadripara_Upolu"
"Brachiaria subquadripara_Viti Levu"
"Brachiaria subquadripara_Viti Levu"
"Brachiaria subquadripara_Viti Levu"
"Brachiaria subquadripara_Yap"
"Brachiaria subquadripara_NA"
"Vachellia campechiana_O'ahu"
"Vachellia farnesiana_Aitutaki"
"Vachellia farnesiana_Grande Terre"
"Vachellia farnesiana_Guam"
"Vachellia farnesiana_Nauru"
"Vachellia farnesiana_Nuku Hiva"
"Vachellia farnesiana_Nuku Hiva"
"Vachellia farnesiana_Nuku Hiva"
"Vachellia farnesiana_Nuku Hiva"
"Vachellia farnesiana_Rarotonga"
"Vachellia farnesiana_Rarotonga"
"Vachellia farnesiana_Saipan"
"Vachellia farnesiana_Tarawa"
"Vachellia farnesiana_Viti Levu"
"Vachellia farnesiana_Viti Levu"
"Vachellia farnesiana_Viti Levu"
"Vachellia farnesiana_Viti Levu"
"Vallisneria americana_O'ahu"
"Verbena bonariensis_Rapa"
"Sigmoidotropis speciosa_Kaua'i"
"Sigmoidotropis speciosa_O'ahu"
"Vinca major_Hawai'i"
"Vitex agnus-castus_Kaua'i"
"Vitex agnus-castus_O'ahu"
"Vitex parviflora_Guam"
"Vitex parviflora_Guam"
"Vitex parviflora_Guam"
"Vitex parviflora_Guam"
"Vitex parviflora_Guam"
"Vitis vinifera_Hawai'i"
"Waltheria indica_Bikini"
"Waltheria indica_Eiao"
"Waltheria indica_Guam"
"Waltheria indica_Hatuta'a"
"Waltheria indica_Niue"
"Waltheria indica_Ua Huka"
"Syzygium floribundum_Tahiti"
"Syzygium floribundum_Tahiti"
"Wikstroemia indica_Grande Terre"
"Wisteria floribunda_Kaua'i"
"Xanthium strumarium_Hiva Oa"
"Xanthium strumarium_Rarotonga"
"Xanthosoma sagittifolium_Futuna"
"Xanthosoma sagittifolium_Rapa"
"Xanthosoma sagittifolium_Rarotonga"
"Xanthosoma sagittifolium_Tahiti"
"Xanthosoma robustum_Kaua'i"
"Xanthosoma sagittifolium_Fatu Hiva"
"Xanthosoma sagittifolium_Ta'u"
"Xanthosoma sagittifolium_Tahuata"
"Xanthosoma sagittifolium_Tahuata"
"Xenostegia tridentata_Babeldaob"
"Youngia japonica_Majuro"
"Youngia japonica_Tahiti"
"Ziziphus mauritiana_Rarotonga"
"Ziziphus mauritiana_Tahiti"
"Ziziphus mauritiana_Tahiti"
"Ziziphus mauritiana_Tarawa"
"Ziziphus mauritiana_Viti Levu"
"Ziziphus mauritiana_Viti Levu"
"Ziziphus mauritiana_Viti Levu"
"Ziziphus mauritiana_Wake"
"Zornia gibbosa_Babeldaob"
"Zoysia matrella_Babeldaob"
"Zoysia matrella_Kosrae"
"Zoysia matrella_Kwajalein"
"Zoysia matrella_Ofu"
"Zoysia matrella_Peleliu"
"Zoysia matrella_Rapa"
"Zoysia matrella_Ta'u"
"Zoysia matrella_Ta'u"
"Zoysia matrella_Ta'u"
"Zoysia matrella_Tobi"
"Zoysia matrella_Upolu"
"Zoysia matrella_Wotje"
